# Supplementary material for: Molecular Phylogeny, Character Evolution, and Biogeography of Hydrangea Section Cornidia, Hydrangeaceae
Source: Front Plant Sci. 2021 Jun 29;12:661522. doi: 10.3389/fpls.2021.661522 (PMC8276264; doi:10.3389/fpls.2021.661522)
Supplement: Supplementary Material 1 — Taxon sampling with voucher information, botanical garden accession numbers where applicable, field data, and GenBank accession numbers. [file Data_Sheet_1.zip]

Archive with 5 entries (5 files):
- Supplementary Material S1.xlsx
- Supplementary Material S2_original.FASTA
- Supplementary Material S2_phylogenetic inference.FASTA
- Supplementary Material S3_SMC1.pdf
- Supplementary Material S3_TIF3H1.pdf
