# Supplementary material for: Molecular Phylogeny, Character Evolution, and Biogeography of Hydrangea Section Cornidia, Hydrangeaceae
Source: Front Plant Sci. 2021 Jun 29;12:661522. doi: 10.3389/fpls.2021.661522 (PMC8276264; doi:10.3389/fpls.2021.661522)
Supplement: Supplementary Material 1 — Taxon sampling with voucher information, botanical garden accession numbers where applicable, field data, and GenBank accession numbers. [file Data_Sheet_1.zip › Supplementary Material S1.xlsx]

## Sheet: Sheet1
Taxon	Lab number	Voucher (herbarium)	Garden accession number (if applicable)	Field origin	TIF3H1 gene GenBank accession number	SMC1 gene GenBank accession number
Hydrangea section Cornidia
Hydrangea albostellata Samain, Najarro & E.Martínez	HY333	Samain et al. 2012-088 (CHIP, GENT, MEXU)		Mexico, Chiapas, Yajalón	MW820537	MW839485
Hydrangea albostellata Samain, Najarro & E.Martínez	HY303	Samain et al. 2012-022 (CHIP, GENT, MEXU)		Mexico, Chiapas, Pueblo Nuevo Solistahuacán	MW820533	MW839478
Hydrangea albostellata Samain, Najarro & E.Martínez	HY457	Samain et al. 2012-024 (CHIP, GENT, MEXU)		Mexico, Chiapas, Pueblo Nuevo Solistahuacán	MW820600	MW839557
Hydrangea albostellata Samain, Najarro & E.Martínez	HY302	Samain et al. 2012-023 (CHIP, GENT, MEXU)		Mexico, Chiapas, Pueblo Nuevo Solistahuacán	MW820532	MW839477
Hydrangea aff. albostellata Samain, Najarro & E.Martínez	HY346	Samain & Martínez Salas 2012-049 (CR, GENT, IEB, MEXU)		Costa Rica, Guanacaste, Tilarán	MW820544	MW839492
Hydrangea aff. albostellata Samain, Najarro & E.Martínez	HY335	Samain & Martínez Salas 2012-033 (CR, GENT, IEB, MEXU)		Costa Rica, Cartago, Cartago	MW820539	MW839487
Hydrangea asterolasia Diels	HY353	Samain et al., 2012-066 (CR, GENT, IEB, MEXU)		Costa Rica, Cartago, Paraíso	MW820547	MW839496
Hydrangea asterolasia Diels	HY391	Granados Mendoza et al. 2012-042 (GENT, HOXA, IEB, MEXU, QCNE)		Ecuador, Pastaza, Mera	MW820564	MW839515
Hydrangea aff. asterolasia Diels	HY338	Samain & Martínez Salas 2012-038 (CR, GENT, IEB, MEXU)		Costa Rica, Heredia, Barva	MW820541	MW839489
Hydrangea aff. asterolasia Diels	HY347	Samain & Martínez Salas 2012-050 (CR, GENT, IEB, MEXU)		Costa Rica, Guanacaste, Tilarán	MW820545	MW839493
Hydrangea breedlovei Samain, Najarro & E. Martínez	HY318	Samain & Martínez Salas 2012-002 (MEXU, BIGU, CAS, CHIP, CIIDIR, CR, DUKE, F, GENT, GH, IBUG, IEB, K, MEXU, MICH, MO, NY, US, XAL)		Mexico, Chiapas, Berriozábal	KR820135.1	MW839484
Hydrangea breedlovei Samain, Najarro & E. Martínez	HY317	Samain et al. 2012-004 (CAS, CHIP, F, GENT, IBUG, IEB, K, MEXU, MICH, MO, XAL, US)		Mexico, Chiapas, Cintalapa	KR820134.1	MW839483
Hydrangea briquetii Engl.	HY398	Granados Mendoza et al. 2012-069 (GENT, HOXA, IEB, MEXU, QCNE)		Ecuador, Pichincha, Quito	KR820140.1	MW839520
Hydrangea briquetii Engl.	HY401	Granados Mendoza et al. 2012-084 (GENT, HOXA, IEB, MEXU, QCNE)		Ecuador, Napo, Archidona	MW820568	MW839523
Hydrangea diplostemona Standl.	HY350	Samain & Martínez Salas 2012-061 (CR, GENT, IEB, MEXU)		Costa Rica, Cartago, Turrialba	MW820546	MW839494
Hydrangea ecuadorensis Briq.	HY397	Granados Mendoza et al. 2012-065 (GENT, HOXA, IEB, MEXU, QCNE)		Ecuador, Pichincha, Quito	MW820567	MW839519
Hydrangea ecuadorensis Briq.	HY396	Granados Mendoza et al. 2012-064 (GENT, HOXA, IEB, MEXU, QCNE)		Ecuador, Napo, Quijos	MW820566	MW839518
Hydrangea goudotii Briq.	HY392	Granados Mendoza et al. 2012-043 (GENT, HOXA, IEB, MEXU, QCNE)		Ecuador, Pastaza, Mera	KR820139.1	MW839516
Hydrangea integrifolia Hayata	HY212	Goetghebeur 11302 (GENT)	Ghent University Botanical Garden 2007-1354	Taiwan	MW820526	LT854735.1
Hydrangea jelskii Szyszył.	HY357	Samain et al. 2012-031 (GENT, HOXA, IEB, MEXU, USM)		Peru, Pasco, Oxapampa	MW820550	MW839499
Hydrangea jelskii Szyszył.	HY416	Samain et al. 2011-058 (GENT, IEB, MEXU, USM)		Peru, Amazonas, Chachapoyas, Soloco	MW820576	MW839531
Hydrangea jelskii Szyszył.	HY439	Samain et al. 2011-187 (GENT, IEB, MEXU, USM)		Peru, Huánuco, Chinchao	MW820592	MW839549
Hydrangea jelskii Szyszył.	HY425	Samain et al. 2011-093 (GENT, IEB, MEXU, USM)		Peru, Amazonas, Bongará, Jumbilla	MW820581	MW839538
Hydrangea jelskii Szyszył.	HY434	Samain et al. 2011-161 (GENT, HOXA, IEB, MEXU, USM)		Peru, Pasco, Oxapampa, Yanachaga-Chemillén National Park	MW820588	MW839545
Hydrangea mathewsii Briq.	HY393	Granados Mendoza et al. 2012-051 (GENT, HOXA, IEB, MEXU, QCNE)		Ecuador, Tungurahua, Baños	MW820565	MW839517
Hydrangea mathewsii Briq.	HY382	Granados Mendoza et al. 2012-003 (GENT, HOXA, IEB, MEXU, QCNE)		Ecuador, El Oro, Zaruma	KR820138.1	MW839508
Hydrangea mathewsii Briq.	HY413	Samain et al. 2011-040 (GENT, IEB, MEXU, USM)		Peru, Amazonas, Chachapoyas, Leymebamba	MW820573	MW839528
Hydrangea mathewsii Briq.	HY431	Samain et al. 2011-151 (GENT, IEB, MEXU, USM)		Peru, Cajamarca, Cutervo, Santo Domingo De La Capilla	MW820586	MW839543
Hydrangea nahaensis Samain & E. Martínez	HY305	Samain & Martínez Salas 2012-019 (BIGU, CAS, CHIP, CIIDIR, CR, F, GENT, GH, IBUG, IEB, K, MEXU, MICH, MO, NY, QMEX, US, XAL)		Mexico, Chiapas, Nahá	MW820534	MW839479
Hydrangea nebulicola Nevling & Gómez Pompa	HY286	Samain & Martínez Salas 2011-214 (F, GENT, IBUG, IEB, K, MEXU, MO, XAL)		Mexico, Veracruz, Sierra de Chiconquiaco	KR820132.1	MW839473
Hydrangea nebulicola Nevling & Gómez Pompa	HY284	Samain & Martínez Salas 2011-217 (CAS, F, GENT, IBUG, IEB, K, MEXU, MICH, MO, NY, QMEX)		Mexico, Querétaro, El Pemoche	MW820527	MW839471
Hydrangea nebulicola Nevling & Gómez Pompa	HY285	Samain & Martínez Salas 2011-215 (GENT, IEB, F, K, MEXU)		Mexico, Puebla, Zacatlán	MW820528	MW839472
Hydrangea nebulicola Nevling & Gómez Pompa	HY296	Samain & Martínez Salas 2011-194 (CHIP, GENT, HUAP, IBUG, IEB, K, MEXU, MO, NY, QMEX, XAL)		Mexico, Hidalgo, Tlanchinol	MW820530	MW839475
Hydrangea oerstedii Briq.	HY356	Samain & Martínez Salas 2012-072 (CR, GENT, IEB, MEXU)		Costa Rica, San Isidro de El General– Cartago	MW820549	MW839488
Hydrangea oerstedii Briq.	HY341	Samain & Martínez Salas 2012-045 (CR, GENT, IEB, MEXU)		Costa Rica, Guanacaste, Santa Elena	MW820543	MW839491
Hydrangea oerstedii Briq.	HY336	Samain & Martínez Salas 2012-034 (CR, GENT, IEB, MEXU)		Costa Rica, Cartago, Copatchi–San Rafaël Arriba	MW820540	MW839488
Hydrangea otontepecensis Samain & E. Martínez	HY297	Samain & Martínez Salas 2011-193 (MEXU, CHIP, F, GENT, IBUG, IEB, K, MEXU, MO, US, XAL)		Mexico, Veracruz, Chontla	MW820531	MW839476
Hydrangea panamensis Standl.	HY351	Samain & Martínez Salas 2012-063 (CR, GENT, IEB, MEXU)		Costa Rica, Puntarenas, Osa	KR820136.1	MW839495
Hydrangea panamensis Standl.	HY455	Fläschendräger s.n. (HAL 114071)		Panama, Coclé, El Valle del Anton	MW820599	MW839556
Hydrangea peruviana Moric. ex Ser.	HY407	Granados Mendoza et al. 2012-111 (GENT, HOXA, IEB, MEXU, QCNE)		Ecuador, Santo Domingo	MW820571	MW839526
Hydrangea preslii Briq.	HY453	Granados Mendoza et al. 2012-052 (GENT, HOXA, IEB, MEXU, QCNE)		Ecuador, Napo, Quijos	MW820597	MW839554
Hydrangea seemannii L.Riley	HY408	Granados Mendoza et al. 479 (CIIDIR, GENT, MEXU)		Mexico, Durango, Mexiquillo	MW820572	MW839527
Hydrangea seemannii L.Riley	HY168	Goetghebeur 10991 (GENT)	Ghent University Botanical Garden 2007-0715	Mexico	KR820131.1	MW839469
Hydrangea serratifolia (Hook. & Arn.) F. Phil.	HY374	Granados Mendoza et al. 508 (CONC, GENT)		Chile, Chiloé, Ancud	KR820137.1	MW839500
Hydrangea serratifolia (Hook. & Arn.) F. Phil.	HY377	Granados Mendoza et al. 514 (CONC, GENT)		Chile, Osorno, Puyehue	MW820553	MW839503
Hydrangea serratifolia (Hook. & Arn.) F. Phil.	HY378	Granados Mendoza et al. 519 (CONC, GENT)		Chile, Cautín, Pucón	MW820554	MW839504
Hydrangea serratifolia (Hook. & Arn.) F. Phil.	HY375	Granados Mendoza et al. 510 (CONC, GENT)		Chile, Osorno, Puyehue	MW820551	MW839501
Hydrangea serratifolia (Hook. & Arn.) F. Phil.	HY376	Granados Mendoza et al. 512 (CONC, GENT)		Chile, Osorno, Puyehue	MW820552	MW839502
Hydrangea serratifolia (Hook. & Arn.) F. Phil.	HY379	Granados Mendoza et al. 527 (CONC, GENT)		Chile, Cautín, Cunco	MW820555	MW839505
Hydrangea serratifolia (Hook. & Arn.) F. Phil.	HY381	Granados Mendoza et al. 540 (CONC, GENT)		Chile, San Clemente	MW820557	MW839507
Hydrangea serratifolia (Hook. & Arn.) F. Phil.	HY380	Granados Mendoza et al. 538 (CONC, GENT)		Chile, Cauquenes, Pelluhue	MW820556	MW839506
Hydrangea sousae Samain, Najarro & E. Martínez	HY310	Samain et al. 2012-013 (CHIP, GENT, K, IEB, MEXU)		Mexico, Chiapas, Cacahoatán	MW820535	MW839480
Hydrangea sprucei Briq.	HY402	Granados Mendoza et al. 2012-086 (GENT, HOXA, IEB, MEXU, QCNE)		Ecuador, Orellana, La Joya de los Sachas	MW820569	MW839524
Hydrangea sprucei Briq.	HY404	Granados Mendoza et al. 2012-097 (GENT, HOXA, IEB, MEXU, QCNE)		Ecuador, Napo, Quijos	MW820570	MW839525
Hydrangea sprucei Briq.	HY389	Granados Mendoza et al. 2012-040 (GENT, HOXA, IEB, MEXU, QCNE)		Ecuador, Pastaza, Mera	MW820562	MW839513
Hydrangea sprucei Briq.	HY390	Granados Mendoza et al. 2012-041 (GENT, HOXA, IEB, MEXU, QCNE)		Ecuador, Pastaza, Mera	MW820563	MW839514
Hydrangea sprucei Briq.	HY421	Samain et al. 2011-084 (GENT, IEB, MEXU, USM)		Peru, San Martín, Lamas, Tabalosos	KR820144.1	MW839535
Hydrangea sprucei Briq.	HY436	Samain et al. 2011-174 (GENT, HOXA, IEB, MEXU, USM)		Peru, Pasco, Oxapampa, Pozuzo	MW820590	MW839547
Hydrangea sprucei Briq.	HY429	Samain et al. 2011-116 (GENT, IEB, MEXU, USM)		Peru, Amazonas, Bagua, Aramango	MW820585	MW839542
Hydrangea sprucei Briq.	HY435	Samain et al. 2011-173 (GENT, HOXA, IEB, MEXU, USM)		Peru, Pasco, Oxapampa, Huancabamba	MW820589	MW839546
Hydrangea steyermarkii Standl.	HY313	Samain et al. 2012-010 (GENT, MEXU)		Mexico, Chiapas, Cacahoatán	KR820133.1	MW839481
Hydrangea tapalapensis Samain, Najarro & E. Martínez	HY334	Samain & Martínez Salas 2012-091 (CHIP, GENT, IBUG, IEB, MEXU, MO, NY, XAL)		Mexico, Chiapas, Tapalapa	MW820538	MW839486
Hydrangea tapalapensis Samain, Najarro & E. Martínez	HY290	Samain & Martínez Salas 2011-200 (CAS, CHIP, DUKE, F, GENT, IBUG, IEB, K, MEXU, MO, NY, XAL)		Mexico, Chiapas, Tapalapa	MW820529	MW839474
Hydrangea tapalapensis Samain, Najarro & E. Martínez	HY314	Samain et al. 2012-007 (MEXU, CAS, CHIP, F, GENT, GH, IBUG, IEB, K, MEXU, MO, NY, US, XAL)		Mexico, Chiapas, Tapalapa	MW820536	MW839482
Hydrangea tarapotensis Briq.	HY423	Samain et al. 2011-089 (GENT, IEB, MEXU, USM)		Peru, San Martín, Moyobamba, Jepelacio	KR820145.1	MW839536
Hydrangea tarapotensis Briq.	HY420	Samain et al. 2011-074 (GENT, IEB, MEXU, USM)		Peru, San Martín, Papaplaya	MW820579	MW839534
Hydrangea trianae Briq.	HY450	Granados Mendoza et al. 2012-033 (GENT, HOXA, IEB, MEXU, QCNE)		Ecuador, Tungurahua, Baños	MW820594	MW839551
Hydrangea trianae Briq.	HY452	Granados Mendoza et al. 2012-044 (GENT, HOXA, IEB, MEXU, QCNE)		Ecuador, Tungurahua, Baños	MW820596	MW839553
Hydrangea trianae Briq.	HY424	Samain et al. 2011-092 (GENT, IEB, MEXU, USM)		Peru, San Martín, Moyobamba, Jepelacio	MW820580	MW839537
Hydrangea trianae Briq.	HY438	Samain et al. 2011-186 (GENT, IEB, MEXU, USM)		Peru, Huánuco, Chinchao	MW820591	MW839548
Hydrangea trianae Briq.	HY418	Samain et al. 2011-064 (GENT, IEB, MEXU, USM)		Peru, Amazonas, Chachapoyas, Soloco	MW820577	MW839532
Hydrangea aff. trianae Briq.	HY451	Granados Mendoza et al. 2012-034 (GENT, HOXA, IEB, MEXU, QCNE)		Ecuador, Tungurahua, Baños	MW820595	MW839552
Hydrangea aff. trianae Briq.	HY433	Samain et al. 2011-157 (GENT, IEB, MEXU, USM)		Peru, Pasco, Oxapampa, Yanachaga-Chemillén National Park	MW820587	MW839544
Hydrangea weberbaueri Engl.	HY385	Granados Mendoza et al. 2012-016 (GENT, HOXA, IEB, MEXU, QCNE)		Ecuador, Zamora Chinchipe, Zamora	MW820559	MW839510
Hydrangea weberbaueri Engl.	HY386	Granados Mendoza et al. 2012-021 (GENT, HOXA, IEB, MEXU, QCNE)		Ecuador, Morona Santiago, Morona	MW820560	MW839511
Hydrangea weberbaueri Engl.	HY414	Samain et al. 2011-046 (GENT, IEB, MEXU, USM)		Peru, Amazonas, Chachapoyas, Leymebamba	MW820574	MW839529
Hydrangea weberbaueri Engl.	HY426	Samain et al. 2011-097 (GENT, IEB, MEXU, USM)		Peru, Amazonas, Bongará, Jumbilla	MW820582	MW839539
Hydrangea weberbaueri Engl.	HY415	Samain et al. 2011-056 (GENT, IEB, MEXU, USM)		Peru, Amazonas, Chachapoyas, San Francisco De Daguas	MW820575	MW839530
Hydrangea weberbaueri Engl.	HY419	Samain et al. 2011-068 (GENT, IEB, MEXU, USM)		Peru, San Martín, Rioja, Pardo Miguel	MW820578	MW839533
Hydrangea weberbaueri Engl.	HY427	Samain et al. 2011-103 (GENT, IEB, MEXU, USM)		Peru, Amazonas, Bongará, Jumbilla	MW820583	MW839540
Hydrangea sp. 1	HY384	Granados Mendoza et al. 2012-010 (GENT, HOXA, IEB, MEXU, QCNE)		Ecuador, Loja, Podocarpus National Park	MW820558	MW839509
Hydrangea sp. 1	HY399	Granados Mendoza et al. 2012-077 (GENT, HOXA, IEB, MEXU, QCNE)		Ecuador, Napo, Archidona	KR820141.1	MW839521
Hydrangea sp. 1	HY400	Granados Mendoza et al. 2012-078 (GENT, HOXA, IEB, MEXU, QCNE)		Ecuador, Napo, Archidona	KR820142.1	MW839522
Hydrangea sp. 2	HY387	Granados Mendoza et al. 2012-026 (GENT, HOXA, IEB, MEXU, QCNE)		Ecuador, Morona Santiago, Macas	MW820561	MW839512
Hydrangea sp. 3	HY428	Samain et al., 2011-109		Peru, Amazonas, Bagua, Aramango	MW820584	MW839541
Hydrangea sp. 4	HY454	Granados Mendoza et al. 2012-099 (GENT, HOXA, IEB, MEXU, QCNE)		Ecuador, Napo, Quijos	MW820598	MW839555
Hydrangea sp. 5	HY354	Samain & Martínez Salas 2012-068 (CR, GENT, IEB, MEXU)		Costa Rica, San José, San Gerardo de Dota	MW820548	MW839497
Hydrangea sp. 6	HY340	Samain & Martínez Salas 2012-044 (CR, GENT, IEB, MEXU)		Costa Rica, Guanacaste, Santa Elena	MW820542	MW839490
Outgroup
Hydrangea section Asperae
Hydrangea aspera Buch.-Ham. ex D.Don subsp. aspera	HY040	Goetghebeur s.n. (GENT)	Ghent University Botanical Garden 1996-1505	Unknown	MW820522	MW839464
Hydrangea glabripes Rehder	HY194	Goetghebeur s.n. (GENT)	Ghent University Botanical Garden2007-1353	Unknown	MW820525	MW839470
Hydrangea involucrata Siebold	HY039	Goetghebeur 10995 (GENT)	Ghent University Botanical Garden 1998-0525	Japan	MW820521	MW839463
Hydrangea longipes Franch.	HY075	Goetghebeur 11200 (GENT)	Ghent University Botanical Garden2005-1532	Unknown	KR820129.1	MW839465
Hydrangea platyarguta Y.De Smet & Granados	HY440	Goetghebeur 12304 (GENT)	Ghent University Botanical Garden 2010-2507	Unknown	MW820593	MW839550
Hydrangea sargentiana Rehder	HY081	Goetghebeur 10999 (GENT)	Ghent University Botanical Garden 1982-1954	Unknown	MW820523	MW839466
Hydrangea sikokiana Maxim.	HY025	Goetghebeur 11209 (GENT)	Ghent University Botanical Garden 2005-1611	Unknown	MW820520	MW839462
Hydrangea section Calyptranthe
Hydrangea anomala D.Don	HY143	Goetghebeur 11007 (GENT)	Ghent University Botanical Garden 2007-1359	Japan	MW820524	MW839468
Unclassified
Hydrangea quercifolia W.Bartram	HY098	Goetghebeur 11319 (GENT)	Ghent University Botanical Garden 1997-1102	USA	KR820130.1	MW839467
