# Supplementary material for: Molecular Phylogeny, Character Evolution, and Biogeography of Hydrangea Section Cornidia, Hydrangeaceae
Source: Front Plant Sci. 2021 Jun 29;12:661522. doi: 10.3389/fpls.2021.661522 (PMC8276264; doi:10.3389/fpls.2021.661522)
Supplement: Supplementary Material 1 — Taxon sampling with voucher information, botanical garden accession numbers where applicable, field data, and GenBank accession numbers. [file Data_Sheet_1.zip › Supplementary Material S2_original.FASTA]

>HY025_BGGU_2005-1611_Hydrangea_sikokiana_Unknown
TGGAACTTCACCGTAGTAACAGTTTTACTGGAGAGAAGTATGAGCATTCCCTGTTTTGTGATAATCAATAAAGAGTAACT
ATTCACTGAATCTCATGTCTTTTTTATTTTGATCCTTAGGTTGAGAGAGAAAAATCTTTCATGGGTGGATATCTTTGAGG
AAATACCTGTATGTTTCTGATGCTTGCTAATCGTTCT----AGTAGCCTATGTTTTCATTGAAATTTAGTCTGCTCGTCA
AATTTTCTCCTCCGCGGATGCATATGCTGTGACCATTGCAAAATGCTTGTATGCTGACTACACTAATGCATGAACCATGT
CCCATTGTGTATGTCTCTGATTAGCAGCTTTGAATCAGTTACTGATTGCAATGAGTGGAAGCTTTAAAGTTAGTTAGTAG
GATATG-------------AAAGGATC-------TATTTTAATGATCTTGGAGTAAACCAACCACCATTTTCATTAGGGT
TATAGATTTT---------------------------------GTGGGTCGACAGAATTCCAAAGGGTATTCATTATTCA
ATATGTGATGGCGGAGTG---TTCTTGTCTCCACTAATATACTGAATTTTCGGATCATATCTGTGATATACATGTATATG
TTTTCTGATGAAGTGAGACGCATTCTGTTTATTAAC-TAAGAGTTCATTTGGAAGCTACATGGATTTCCATTTTTATGCA
GATTCTAATACTGTCTTGTGTATTTAACAGATTAAGGTTTCAAATTCTGCTCTAATCAGTGCCTTCATGACAGAGCTGGA
AGCGGATACACCTGTCACCCAGGTACTCTTTTATTTGTTACTGGAGACTTTTCTTTGATTTATATCTTGTTACTTATCGT
AATCATAATTTTCTTGACACTGCAAGTGTGACTATGACCGGCTACAACTGTCAACCAATCCATTTATGGAGCGGAATGTG
GAATTTTTGATTGAATGCATGGATGATTTGTCAATGGAGCAGCAGAAGGTCAGCCTTCTTTTGTCTCCTTCAATT-----
---AGGGTTCTATCCTTATGGTTGGCTGATCACATGACTGACTAGCTTTTAATTTTCAGTTTCAATTCTATTACCGGAAT
CTGTCACGTCAGCAAGCCCAGCAGCAAGCTTGGCTTCAGAAGAGAAGGTAACCAGATTATATGGTTTTTGATGTCTATGG
GCAAT---ACTGTTTTATC--CAGCTCGGTTGTTATGCTTC-TTTTTTTAGAGTTAATTGAGGAACTTTTTTGGGTGTCT
GTTGATATCTTGTTTATTTGACCTCCCATACCAGATCTTTTATTTATTTTAATTC----TATGGT-ATTCTATCCG----
----TTCCATGCAATAAAAG--ATAGGTTTGGAAAAATATTGAGATAGTTTCTAACTTGTGTCTTTCTACAATTTACAAT
ATATTTGAGT----TCAGTAAAAGGAGAT-AAATAGGAGGTTTTGAAGTACGGATTGGCTTTGCCGACGTAAGCTAATTG
TATAAATTTACCCATTGATGCAGACTCAATAAGTAAATAATAGTAAAAGGAGAAATGGTAGTGTTGAAATCTGTGAATAA
TCATTT--GAGTCTAATGAGGATATGTA--CCCTGATTTGAGTTTGTGTGATTGTGTATGCAATATTTGAAGTATGGAGA
AGCCTTCATACTGTAG-TTCAGGTTTTACCTCTGTACTGCATTACTTCTTCCCCCTTCTTGATATGTTATTATTTCTAAT
TGGTGTCTTTATTTTGCTTTTGTTGTGTATTCTACAGGGCAGAGAACATGGCACGTAAAGCTGCGGGAGAGGAACCATTA
CCTGAGGAGGATTCTATTGGTGGAAATTTTTTGTGACACAGACATTTTCTCCCCTGGTTTTACAGGAAGCACAAATTGAA
CAATTGAACTCGCGGAAGCAAGAGATAGTGGAGACGTGTGAGTTGGAGCATATCAGCCTTCCCACCATTTCAGACCCAAT
GGATACTGAATCGGGCCCCGCATATGATTTCAGTCAGCTGAGTAGATCTCATTTGCAGGACATGAGACCTTCGGGACGTG
AGAAACTTGAGGCAGAGTTTAGGCAAAAAATTGACAGCCTAATATCAGAAATTGAAAGAACAGCCCCAAATTTGAAGGCC
CTGGACCAATACGAGGCTTTGCAGGAGAAGGAAAGAGTTGTCACTGAAGAATTTGAAGCAGCAAGAAAAGAAGAGAAGGA
AATAGCTGACAAGTACAATTTGGTGAAGCTGAAGAGGTACTTATATTTCCATAGGTCCTATGCGGACAATACTTAAACAG
TCCGTTTGGAT---AGAGA--GAAGTGGAGAGAAGAGAAACTAAACCCCTTTCTTTCCTGTTCTCTTGTTTGATAAATTA
ATTTAGGAGAGAAGAGAAGGTTAATGGAGAGAAGTCGAGAGAAAGTAAGGGAGAAAAGAGCCAATTTTGGTTTCTCCCCA
AATTGGAGAGATATGGAGTGAAGAGAAGAGA-------CTGTGAATAGAACATTCTTTGAAAATACACATA---TTTTTC
TGAATA------CTTCGCAGTTATGAAGTATCTTTATTGACTAGAGGAAAAAGGAGTAATTGTTGCTAAATACTTTCGTT
TCTTTTCTCTTCTGAAACCGAGCCAAACAAGAGAAAATTATATTT-CCTTTCTTTTCTCTCCTGCCTATCC-AACAGGGT
-GAGATAACTCTACTTT---CTCTTCTTTTCTTTTAA-TGAG-------TCTCTTCTCTTCTCTCAATCCAAACGGACCC
TTAGTTTGAAATGTACTGGGAATAATTAG-TTTTTCATAGGGCACTTAATTTAGAGAGCATCAACAAGGATATGATTAGT
CCTCAGATATATACTATAAAGTTGTAGTCATCACTT-------AAGTAATTAGG-TCCCCAGCTAGTATATTT--ACTCT
AATGACTGTAGAATTGAAGCTCTGGTT--TATGTGCTTATTCAGT--ATATGCAAGCACAGTTGAAGAAACTGTCAAATC
TCTTTATATTTTCTTTTCCTGGCCCATTACAGTTTTGCTTTATTTCGTTTTGGTACATCATGCGTCAATA-TGTTGTT-G
AGTTTATTTTGTGAATGCAGGTATGAATTGTTTATGGAAGC
>HY039_BGGU_1998-0525_Hydrangea_involucrata_Japan
????????????????????????????????????????????????????????????????????????????????
????????????????????????????????????????????????????????????????????????????????
????????????????????????????????????????????????????????????????????????????????
???????????????????????????????????????AAAATGCTTGTATGCTGACTACACGAATGCATGAACCATGT
CCCATTGTGTATGTCTCTGATTAGCAGCTTTGAATCAGTTACTGATTGCAATGAACGGAAGCGTTAAAATTAGTTAGTAG
GATATG-------------AAAGGATC-------TATTTTAATGATCTTGGAGTAAACCAACCACCATTTTCATTAGGGT
TATAGATTTT---------------------------------GTGGGTCGACAGAATTCCAAAGGGAA-------TACA
ATATGTGATGGCGGAGTG---TTCTTGTCTCCACTAATATGCTGAATTTTCGGATCATATCTGTGATATACATGTATATA
ATTTCAGATGAAGTGAGTTGCATTCTGTTTATTAAC-TAAGAGTTCATTTGGAAGCTATGTGGATTTCCATTTTTACGCA
GATTCTAATACTGTCTTGTGTATTTAACAGATTAAGGTTTCAAATTCTGCTCTAATCAGTGCCTTCATGACAGAGCTGGA
AGCTGATACACCTGTCACCCAGGTACTCTTTTATTTGTTACTGGAGACTTTTATTTGATTTATATCTTGTTACTTATTGT
AATCATAATTTTCTTGACTATGCAAGTGTGACTATGACCGGCTACAACTGTCAACCAATCCCTTTATGGAGCGGAATGTG
GAATNNNNNNNNNNNNNNNNNNNNNNNTTGTCAATGGAGCAGCAGAAGGTCAGGCTTCTTTTGTCTCCTTCAATTAGGGA
TTTAGGGTTCTATCCTTATGATTGGCTGATCACATGACTGACTAGCTTTTAATTTTCAGTTTCAATTCTATTACCGGAAT
CTGTCACGTCAGCAAGCCCAGCAGCAAGCTTGGCTTCAGAAGAGAAGGTAACCAGATTATATGGTTTTTGATGTCTATGG
GCTATTCCACTGTTTTATC--CAGCTCAATTGTTATGCTATGTTTTTTTAGAGTTAATTGAGGAACTTTTTTGG-TGTCT
GTTGTTATCTTGTTTATTTGACCTTCCATACCAGATTTTTTACTTATTTTAATTC----TATGGT-TTTCTATCCGTTTC
ATACTTTCATGCAATAAAAG--ATAGGTTTGGAAAAATATTGAGATAGTTGCTAACTTGTGTCTTTCTACAATTTGCAAT
ATTTTTGAGTCCAGCCAGTAAAAGGAGATAAAATAGGAGGTTTTGAAG------------TTGCCGACGTA---------
---AAATTTACCCATTGACGCAGACTCAATAAGTAAATAATAGTAAAAGGAGAAATGATAGTGTTGAAATCTGTGTATAA
TCATTT--GAGTCTAATGAGGATATGTA--CCCTGATTTGAGTTTGTGTGATTGTGTATGCAATATTTGAAGTATGGAGA
AGCCTTCATACTGTAG-TTCAGGCTTCACCTCTGTACTACATTACTTCTTCCCCCTTCTTGATATGTCATTATTTCTAAT
TGGTGGCTTTATTTTGTTTGTGTTGTGTATTCTACAGGGCAGAGAACATGGCACGTAAAGCTGCGGGAGAGGAACCATTA
CCTGAGGAGGATTCTATTGGTGAAATTTTTTTGTGACACCGACATTTTCTCCCCTGGTTTTACAGGAAGCACAAATTGAA
CAGTTGAACTCGCGGAAGCAAGAGATAGTGGAGACGTGTGAGTTGGAGCATATCAGCCTTCCCACCATTTCAGATCCAAT
GGTTACTGAATCGGGCCCCGCGTTTGATTTCAGTCAGCTGAGTAGATCTCATTTGCAGGACATGAGACCTTCGGGACGTG
AGAAACTTGAGGCAGAGTTTAGGCAAAAAATTGACAGCCTAACATCAGAAATTGAAAGAACAGCCCCAAATTTGAAGGCC
CTGGACCAATACGAGGCTTTGCAGGAGAAGGAAAGAGTTGTCACTGAAGAATTTGAAGCAGCAAGAAAAGAAGAGAAGGA
AATAGCTGACAAGTACAATTTGGTGAAGCTGAAGAGGTACTTATATTTCCATAGGTCCTATGTGGACAATGCTTTA----
--------------------------------------------ACCCCTTTCTTTCCTGTTCTCTTGTTTGGTATGTTA
ATTTGGGAGAGAAAAGAAGGTTAAATGAGAGAAGTGGAGAGAAAGTAAGGGTGAAAAGAGCCACTTTTTGTTTCTCCCCA
AATTGGAGAGATACGGAGTGAAGAGAAGAGA-------CTGTGAATAGAACATTCTTTGAAAATACACATTTTTTTTTTC
TGAATACTTCGCATTTGCAGTTATGAAGTATCATTATTGACTAGAGGAAAAAGGAGTAATTGTTGCTAAATACTTTCTTT
TCTTTTCTCTTATGAAACCGAGCC-AACAAGAGAAAATTATATTT-CCTTTCTTTTCTCTCCTGCCTATCCAAACGGGGT
-GAGATAACTCTACTTTCTCCTCTTCTTTTCTTTTAA-TGAGTGTCTCTTCTCTTCTCTTCTCTCAATCCAAACGGACCC
ATAGTTTGAAATGTACTGGGAATGATTAG-TTTTTCATAGGGCACTTAATTTAGAGAGCATCAACAAGGATAGGATTAGT
CCTAAGATTTATACTATAAACTTGTAGTCATCACTTGTTTTTTAAGTAATTAGG-TCCCCAGCTAGTATATTT--ACTCG
AATGACTGTAGAATTAAAGCTCTGGTT--TATGTGCTTATTCAGT--ATATGCAAGCACAGTTGAAGAAACTGTCAAATC
TCTTTATATTTTCTTTTCCTGGCCCATTACAGTTTTGCTTTATTTTGTATAGGTACATCATGCGTCAGTA-TGTGGTTTG
AGTTTATTTTGTGAATGCAGGTATGAATTGTTTATGGAAGC
>HY040_BGGU_1996-1505_Hydrangea_aspera_subsp_aspera_Unknown
TGGAACTTCACCGTAGTAACAGTTTTACTGGAGAGAAGTACGAGCATTCCCTGTTTTGTGATAATCAAT---GAGGAACT
ATTCACTGAATCTCATGTCTTTTTT-TTTTGTTCCTTAGGTTGANNNNNNNNNNNNNNNNNNNNNNNNNNNNNNNNNNNN
NNNNNNNNNNNNNNNNNNNNNNNNNNNNNNNNNNNNNNNNNNNNNNNNNNNNNNNNNNNNNNNNNNNNNNNNNNNNNNNN
NNNNNNNNNNNNNNNNNNNNNNNNNNNNNNNNNNNNNNNNNNNNNNNNNNNNNNNNNNNNNNNTAATGCATGAACCATGT
CCCATTGTGTATGTCTCTGATTAGCAGCTTTGAATCAGTTACTGATTGCAATGAGTGGAAGCTTTAAAATTAGTTAGTAG
GATATGA------------AAAGGATC-------TATTTTAATGATCTTGGAGTAAACCAACCACCATTTTCATTAGGGT
TATAGATTTT---------------------------------GTGGGTTGACAGAATTCCAAAGTGTATTCATTATTCA
ATATGTGATGGCGGAGTG---TTCTTGTCTCCACTAATATGCTGAATTTTCGGATCATATCTGTGATATACATGTATATA
TTTTCTGATGAAGTGAGTTGCATTCTGTTTATTAAC-TAAGAGTTCATTTGGAAGCTACGTGGATTTCCATTTTTACGCA
GATTCTAATACTGTCTTGTGTATTTAACAGATTAAGGTTTCAAATTCTGCTCTAATCAGTGCCTTCATGACAGAGCTGGA
AGCTGATACACCTGTCACCCAGGTACTCTTTTATTTGTTACTGGAGACTTTTCTTTGATTTATATCTTGTTACTTATCGT
AATCATAATTTTCTTGACTCTGCAAGTGTGACTATGACCGGCTACAACTGTCAACCAATCCATTTATGGAGCGGAATGTG
GAATTTTTGATTGAATGCATGGATGATTTGTCAATGGAGCAGCAGAAGGTCAGGCTTCTTTTCTGTCCTTCAATT-----
---AGGGTTCTATCCTTATGATTGGCTGATCACATGACTGACTAGCTTTTAATTTTCAGTTTCAATTCTATTACCGGAAT
CTGTCACGTCAGCAAGCCCAGCAGCAAGCTTGGCTTCAGAAGAGAAGGTAACCAGATTATATGGTTTTTGATGTCTATGG
GCCATTCTACTGTTTTATC--CAGCTCRGTTGTTATGCTGC-TTTTTTTAGAGTTAATTGAGGAACTTTTTTTAGTGTCT
GTTGATATCTTGTTTATTTGACCTCCCATACCARATCTTTTATTTATTTTAATTC----TATGGT-ATTCTATCCG----
----TTTCATGCAATAAAAG--ATAGGTTTGGAAAAATATTGAGATAGTTTCTAACTCGTGTCTTCCTACAATTTGCAAT
ATTTTTGAGT----TCAGTAAAAGGAGAT-AAATAGGAGGTTTTGAAGTATGGATTGGCTTTGCCGATGTAAGCTAATTG
TGTAAATTTACCCATTGATGCAGACTCAATAAGTAAATAATAGTAACAGGAGAAATGATACTGTTGAAATCTGTGAATAA
TCTTTT--GAGTCTAATGAGGATATGTA--CCCTGTTTTGAGTTTGTGTGATTGTGTATGCAATATTTGAAGTATGGAGA
AGCCTTCATACTGTAG-TTCAGGCTTCACCTCTGTACTGCATTACTTCTTCCCCCTTCTTGATATGTCATTATTTCTAAT
T---------ATTTTGCTTGTGTTGTGTATTCTACAGGGCAGAGAACATGTCACGTAAAGCTGCAGGAGAGGAACCATTA
CCTGAGGAGGATTCTATTGGTGAATTTTTTTTGTGACACCGACATTTTCTCCCCTGGTTTTACAGGAAGCACAAATTGAA
CAGTTGAACTCGCGGAAGCAAGAGATAGTGGAGACGTGTGAGTTGGAGCATATCAGCCTTCCCACCATTTCAGACCCAAT
GGATACTGAATCGGGCCCCGCATTTGATTTCAGTCAGCTGAGTAGATCTCATTTGCAGGATATGAGACCTTCGGGACGTG
AGAAACTTGAGGCAGAGTTTAGGCAAAAAATTGACAGCCTAATATCAGAAATTGAAAGAACAGCCCCAAATTTGAAGGCC
CTGGACCAATATGAGGCTTTGCAGGAGAAGGAAAGAGTTGTCACTGAAGAATTTGAAGCAGCAAGAAAAGAAGAGAAGGA
AATAGCTGACAAGTACAATTTGGTGAAGCTGAAGAGGTACTTATATTTCCATAGTTCCTATGCGGACAATACTTTAACAG
TCCGTTTGGAT---AGAGA--GAAGTGGAGAGAAGAGAAACTAAACCCCTTTCTTTCCTGTTTTCTTGTTTGGTAAGTTA
ATTTGTGAGAGAAGAGAAGGTTAATGGAGAGAAGTGGAGA-------------AAAAGAGCCAATTTTTGTTTTTCCCCA
AATTGGAGAGATATGGAGA-------------------CTGTGAATAGAACATTCYTTGAAAATACACATA---TTTTTC
TGAATA------CTTCGCGGTTATGAAGTATCATTATTGACTGGAGGAAAAAGGAGTATTTGTTGCTAAATACTTTCTTT
TCTTTTCTCTTATGAAACCGAGCCAAACAAGAGAAAATTATATTT-CCTTTCTTTTCTCTCCTGCCTATCC-AACAGGGT
-GAGATAACTCTACTTT---CCCTTCTTTTCTTTTAT-TGAGTG-----TCTCTTCTCTTCTCTCAATCCAAACGGACCC
TTAGTTTGAAATGTACTGGGAATAATTAG-TTTTTCATAGGGCACTTAATTTAGAGAGCATCAACAAGGATATGATTAGT
CCTCAGATTTATACTATAAACTTGTAGTCATCACTTTTTTTTTAAGTAATTAGG-TCCCCAGCTAGTATATTT--ACTCT
AATGACTGTAGAATTGAAGCTCTGGTT--TATGTGCTTATTCAA-------------ACAGTTGAAGAAACTGTCAAATC
TCTTTATATTTTCTTTTCCTGGCCCATTACAGTTTTGCTTTATTTCGTTTAGGTACATCATGCGTCAATA-TGTGGTT-G
AGTTTATTTTGTGAATGCAGGTATGAATTGTTTATGGAAGC
>HY075_BGGU_2005-1532_Hydrangea_longipes_Unknown
TGGAACTTCACCGTAGTAACAGTTTTACTGGAGAGAAGTACGAGCATTCCCTGTTTTGTGATAATCAATAAAGAGGAACT
ATTCACTGAATCTCATGTCTTTTTTATTTTGTTCCTTAGGTTGAGGGAGAAAAATCTTTCATGGGTGGATATCTTTGAGG
AAATACCTGTATGTTTCTGACGCTTGCTAATCCTTCT----AGTAGCCTATGTTTTCATAAAAAATTAGTCTGCTCGTCA
AATTTTCTCCTCCACAGATGCRTATGCTGTGACCATTGCAAAATGCTCGTATGYTGACTACACTAATGCATGAACCATGT
CCCATTGTGTATGTCYCTGATTAGCAGCTTTGAATCAGTTACTGATTGCAATGAGTGGAAGCTTTAAAATTAGTTAGTAG
GATATG-------------AAAGGATC-------TATTTTAATGATCTTGGAGTAAACCAACCACCATTTTCATTAGGGT
TATAGATTTA---------------------------------GTGGGTCGACTGAATTCCAAAGGGTATTCATTATTCR
ATATGTGATGGCGGAGTG---TTCTTGTCTCCACTAATATGCTGAATTTTCGGATCATATCTGTGATWTACTTGTATATA
TTTTCTGATGAMGTGAGTTGCATTCTGTTTATTAAC-TAAGAGTTCATTTGGAAGCTACGTGGATTTCCTTTTTTACGCA
GATTCTAATACTGTCTTGTGTATTTAACAGATTAAGGTTTCAAATTCTGCTCTAATCAGTGCCTTCATGACAGAGCTGGA
AGCTGATACACCTGTCACCCAGGTACTCTTTTATTTGTTASTGGAGACTTTTCTTTGATTTATATCTTGTTACTTATCGT
AATCATAATTTTCTTGACTCTGCAAGTGTGACTATGACCGGCTACAACTGTCAACCAATCCATTTATGGAGCGGAATGTG
GAATTTTTGATTGAATGCATGGATGATTTGTCAATGGAGCAGCAGAAGGTCAGGCTTCTTTTGTCTCCTTCAATT-----
---AGGGTTCTATCCTAATGATTGGCTGATCACCTGACTGACTAGCTTTTAATTTTCAGTTTCAATTCTATTACCGGAAT
CTGTCACGTCAGCAAGCCCAGCAGCAAGCTTGGCTTCAGAAGAGAAGGTAACCAGATTATATGGTTTTTGATGTCTATGG
GCTATTCTACTGTTTTATC--CAGCTCAGTTGTTATGCTAC-TTTTTTTGGAGTTAATTGAGGAACTTTTTTGG--GTGT
GTTGATGTCTTGTTTATTTGACCTCCCATACCAGATCTTTTATTTATTTTAATTC----TATGGT-ATTTTATCCG----
----TTTCATGCAATAAAAGATATAGGTTTGGAAAAATATTGAGATAGTTTCTAACTCGTGTCTTTCTACAATTTGCAAT
ATTTTTTAGT----TCAGTAAAAGGAGAT-AAATAGGAGGTTTTGAAGTACGTATTGGCTTTGCCGACGTAAGCTAATTG
TGTAAATTTACCCATTGATGCAGACTCAATAAGTAAATAATAGTAAAAGGAGAAATGATAGTGTTGAAATCTGTGAATAA
TCATTT--GAGTCTAATGAGGATATGTA--CCCTGATTTGAGWTTGTGTGATTGTGTATGCAATATTTGAAGTATGGAGA
AGCCTTCATACTGTAG-TTCAGGCTTCACTTCTGTACTGCATTACTTCTTCCCCCTTCTTGATATGTCATTATTTCTAAT
TGGTGTCTTTATTTTGCTTGTGTTGTGTATTCTACAGGGCAGAGAACATGGCACGTAAAGCTGCGGGAGAGGAACCATTA
CCTGAGGAGGATTCTATTGGTGAAATTTTTTTGTGACACCGACATTTTCTCCCCTGGTTTTACAGGAAGCACAAATTGAA
CAGTTGAACTCGCGGAAGCAAGAGATAGTGGAGACGTGTGAGTTGGAGCATATCAGCCTTCCCACCATTTCAGACCCAAT
GGATACTGAATCGGGCCCCGCATTTGATTTCAGTCAGCTGAGTAGATCTCATTTGCAGGACATGAGACCTTCGGGACGTG
AGAAACTTGAGGCAGAGTTTAGGCAAAAAATTGACAGCCTAATATCAGAAATTGAAAGAACATCCCCAAATTTGAAGGCC
CTGGACCAATATGAGGCTTTGCAGGAGAAGGAAAGAGTTGTCACTGAAGAATTTGAAGCAGCAAGAAAAGAAGAGAAGGA
AATAGCTGACAAGTACAATTTGGTGAAGCTGAAGAGGTACTTATATTTCCATAGGTCCTATGTGGACAATACTTTAACAG
TCCGTTTGGAT---AGAGA--GAAGTGGAGAGAAGAGAAACTAAACCCCTTTCTTTCCTGTTCTCTTGTTTGGTAAGTTA
ATTTGGGAGAGAAGAGAAGGTTAATGGAGAGAAGTGGAGAGAAAGTAAGGGAGAAAAGAGCCAATTTTTGTTTCTCCCCA
AATTGGAGAGATATGGAGTGAAGAGAAGAGA-------CTGTGAATAGAACATTCTTTGAAAATACACATA---TTTTTC
TGAATA------CTTAGCAGTTATGAAGTATCATTATTGACTAGAGGAAAAAGGAGTAATTGTTGCTAAATACTTTCTTT
TCTTTTCTCTTATGAAACCAAGCCAAACAAGAGAAAATTATATTT-CCTTTCTTTTCTCTCCTGCCTATCC-AACAGGGT
-GAGATAACTCTACTTT---CTCTTTTTTTCTTTTAG-TGAGTGTCTCTTCTCTTCTCTTCTCTCAATCCAAACGGACCC
TTAGTTTGAAATGTACTGGGAATACTTAG-TTTTTCACAGGGCACTTAATTTAGAGAGCATCAACAAGGATATGATTAGT
CCTCAGATTTATACTATAACCTTGTAGTCATCACYTGTTTTTTAAGTAATTAGG-TCCCCAGCTAGTATATTT--ACTCT
AATGACTGTAGAATTGAAGCTCTGGTT--TATGTGCTTATTCAGT--ATATGCAAGCATAGTTGAAGAAACTGTCAAATC
TCTTTATATTTTCTTTTCCTGGCCCATTACAGTTTTGCTTTATTTCGTTTAGGTACATCATGCGTCAATA-TGTGGTT-G
AGTTTATTTTGTGAATGCAGGTATGAATTGTTTATGGAAGC
>HY081_BGGU_1982-1954_Hydrangea_sargentiana_Unknown
TGGAACTTCACCGTAGTAACAGTTTTACTGGAGAGAAGTACGAGCATTCCCTGTTTTGTGATAATCAATAAAGAGGAACT
ATTCACTGAATCTCATGTCTTTTTTATTTTGTTCCTTAGGTTGAGGGAGAAAAATCTTTCATGGGTGGATATCTTTGAGG
AAATACCTGTATGTTTCTGACGCTTGCTAATCCTTCT----AGTAGCCTATGTTTTCATAAAAAATTAGTCTGCTCGTCA
AATTTTCTCCTCCACAGATGCATATGCTGTGACCATTGCAAAATGCTCGTATGCTGACTACACTAATGCATGAACCATGT
CCCATTGTGTATGTCTCTGATTAGCAGCTTTGAATCAGTTACTGATTGCAATGAGTGGAAGCTTTAAAATTAGTTAGTAG
GATATG-------------AAAGGATC-------TATTTTAATGATCTTGGAGTAAACCAACCACCATTTTCATTAGGGT
TATAGATTTA---------------------------------GTGGGTCGACTGAATTCCAAAGGGTATTCATTATTCA
ATATGTGATGGCGGAGTG---TTCTTGTCTCCACTAATATGCTGAATTTTCGGATCATATCTGTGATATACTTGTATATA
TTTTCTGATGAAGTGAGTTGCATTCTGTTTATTAAC-TAAGAGTTCATTTGGAAGCTACGTGGATTTCCTTTTTTACGCA
GATTCTAATACTGTCTTGTGTATTTAACAGATTAAGGTTTCAAATTCTGCTCTAATCAGTGCCTTCATGACAGAGCTGGA
AGCTGATACACCTGTCACCCAGGTACTCTTTTATTTGTTACTGGAGACTTTTCTTTGATTTATATCTTGTTACTTATCGT
AATCATAATTTTCTTGACTCTGCAAGTGTGACTATGACCGGCTACAACTGTCAACCAATCCATTTATGGAGCGGAATGTG
GAATTTTTGATTGAATGCATGGATGATTTGTCAATGGAGCAGCAGAAGGTCAGGCTTCTTTTGTCTCCTTCAATT-----
---AGGGTTCTATCCTAATGATTGGCTGATCACCTGACTGACTAGCTTTTAATTTTCAGTTTCAATTCTATTACCGGAAT
CTGTCACGTCAGCAAGCCCAGCAGCAAGCTTGGCTTCAGAAGAGAAGGTAACCAGATTATATGGTTTTTGATGTCTATGG
GCTATTCTACTGTTTTATC--CAGCTCAGTTGTTATGCTAC-TTTTTTTGGAGTTAATTGAGGAACTTTTTTGG--GTGT
GTTGATGTCTTGTTTATTTGACCTCCCATACCAGATCTTTTATTTATTTTAATTC----TATGGT-ATTTTATCCG----
----TTTCATGCAATAAAAGATATAGGTTTGGAAAAATATTGAGATAGTTTCTAACTCGTGTCTTTCTACAATTTGCAAT
ATTTTTTAGT----TCAGTAAAAGGAGAT-AAATAGGAGGTTTTGAAGTACGTATTGGCTTTGCCGACGTAAGCTAATTG
TGTAAATTTACCCATTGATGCAGACTCAATAAGTAAATAATAGTAAAAGGAGAAATGATAGTGTTGAAATCTGTGAATAA
TCATTT--GAGTCTAATGAGGATATGTA--CCCTGATTTGAGTTTGTGTGATTGTGTATGCAATATTTGAAGTATGGAGA
AGCCTTCATACTGTAG-TTCAGGCTTCACTTCTGTACTGCATTACTTCTTCCCCCTTCTTGATATGTCATTATTTCTAAT
TGGTGTCTTTATTTTGCTTGTGTTGTGTATTCTACAGGGCAGAGAACATGGCACGTAAAGCTGCGGGAGAGGAACCATTA
CCTGAGGAGGA?????????????????????????????????????????????????????????????????????
???????????????????AAGAGATAGTGGAAAAGTGTGAGTTGGAGCATATCAGCCTTCCCACCATTTCAGACCCAAT
GGATACTGAATCGGGCCCCGCATTTGATTTCAGTCAGCTGAGTAGATCTCATTTGCAGGACATGAGACCTTCGGGACGTG
AGAAACTTGAGGCAGAGTTTAGGCAAAAAATTGACAGCCTAATATCAGAAATTGAAAGAACATCCCCAAATTTGAAGGCC
CTGGACCAATACGAGGCTTTNNNNNNNNNNNAAAGAGTTGTCACTGAAGAATTTGAAGCAGCAAGAAAAGAAGAGAAGGA
AATAGCTGACAAGTACAATTTGGTGAAGCTGAAGAGGTACTTATATTTCCATAGGTCCTATGCGGACAATACTTTAACAG
TCCGTTTGGAT---AGAGA--GAAGTGGAGAGAAGAGAAACTAAACCCCTTTCTTTCCTGTTCTCTTGTTTGGTAAGTTA
ATTTGGGAGAGAAGAGAAGGTTAATGGAGAGAAGTGGAGAGAAAGTAAGGGAGAAAAGAGCCAATTTTTGTTTCTCCCCA
AATTGGAGAGATATGGAGTGAAGAGAAGAGA-------CTGTGAATAGAACATTCTTTGAAAATACACATA---TTTTTC
TGAATA------CTTAGCAGTTATGAAGTATCATTATTGACTAGAGGAAAAAGGAGTAATTGTTGCTAAATACTTTCTTT
TCTTTTCTCTTATGAAACCAAGCCAAACAAGAGAAAATTATATTT-CCTTTCTTTTCTCTCCTGCCTATCC-AACAGGGT
-GAGATAACTCTACTTT---CTCTTTTTTTCTTTTAG-TGAGTGTCTCTTCTCTTCTCTTCTCTCAATCCAAACGGACCC
TTAGTTTGAAATGTACTGGGAATACTTAG-TTTTTCACAGGGCACTTAATTTAGAGAGCATCAACAAGGATATGATTAGT
CCTCAGATTTATACTATAACCTTGTAGTCATCACTTGTTTTTTAAGTAATTAGG-TCCCCAGCTAGTATWTTT--ACTCT
AATGACTGTAGAATTGAAGCTCTGGTT--TATGTGCTTATTCAGT--ATATGCAAGCATAGTTGAAGAAACTGTCAAATC
TCTTTATATTTTCTTTTCCTGGCCCATTACAGTTTTGCTTTATTTCGTTTAGGTACATCATGCGTCAATA-TGTGGTT-G
AGTTTATTTTGTGAATGCAGGTATGAATTGTTTATGGAAGC
>HY098_BGGU_1997-1102_Hydrangea_quercifolia_USA
?GGAACTTCACCGTAGTAACAATTTTACTGGAGAGAAGTATGAGTATTCCCTGTTTTGTGATAATCAAT--AGATGAACT
ATTCACTGAATCTCATGTCTTCTTTATTTTGCTCCATAGGTTGAGAGAGAAAAATCTTTCATGGGTGGATATCTTTGAGG
AAATACCTGTATGTTTTTTATGCTTGCTAATCCTTCT----AGTAGCCTATGTTTTCATAAAAATTTAGTCTGCTCGTCA
AATTTTCTCCTCCACAGATGCATATGCTGTGACCATCTTAAAATGCTTGTATGCTGGCTACACTAATGCATGAACCATGT
CCC-TTGTGTATGTC--TGATTAGTAGCTTTGAATCAGTTACTGATTGCAATGAATGGAAGCTT-----TTAGTTAGTAG
GATATG-------------AAAGGATCTACTCCATATTTGAATGATCTTGGAGTAAACTAACAACCATTTTCATTAGGGT
TATAGATTTT---------------------------------GTGGGTTGACAGAATTTCGAAGGGTA-------TTCA
GTGTGTGATGGCAAAGTG---TTCTTGTCTTCACTAATATGCTGAATTTTCGGATCATATATGTGATATACATGTATATA
TTTTTTGATGAAGTTAGTTGCATTCTGTTTATTAACTTAAGAGTTCATTTGGAAGCTAAGTGGATCTCCATTTTTACGCA
GATTCTAATACTG--TTGTGTATTTAACAGATTAAGGTTTCAAATTCTGCTCTAATTAGTGCCTTCATGACAGAACTGGA
AGCTGACACACCTGTCACTCAGGTACTCTTT-ATTTGGTAGTGGAGACTTTTCATTGATTTATGTCCTGTTACTTATTGT
AATCATAAGTTTCTTGACTCTGCAAGTGTGACTATGACCGGCTACAACTATCAACCAATCCATTTATGGAGCGGAATGTG
GAATTTTTGATTGAATGCATGGATGATTTGTCAATGGAGCAGCAGAAGGTCAGGCTTCTTTTGTCTCCATCAGTT-----
---AGGGTTCTATCCTTATGATTGGCGGATCACATGACTGATTAGCTTTTAATTTTCAGTTTCAATTCTATTACCGGAAT
CTGTCACGTCAGCAAGCCCAGCAGCAAGCTTGGCTTCAGAAGAGAAGGTAACCAGATTATATGGGTTTTGACGTCTATGG
GCTATTCTACTGTTCTATC--CAGCTCAGTTGTTATGCTACTTTTTTTTAGAGTT-ATTGAGGAACTTTTTTGG-CGTAT
GTTGATATCTTGTTTATTTGAATTCCCATAGCAGATCTTTTATTTATTTCGATTC----TATGGTAATTCTATTCG----
----TTTCATGATATAAG----ATAGGTTTGG-AAAATATTGAGATAGTTGTTAACTCGTGTCTTTCTACAATTTGCAAT
ATTTTTGAGT----TTAGTAAAAGGAGAT-AAATAGGAGGTTTTGAAGTA-GGATTGGCTTTTTTGACTTAA------TG
TGTAAATTTACCCATTGACGCAGACTCAATAATTAAATAATA---TAAGGGGAAATGATAGTGTTGAAATCTGTGAATAA
TCAGTT----GTCTAATGAGGATATGTA--CCCTGAATTGAGTTTGTGTGATTGTGTATGCAATATTTGAAGTGTGGAGA
AGGCTTCATACTATAG-TTCAGGCTTAACCTGTGTACTACATTACTTCTTTCCACTTCTTGATATGTCATTATTTCTAAT
TGGTGTCTTTATTTTGCTTATGTTGTGTATTCTACAGGGCAGAGAACATGGCACGTAAAGCTGCAGGAGAGGAACCATTA
CCTGAGGAGGATTCTGTTGGTGAAAAATTATTGTGACACCAACTTTTCTCCCCCTGGTTTTACAGGAAGCACAGATTGAA
CAGTTGAACTCGCGGAAGCAAGAGATAGTGGAGACGTGTGAGTTGGAGCATATCAGCCTTCCCACCATCTCAGACCCAAT
GGATACTGGATTGGGACCCGCGTACGATTTTAGTCAGCTGAGTAGATCTCATTTGCAGGACATGAGACCTTCGGGGCGTG
AGAAACTTGAGGCAGAGTTTAAGCAAAAGATTGACAGCCTACTATCAGAAATTGAAAGAACAGCCCCAAATTTGAAGGCC
CTGGACCAATACGAGGCTTTGCAGGAGAAGGAAAGAGTTGTCACTGAAGAGTTTGAAGCAGCAAGAAAAGAWGAGAAGGA
AATAGCTGACAAGTACAATTCTGTGAAGCTGAAGAGGTACTTATATTTCCATAGGTCCTAAGTGGACAATACTTTAACCG
GCCGTTTGAAT---TGAGA--ATAGTGGAGAGAAGAGAAACTAAACCCCTTTCTTTCCTGTTCTCTTGTTTGGTAACTTA
AGTTGGGAGAGAAGAGGCAGTTAATGGAGAGAAATTGAGAGAAAGTAAGGGAGAAA-GTGCCAATTTTTGTTTCTCCCCA
AATTGGAGAGATTCGGAGAGAAGAGAAGAGACTGTAGTCTGTAATTAAAACATTCTTTGAAAATACATATA---TATTTC
TGAATA------GGTCGCAGTTATTAAGTATCGTTATTTACTAGAGGAAAAAAGAAAAATTGTTGCTAAATWCTTTCTTT
TCTTTTCTCTTATGAAACAGAACCAAAYAAGGGAAAATTATTTTT-CCGTTCCCTTCTCTCCTGCCTATCCAAACAGGGT
GGAGAGAACTCTWCTTTCTTCTCTTCTTTTCTCTTAAATGAGTG-----TCTCTTTTTGTCTATCAATCCAAATGGACCC
TTAGTTTGAAATGTACTSGGAATGATTAGTTTTTTCACAGCGCCCTTAATTTAGAGAGCATCAACAAGGATAGGA-----
----------ATACTATAAACTTGT---CATCACTTGATTGTTAAGTAATTAGG-TCCTCAGCTAGCGTATATGAACTCA
ATTGACTCTAAAATTGAAGCTCTGTTTTCTATATGCTCACTCAATATATATGCAAGCACAGTTGAAGAAACTATCAAAAC
TCTCTATAATTTCTTTACCTGGCACATCACAGTTTCACTTTATTTTGTATAGGTACRT-----GTCAATAGTGTGGTT-G
AGTTTATTTTGTGAATGCAGATATGAGTTGTTTATGGAAGC
>HY143_BGGU_2007-1359_Hydrangea_anomala_Japan
TGGAACTTCACCGTAGTAACAGTTTCACTGGAGAGAAGTACGAGCATTTCCTGTTTTGTGATAATCAATAAAGAGGAGCT
ATTCACTGAATCTCATGTCTTTTTTATTTTGCTTTATAGGTTGAGAGAGAAAAATCTTTCATGGGTGGATATCTTTGAGG
AAATACCTGTATGTTTCTGATGCTTGCTAATCTTTCT----AGTAGCCTATGTTTTCATAAAAATTTAGTCTGCTCGTCA
AATTTTCTCCTCCACTGATGCATATGCTGTGACCATTGCAAAATGCTTCTATGCTGACTACACTAATGCATGAACCATGT
CCCATTGTGTATGTCTCTGATTAGCAACTTTGAATCAGTTACTGATTGCAATGAATGGAAGCTTTAAAATTAGTTAGTAG
GATATG-------------GAATGATC-------TATTTTAATGATCTCGGAGTAAACCAACAACCATTTTCATTAGGGT
TATTGATTTT---------------------------------GTGGGTCGACCGAATTCCGAAGGGTA----TTATTCA
GTATGTGATGGCGGAGTG---TTCTTGTCTCCACTAATATGCTGAATTTTCAGATCATATCAGTGATATACATGTATACA
TTTTCTGATGAAGTGAGTTGCATTCTGTTTCTTAAC-TAAGAGTTCATTTGGAATCTACGTGGATCTCCATTTTTACGCA
GATTCTTATACTGTCTTGTGTATTTAACAGATTAAGGTTTCAAATTCTGCTCTGATCAGTGCCTTCATGACAGAGCTGGA
AGCTGATACACCTGTCACCCAGGTACTCTTTTATTTGTTACTGGAGACTTTTCATTGATTTATATCCTGTTACTTATTGT
AATCATAATTTTCTTCACTCAACAAGTGTGACTATGACCGACTACAACTATCAACCAATCCATTTATGGAGCGGAATGTG
GAATTTTTGATTGAATGCATGGATGATTTGTCAATGGAGCAGCAGAAGGTTAGGCTTCTTTTGTCTCCTCTAATT-----
---AGGGTTCTATCCTTATGATTGGCTGATCACATGACTGACTAGCTTTTGATTTTCAGTTTCAATTCTATTACCGGAAT
CTGTCACGTCAGCAAGCCCAACAGCAGGCTTGGCTTCAGAAGAGAAGGTATCCAGA-TATATGGTTTTTGATGTCTACGG
GCTATTCTACTGTTTTATC--CAGCTCAGTTGTTATGCTAC--TTTTTTAGAGTTAATTGAGGAACTTTTTTGG-TGTCT
GTTGATATCTTGTTTATTTGACCTACCATACCAGAACTTTTATTTATTTTGATTC----TATGGT-ATTCTATCTG----
----GTTCATGCAATAAAAG--ATAGGTTTGG-AAAATATTGAGCTAGTCACCAACTCTTGTCTTTCTACAATTTGCAAT
ATTTTTGAGT----TCAGTAAAAGGAGAT-AAATAGGAGGTTTTGAAGTACGGATTGGCTTTGCTAWCGTAAGCTAATTG
TGTAAATTTACCCATTGACRCAGACTCAATAATTAAATAATAGTTCAAGGGGAAATGATAGTGTTGAAATCTGTGAATAA
TCAGTC--GAGTCTAATGAGGATATGTA--CCCTGATTTGAGTTTGTGTGATTGTGTATGCAAAATTTGTAGTATGGAGA
AGGCTTCATACTATAG-TTCAGGCTTCACCTCTGTACTACATTACTTCTTCCCCCTTCTTGATATGTCATTATTTCTAAT
TGGTGTCTTTATTTTGCTTGTGTTGTGTATTCTACAGGGCAGAGAACATGGCACGTAAAGCTGCGGGAGAGGAACCATTA
CCTGAGGAGGATTCTGTTGGTGAAATTTTTTTGTGACACCGACATTTTCTCCCCTGGTTTTACAGGAAGCACAAATTGAA
CAGTTGAACTCACGGAAGCAAGAGATAGTGGAGACGTGTGAGTTGGAGCATATCAGCCTTCCCACCATTTCAGACCCAAT
GGAGACTGAATCGGGCCCTGCATTTGATTTCRGTCAGCTGAGTAGATCTCATTTGCAGGACATGAGACCTTCAGGACGTG
AGAAACTTGAGGCAGAGTTTAGGCAAAAAATTGACAGCCTAATATCAGAAATTGAAAGAACAGCCCCAAATTTGAAGGCC
CTGGACCAATACGAGGCTTTGCAGGAGAAGGAAAGAGTTGTCACTGAAGAATTTGAAGCAGCAAGAAAAGAAGAGAAGGA
AATAGCTGATAAGTACAATTTGGTGAAGCTGAAGAGGTACTTGTATTTCCATAGGTCCTATGTGGACAATACTTTAACAG
TCCGTTTGGATGG-AGAGATTGAAGTGGAGAGAAGAGAAACTAAA-CCCTTTCTTTCCTGTTCTCTTGTTTGGTAAGTTA
ATTTGGGAGAGAAGAGAAGGTTAATGGAGAGAAGTGGAGTGAAAGTAAGGGAGAAAAGAGCCAATTTTTGTTTCTCTCCA
AATTGGAGAGATACAGAGTGAAGAGAAGAGA-------CTGTAAATAGAACATTCTTTGAAAATACTCATA---TTTTTC
TGAATA------CTTTGCAGTTATGAAGTATCATTATTGACTAGAGGAAAAAGGAGTAATTGTTGCTAAATACTTTCTTT
TCTTTTCTCTTATGAAACCGAGCCAAACAAGAGAAAAATATATTTCCCTTTCTTTTCTCTCCTGCCTATCCAAACAGGGT
-GAGATAGCTCTACTTTCTCCTCTTCTTTTCTTTTAA-TGAG-------TCTCTTCTCTTCYCTCAATCCAAACGGACCC
TTAGTTTGAAATGTACTGGGAATGATTAG-TTTTTCGTAGGGCACTTAATTTAGAGAGCATCAACAAGGATAGGATTAGT
CCTCAGATTTATACTATAAACTTGTAGTCATAACTTGTTTTTTAAGTAATTAGGTTCCCCAGCTAGTATATTT--ACTCT
AATGACTGTAGAATTGAAGCTCTGGTT--TATGTGCTTATTCAGT--ATATGCAAGCACAGTTGAAGAAAGTGTCAAATC
TCTTTATATTTTCTTTTTCTGGCCCATTACAGTTTTGC-TTATTTCGTATAGGTACATCATGCGTCAA---TGTGGTT-G
AGTTTATTTTGTGGATGCAGGTATGAATTGTTTATGGAAGC
>HY168_BGGU_2007-0715_Hydrangea_seemannii_Mexico
TGGAACTTCACCGTAGTAACAGTTTTACTGGAGAGAAGTATGAGCATTCCCTGTTTTGTGATAATCAATAAAGAGGAACT
ATTCACTGAATCTCATGTCTTTTTTATTTTGCTTTATAGGTTGAGAGAGAAAAATCTTTCATGGGTGGATATCTTTGAGG
AAATACCTGTATGTTTCTGATGCTTGCTAATCCTTCT----AGTAGCCTATGTTTTCATAAAAATTTAGTGTGCTCGTCA
AATTTTCTCCTCCACGGATGCATATGCTGTGACCATTGCAAAATACTTGTATGCTGACTACACTAATGCATGAACCATGT
CCCATTGTGTATGTCTCTGATTTGCAGCTTTGAATCAGTTACTGATTGCAATGAATGGAAGCTTTAAAATTAGTTTGTAG
GATGTG-------------GAATGATC-------TATTTTAATGATCTCAGAGTAAACCAACAACCATTTTCATTAGGGT
TATAGATTTT---------------------------------GCGGGTCGACAGAATTCTGAAGGGTA----TTATTCA
GTATGTGATGGCGGTGTG---TTCTTGTCTCCACTTATATGCTGAATTTTTGAATCATATTTGTGATATACATGTATATA
TTTTCTGATGAAGTGAGTTGCATTCTGTTTATTAAC-TAAGAGTTTATTTGGAAGCTACGTGGATCTCCATTTTTACGCA
GATTCTTATACTGTCTTATGTATTTAACAGATTAAGGTTTCAAATTCTGCTCTAATCAGTGCCTTCATGACAGAGCTGGA
AGCTGATACACCTGTCACCCAGGTACTTTTTTATTTGTTACTGGAGACTTTTCATTGATTTATATCCTGTTACTTATTGT
AATCATAATTTTCTTGACTCCGCAAGTGTGACTATGACCGACTACAACTATCAACCAATCCATTTATGGAGCGGAATGTG
GAATTTTTGATTGAATGCATGGATGATTTGTCAATGGAGCAGCAGAAGGTTAGGCTTCTTTTGTCTCCTTCAATT-----
---AGGGTTCTATCTTTATGATTGGCTGATCACATGACTGACTAGCTTTTAATTTTCAGTTTCAATTCTATTACCGGAAT
CTGTCTCGTCAGCAAGCCCAGCAGCAAGCTTGGCTTCAGAAGAGAAGGTAACCAGATTATATGGTTTTTGATGGCTATGG
GCTATTCTACTGTTTTATCCACAGCTCAGTTGTTATGCTAC-TTTTTTTAGAGTTAATTGAGGAACTTTTTTGG-TGTCT
GTTGATATCTTGTTTATTTGACCTCCCATACCAGATCTTTTATTTATTTTAATTC----TATGGT-ATTCTATCTG----
----TTTCATGCAATAAATG--ATAGGTTTGG-AAAATATTGAGATAGTCGCCAACTTGTATCTTTCTACAATTTGCAAT
ATTTTTGAGT----TAAGTAGAAGGAGAT-AAATAGGAGGTTTTGAAGTATGGATTGGCTTTGCCGACGTAAGCTAATTG
TGTAAATTTACCCATTGATGCAGACTCATTAATTAAATAATAGTTCAAGGGGAAATGATAGTGTTGAAATCTGTGAATAA
TCAGTC-AGAGTCTAATGAGGATATGTA--CCCTGATTTGAGTTTGTGTGATTGTGTATGCAAAATTTGAAGTATGGAGA
AGGCTTCATACTAAAG-TTCAGGCTTCACCTATGTACTACATTACTTCTTCCCCCTTCTTGATATGTCATTATTTCTAAT
TGGTGTCTTTATTTTGCTTGTGTTGTGTATTCTACAGGGCAGAGAACATGGCACGTAAAGCTGCGGGAGAGGAACCATTA
CCTGAGGAGGATTCTATTGGTGAAATTTTTTTGTGTCACCGACACTTTCTCCCCTGGTTTTACAGGAAGCACAAATTGAA
CAGTTAAACTCACGGAAGCAAGAGATTGTGGAGACGTGTGAGTTGGAGCATATCAGCCTTCCCACCATTTCAGACCCAAT
GGATACTGAATCCGGTCCCGCGTTTGATTTCAGTCAGCTGAGTAGATCTCATTTGCAGGACATGAGACCTTCAGGACGTG
AGAAACTTGAGGCAGAATTTAGGCAAAAAATTGACAGCCTAATATCAGAAATTGAAAGAACAGCCCCAAATTTGAAGGCC
CTGGACCAATACGAGGCTTTGCAGGAGAAGGAAAGAGTTGTCACTGAAGAATTTGAAGCAGCACGAAAAGAAGAGAAGGA
AATAGCTGACAAGTACAATTTGGTGAAGCTGAAGAGGTACTTATATTTCCATAGGTCCCATGTAGACAATACTTTAGCAG
TCCGTTTGGATGATAGAGA--GAAGTGGAGAGAAGAGAAACAAAACCCCTTACTTTCCTGTTCTCTTATTTGGTAAGTTA
ATTTGGGAGAGAAGCGAAGGTTAATGGAGAGAAGTGGAGAGAAAGTAAGGGAGAAAAAAGCCAATTTT-GTTTCTCTCCA
AATTGGAGAGATACGGAGTGAAGAGAAGAGA-------CTGTAAATAGAACATTCTTTTAAAATACACATA---TTTTTC
TGAATA------CTTCGCAGTTATGAAGTATCATTATTGACTAGAGGAAAAAGGAGTAATTGTTTCTAAGTACTTTCTTT
TCTTTTCTCTTATGAAACCGAGCCAAACAAGAGGAAATTATATTT-CCTTTCGTTTCTCTCCTGCCTATCCAAACAGGGT
-GAGATAACTCTACTTTCTCCTCTTCTTTTCTTTTAA-TGAGTG-----TCTCTTCTCTTCTCTCAATCCAAACGGACCC
TTAGTTTGAAATGTACTGGGAATAATTAG-TTTTTCATAGGGCACTTAATTTAGTGAGCCTCAACAAGGATAGGATTAGT
CCTCAGATTTATACTATAAACTCGTAGTCATCACTTGTTTTTTAAGTAATT-----------CTAGTATATTT--ACTCT
TATGACTGTAGAATTGAAGCTCTGATT--TATGTGCTTATTCAGT--ATATGCAAGCAAAGTTGAAGAACCTGTCAAATC
TCTTTATATTTTCTTTTCCTGGCCCATTACAGTTTTGCTTTATTTCGTATAGGTACATCATGTGTCAATA-TGTGGTT-G
AGTTTATTTTGTGAATGCAGGTATGAATTGTTTATGGAAGC
>HY194_BGGU_2007-1353_Hydrangea_glabripes_Unknown
TGGAACTTCACCGTAGTAACAGTTTTACTGGAGAGAAGTACGAGCATTCCCTGTTTTGTGATAATCAATAAAGAGGAACT
ATTCACTGAATCTCATGTCTTTTTTATTTTGTTCCTTAGGTTGAGGGAGAAAAATCTTTCATGGGTGGATATCTTTGAGG
AAATACCTGTATGTTTCTGACKCTTGCTAATCCTTCT----AGTAGCCTATGTTTTCATAAAAAATTAGTCTGCTCGTCA
AATTTTCTCCTCCACAGATGCATATGCTGTGACCATTGCAAAATGCTCRTATGCTGACTACACTAATGCATGAACCATGT
CCCATTGTGTATGTCTCTGATTAGCAGCTTTGAATCAGTTACTGATTGCAATGAGTGGAAGCTTTACAATTAGTTAGTAG
GATATG-------------AAAGGATC-------TATTTTAATGATCTTGGAGTAAACCAACCACCATTTTCATTAGGGT
TATAGATTTA---------------------------------GTGGGTCGACTGAATTCCAAAGGGTATTCATTATTCA
ATATGTGATGGCGGAGTG---TTCTTGTCTCCACTAATATGCTGAATTTTCGGATCATATCTGTGATATACATGTATATA
TTTTCTGATGAAGTGAGTTGCATTCTGTTTATTAAC-TAAGAGTTCATTTGGAAGCTACGTGGATTTCCTTTTTTACGCA
GATTCTAATACTGTCTTGTGTATTTAACAGATTAAGGTTTCAAATTCTGCTCTAATCAGTGCCTTCATGACAGANNNNNN
NNNNNNNNNNNNNNNNNNNNNNNNNNNNNNNNNNNNNNNNNNNNNNNNNNNNNNNNNNNNNNNNNNNNNNNNNNNNNNNN
NNNNNNNNNNNNNNNNNNNNNNNNNNNNNNNNNNNNNNNNNNNNNNNNNNNNNNNNNNNNNNNNNNNNNNNNNNNNNNNN
NNNNNNNNNNNNNNNNNNNNNNNNNNNTTGTCAATGGAGCAGCAGAAGGTCAGGCTTCTTTTGTCTCCTTCAATT-----
---AGGGTTCTATCCTAATGATTGGCTGATCACCTGACTGACTAGCTTTTAATTTTCAGTTTCAATTCTATTACCGGAAT
CTGTCACGTCAGCAAGCCCAGCAGCAAGCTTGGCTTCAGAAGAGAAGGTAACCAGATTATATGGTTTTTGATGTCTATGG
GCTATTCTACTGTTTTATC--CAGCTCAGTTGTTATGCTAC-TTTTTTTGGAGTTAATTGAGGAACTTTTTTGG--GTGT
GTTGATGTCTTGTTTATTTGACCTCCCATACCAGATCTTTTATTTATTTTAATTC----TATGGT-ATTTTATCCG----
----TTTCATGCAATAAAAGATATAGGTTTGGAAAAATATTGAGATAGTTTCTAACTCGTGTCTTTCTACAATTTGCAAT
ATTTTTTAGT----TCAGTAAAAGGAGAT-AAATAGGAGGTTTTGAAGTACGTATTGGCTTTGCCGACGTAAGCTAATTG
TGTAAATTTACCCATTGATGCAGACTCAATAAGTAAATAATAGTAAAAGGAG-AATGATAGTGTTGAAATCTGTGAATAA
TCATTT--GAGTCTAATGAGGATATGTA--CCCTGATTTGAGTTTGTGTGATTGTGTATGCAATATTTGATGTATGGAGA
AGCCTTCATACTGTAG-TTCAGGCTTCACTTCTGTACTGCATTACTTCTTCCCCCTTCTTGATATGTCATTATTTCTAAT
TGGTGTCTTTATTTTGCTTGTGTTRTGTATTCTACAGGGCAGAGAACATGGCACGTAAAGCTGCGGGAGAGGAACCATTA
CCTGAGGAGGATTCTATTGGTGAAATTTTTTTGTGACACCGACATTTTCTCCCCTGGTTTTACAGGAAGCACAAATTGAA
CAGTTGAACTCGCGGAAGCAAGAGATAGTGGAGACGTGTGAGTTGGAGCATATCAGCCTTCCCACCATTTCAGACCCAAT
GGATACTGAATCGGGCCCCGCATTTGATTTCAGTCAGCTGAGTAGATCTCATTTGCAGGACATGAGACCTTCGGGACGTG
AGAAACTTGAGGCAGAGTTTAGGCAAAAAATTGACAGCCTAATATCAGAAATTGAAAGAACATCTCCAAATTTGAAGGCC
CTGGACCAATATGAGGCTTTGCAGGAGAAGGAAAGAGTTGTCACTGAAGAATTTGAAGCAGCAAGAAAAGAAGAGAAGGA
AATAGCTGACAAGTACAATTTGGTGAAGCTGAAGAGGTACTTAAATTTCCATAGGTCCTATGCGGACAATACTTTAACAG
TCCGTTTGGAT---AGAGA--GAAGTGGAGAGAAGAGAAACTAAACCCCTTTCTTTCCTGTTCTCTTGTTTGGTAAGTTA
ATTTGGGAGAGAAGAGAAGGTTAATGGAGAGAAGTGGAGAGAAAGTAAGGGAGAAAAGAGCCAATTTTTGTTTCTCCCCA
AATTGGAGAGATATGGAGTGAAGAGAAGAGA-------CTGTGAATAGAACATTCTTTGAAAATACACATA---TTTTTC
TGAATA------CTTAGCAGTTATGAAGTATCATTATTGACTAGAGGAAAAAGGAGTAATTGTTGCTAAATACTTTCTTT
TCTTTTCTCTTATGAAACCAAGCCAAACAAGAGAAAATTATATTT-CCTTTCTTTTCTCTCCTGCCTATCC-AACAGGGT
-GAGATAACTCTACTTT---CTCTTCTTTTCTTTTAA-TGRGTG-----TCTCTTCTCTTCTCTCAATCCAAACGGACCC
TTAGTTTGAAATGTACTGGGAATAATTAG-TTTTTCACAGGGCACTTAATTTAGAGAGCATCAACAAGGATATGATTAGT
CCTCAGATTTATACTATAACCTTGTAGTCATCACTTGTTTTTTAAGTAATTAGG-TCCCCAGCTAGTATATTT--ACTCT
AATGACTGTAGAATTGAAGCTCTGGTT--TATGTGCTTATTCAGT--ATATGCAAGCATAGTTGAAGAAACTGTCAAATC
TCTTTATATTTTCTTTTCCTGGCCCATTACAGTTTTGCTTTATTTCGTTTAGGTACATCATGCGTCAATA-TGTGGTT-G
AGTTTATTTTGTGAATGCAGGTATGAATTGTTTATGGAAGC
>HY212_BGGU_2007-1354_Hydrangea_integrifolia_Taiwan
?GGAACTTCACCGTAGTAACAGTTTTACTGGAGAGAAGTATGAGCATTCCCTGTTTTGTGATAATCAATAAAGAGGAACT
ATTCACTGAATCTCATGTCTTTTTTATTTTGCTTTATAGGTTGAGAGAGAAAAATCTTTCATGGGTGGATATCTTTGAGG
AAATACCTGTATGTTTCTGATGCTTGCTAATCCTTCT----AGTAGCCTATGTTTTCATAAAAATTTAGTGTGCTCGTCA
AATTTTCTCCTCCACGGATGCATATGCTGTGACCATTGCAAAATACTTGTATGCTGACTACACTAATGCATGAACCATGT
CCCATTGTGTATGTCTCTGATTTGCAGCTTTGAATCAGTTACTGATTGCAATGAATGGAAGCTTTAAAATTAGTTTGTAG
GATGTG-------------GAATGATC-------TATTTTAATGATCTCAGAGTAAACCAACAACCATTTTCATTAGGGT
TATAGATTTT---------------------------------GCGGGTCGACAGAATTCTGAAGGGTA----TTATTCA
GTATGTGATGGCGGTGTG---TTCTTGTCTCCACTTATATGCTGAATTTTTGAATCATATTTGTGATATACATGTATATA
TTTTCTGATGAAGTGAGTTGCATTCTGTTTATTAAC-TAAGAGTTTATTTGGAAGCTACGTGGATCTCCATTTTTACGCA
GATTCTTATACTGTCTTATGTATTTAACAGATTAAGGTTTCAAATTCTGCTCTAATCAGTGCCTTCATGACAGAGCTGGA
AGCTGATACACCTGTCACCCAGGTACTTTTTTATTTGTTACTGGAGACTTTTCATTGATTTATATCCTGTTACTTATTGT
AATCATAATTTTCTTGACTCCGCAAGTGTGACTATGACCGACTACAACTATCAACCAATCCATTTATGGAGCGGAATGTG
GAATTTTTGATTGAATGCATGGATGATTTGTCAATGGAGCAGCAGAAGGTTAGGCTTCTTTTGTCTCCTTCAATT-----
---AGGGTTCTATCTTTATGATTGGCTGATCACATGACTGACTAGCTTTTAATTTTCAGTTTCAATTCTATTACCGGAAT
CTGTCTCGTCAGCAAGCCCAGCAGCAAGCTTGGCTTCAGAAGAGAAGGTAACCAGATTATATGGTTTTTGATGGCTATGG
GCTATTCTACTGTTTTATCCACAGCTCAGTTGTTATGCTAC-TTTTTTTAGAGTTAATTGAGGAACTTTTTTGG-TGTCT
GTTGATATCTTGTTTATTTGACCTCCCATACCAGATCTTTTATTTATTTTAATTC----TATGGT-ATTCTATCTG----
----TTTCATGCAATAAATG--ATAGGTTTGG-AAAATATTGAGATAGTCGCCAACTTGTATCTTTCTACAATTTGCAAT
ATTTTTGAGT----TAAGTAGAAGGAGAT-AAATAGGAGGTTTTGAAGTATGGATTGGCTTTGCCGACGTAAGCTAATTG
TGTAAATTTACCCATTGATGCAGACTCATTAATTAAATAATAGTTCAAGGGGAAATGATAGTGTTGAAATCTGTGAATAA
TCAGTC-AGAGTCTAATGAGGATATGTA--CCCTGATTTGAGTTTGTGTGATTGTGTATGCAAAATTTGAAGTATGGAGA
AGGCTTCATACTAAAG-TTCAGGCTTCACCTATGTACTACATTACTTCTTCCCCCTTCTTGATATGTCATTATTTCTAAT
TGGTGTCTTTATTTTGCTTGTGTTGTGTATTCTACAGGGCAGAGAACATGGCACGTAAAGCTGCGGGAGAGGAACCATTA
CCTGAGGAGGATTCTATTGGTGAAATTTTTTTGTGTCACCGACACTTTCTCCCCTGGTTTTACAGGAAGCACAAATTGAA
CAGTTAAACTCACGGAAGCAAGAGATTGTGGAGACGTGTGAGTTGGAGCATATCAGCCTTCCCACCATTTCAGACCCAAT
GGATACTGAATCCGGTCCCGCGTTTGATTTCAGTCAGCTGAGTAGATCTCATTTGCAGGACATGAGACCTTCAGGACGTG
AGAAACTTGAGGCAGAATTTAGGCAAAAAATTGACAGCCTAATATCAGAAATTGAAAGAACAGCCCCAAATTTGAAGGCC
CTGGACCAATACGAGGCTTTGCAGGAGAAGGAAAGAGTTGTCACTGAAGAATTTGAAGCAGCACGAAAAGAAGAGAAGGA
AATAGCTGACAAGTACAATTTGGTGAAGCTGAAGAGGTACTTATATTTCCATAGGTCCCATGTAGACAATACTTTAGCAG
TCCGTTTGGATGATAGAGA--GAAGTGGAGAGAAGAGAAACAAAACCCCTTACTTTCCTGTTCTCTTATTTGGTAAGTTA
ATTTGGGAGAGAAGCGAAGGTTAATGGAGAGAAGTGGAGAGAAAGTAAGGGAGAAAAAAGCCAATTTT-GTTTCTCTCCA
AATTGGAGAGATACGGAGTGAAGAGAAGAGA-------CTGTAAATAGAACATTCTTTTAAAATACACATA---TTTTTC
TGAATA------CTTCGCAGTTATGAAGTATCATTATTGACTAGAGGAAAAAGGAGTAATTGTTTCTAAGTACTTTCTTT
TCTTTTCTCTTATGAAACCGAGCCAAACAAGAGGAAATTATATTT-CCTTTCGTTTCTCTCCTGCCTATCCAAACAGGGT
-GAGATAACTCTACTTTCTCCTCTTCTTTTCTTTTAA-TGAGTG-----TCTCTTCTCTTCTCTCAATCCAAACGGACCC
TTAGTTTGAAATGTACTGGGAATAATTAG-TTTTTCATAGGGCACTTAATTTAGTGAGCCTCAACAAGGATAGGATTAGT
CCTCAGATTTATACTATAAACTCGTAGTCATCACTTGTTTTTTAAGTAATT-----------CTAGTATATTT--ACTCT
TATGACTGTAGAATTGAAGCTCTGATT--TATGTGCTTATTCAGT--ATATGCAAGCAAAGTTGAAGAACCTGTCAAATC
TCTTTATATTTTCTTTTCCTGGCCCATTACAGTTTTGCTTTATTTCGTATAGGTACATCATGTGTCAATA-TGTGGTT-G
AGTTTATTTTGTG????????????????????????????
>HY284_MSS_2011-217_Hydrangea_nebulicola_Mexico
?GGAACTTCACCGTAGTAACAGTTTTACTGGAGAGAAGTACGAGCATTCCCTGTTTTGTGATAATCAATAAAGAGGAATT
ATTCACTGAATCTCATGTCTTTTTTATTTTCCTTTATAGGTTGAGAGAGAAAAATCTTTCATGGGTGGATATCTTTGAGG
AAATACCTGTATGTTTCTGATGCTTGCTAATCCGTCT-------------------------------------------
-------------------------------ACCATTGCAAAATACTTGTATGCTGACTACACTAATACATGAACCATGT
CCCATTGTGTATGTCTCTGATTTGCACCTTTGAATCAGTTACTGATTGCAATGAATGGAAGCTTTAAAATTAGTTTGTAG
GATATG-------------GAATGATC-------TGTTTTAATGATCTCGGTGTAAACCAACAACCATTTTCATTAGGGT
TATAGATTTT---------------------------------GTGGGTCGACAGAATTCCGAAGGGTA----TTATTCA
GTATGTGATGGCGGTGTG---TTCTTGTCTCCACTAATATGCTGAATTTTCGAATCATATCTGTGATATGCATGTATATA
TTTTCTGATGAAGTGAGTTGCATTCTGTTTATTAAC-TAAGAGTTCATTTGGAAGCTACGTGGATCTCCATTTTTACACA
GATTCTTATACTGTCTTGTGTATTTAACAGATTAAGGTTTCAAATTCTGCTCTAATCAGTGCCTTCATGACAGAGCTGGA
AGCTGATACACCTGTCACCCAGGTACTTTTTTATTTGTTACTGGAGACTTTTCATTGATTTATATCCTGGTACTTATTGT
AATCATAATTTTCTTGACTCTGCAAGTGTGACTATGACCGACTACAACTATCAACCAATCCATTTATGGAGCGGAATGTG
GAATTTTTGATTGAATGCATGGATGATTTGTCAATGGAGCAGCAGAAGGTTAGGCTTCTTTTGTCTCCTTCAATT-----
---AGGGTTCTATCCTTATGATTGGCTGATCACATGACTGATTAGCTTTTAATTTTCAGTTTCAATTTTATTACCGGAAT
CTGTCTCGCCAGCAAGCCCAGCAGCAAGCTTGGCTTCAGAAAAGAAGGTAACCAGATTATATGGTTTTTGATGGCTATGG
GCTATTCTACTGTTTTATC--CAGCTCAGTTGTTATGCAAC-TTTTTTTAGAGTTAATTGAGGAACTTTTTTGG-TGTCT
GTTGATATCTTGTTTATTTGACCTCCCATACCAGATCTTTTATTTATTTTAATTC----TATGGT-ATTCTATCRG----
----TTTCATGAAATAAATG--ATAGGTTTGG-AAAATATTGAGATAGTCGCCAACTTGTATCTTTCTACAATTTGCWAT
ATTTTTGAGT----TCAGTAAAAGGAGAT-AAATAGGAGGTTTTGAAGTACGGATTGGCTTTGCCGATGTAAGCTAATTG
TGTAAATTTACCCATTGATGCAGACTTAATAATTAAATAATAGTTCAAGGGGAAATGATAGTGTTGAAATCTGTGAATAA
TCAGTCAAGAGTCTAATGAGGATATGTA--CCCTGATTTGAGTTTGTGTAATTGTGTATGCAAAATTTGAAGTATGGAGA
AGGCTTCATACTAAAG-TTCAGGCTTCACCTCTGTACTACATTACTTCTTCCCCCTTCTTGATATGTCATTATTTCTAAT
TGGTGTCTTAATTTTGCTTGTGTTGTGTATTCTACAGGGCAGAGAACATGGCACGTAAAGCTGCGGGAGAGGAATCATTA
CCTGAGGAGGATTCTATTGGTGAAAATTTTTTGTGTCACCGACACTTTCTCCCCTGGTTTTACAGGAAGCACAAATTGAA
CAGTTGAACTCACGGAAGCAAGAGATTGTGGAGACGTGTGAGTTGGAGCATATCAACCTTCCCACCATTTCAGACCCAAT
GGATACTGAATCCGGCCCCGCGTTTGATTTCAGTCAGCTGAGTAGATCTCATTTGCAGGACATGAGACCTTCAGGACGTG
AGAAACTTGAGGCAGAATTTAGGCAAAAAATTGACAGCCTAATATCAGAAATTGAAAGAACAGCCCCAAATTTGAAGGCC
CTGGACCAATACGAGGCTTTGCAGGAGAAGGAAAGAGTTGTCACTGAAGAATTTGAAGCAGCACGAAAAGAAGAGAAGGA
AATAGCTGACAAGTACAATTTGGTGAAGCTGAAGAGGTACTTATATTTCCATAGGTCCCATGTAGACAATACTTTAGCAG
TCCGTTTGGATGATAGAGA--GAAGTGGAGAGAAGAGAAACAAAACCCCTTTCTTTCCTGTTCTCTTATTTGGTAAGTTA
ATTTGGGAGAGAAGCGAAGGTTAATGGAGAGAAGTGGAGAGAAAGTAAGAGAGAAAAAAGCCAATTTT-GTTTCTCTCCA
AATTGGAGAGATACGGAGTGAAGAGAAGAGA-------CTGTAAATAGAACATTCTTTGAAAATACACATA---TTTTTC
TGAATA------CTTTGCAGTTATGAAGTGTCATTATTGACTAGAGGAAAAAGGAGTAATTGTTGCTAAATACTTTCTTT
TCTTTTCTCTTATGAAACCGAGCCAAACAAGAGGAAATTATATTT-CCTTTCATTTCTCTCCTGCCTATCCAAACGGGGT
-GAGATAACTCTACTTTCTCCTCTTCTTTTCTTTTAA-TGAGTG-----TCTCTTCTCTTCTCTCAATCCATACGGACCC
TTAGTTTGAAATGTACTGGGAATAATTAG-TTTTTCATAGGGCACTTAATTTAGTGAGCCTCAACAAGGATAGGATTAGT
CCTCAGATTTATACTATAAACTCGTAGTCATCACTTGTTTTTTAAGTAATTAGG-TCCCCAGCTAGTATATTT--ACTAT
TATGACTGTAGAATTGAAGCTCTGGTT--TATGTGCTTATTCAGT--ATATGCAAGCAAAGTTGAAGAAACTGTCAAATC
TCTTTATATTTTCTTTTCCTGGCCCATTACAGTTTTGCTTTATTTCGTATAGGTACATTATGTGTCAATA-TGTGGTT-G
AGTTTATTTTGTGAATGCAGGTATGAATTGTTTATGGAAGC
>HY285_MSS_2011-215_Hydrangea_nebulicola_Mexico
?GGAACTTCACCGTAGTAACAGTTTTACTGGAGAGAAGTACGAGCATTCCCTGTTTTGTGATAATCAATAAAGAGGAATT
ATTCACTGAATCTCATGTCTTTTTTATTTTCCTTTATAGGTTGAGAGAGAAAAATCTTTCATGGGTGGATATCTTTGAGG
AAATACCTGTATGTTTCTGATGCTTGCTAATCCGTCT-------------------------------------------
-------------------------------ACCATTGCAAAATACTTGTATGCTGACTACACTAATACATGAACCATGT
CCCATTGTGTATGTCTCTGATTTGCACCTTTGAATCAGTTACTGATTGCAATGAATGGAAGCTTTAAAATTAGTTTGTAG
GATATG-------------GAATGATC-------TGTTTTAATGATCTCAGTGTAAACCAACAACCATTTTCATTAGGGT
TATAGATTTT---------------------------------GTGGGTCGACAGAATTCCGAAGGGTA----TTATTCA
GTATGTGATGGCGGTGTG---TTCTTGTCTCCACTAATATGCTGAATTTTCGAATCATATCTGTGATATGCATGTATATA
TTTTCTGATGAAGTGAGTTGCATTCTGTTTATTAAC-TAAGAGTTCATTTGGAAGCTACGTGGATCTCCATTTTTACACA
GATTCTTATACTGTCTTGTGTATTTAACAGATTAAGGTTTCAAATTCTGCTCTAATCAGTGCCTTCATGACAGAGCTGGA
AGCTGATACACCTGTCACCCAGGTACTTTTTTATTTGTTACTGGAGACTTTTCATTGATTTATATCCTGGTACTTATTGT
AATCATAATTTTCTTGACTCTGCAAGTGTGACTATGACCGACTACAACTATCAACCAATCCATTTATGGAGCGGAATGTG
GAATTTTTGATTGAATGCATGGATGATTTGTCAATGGAGCAGCAGAAGGTTAGGCTTCTTTTGTCTCCTTCAATT-----
---AGGGTTCTATCCTTATGATTGGCTGATCACATGACTGATTAGCTTTTAATTTTCAGTTTCAATTTTATTACCGGAAT
CTGTCTCGCCAGCAAGCCCAGCAGCAAGCTTGGCTTCAGAAAAGAAGGTAACCAGATTATATGGTTTTTGATGGCTATGG
GCTATTCTACTGTTTTATC--CAGCTCAGTTGTTATGCAAC-TTTTTTTAGAGTTAATTGAGGAACTTTTTTGG-TGTCT
GTTGATATCTTGTTTATTTGACCTCCCATACCAGATCTTTTATTTATTTTAATTC----TATGGT-ATTCTATCGG----
----TTTCATGAAATAAATG--ATAGGTTTGG-AAAATATTGAGATAGTCGCCAACTTGTATCTTTCTACAATTTGCAAT
ATTTTTGAGT----TCAGTAAAAGGAGAT-AAATAGGAGGTTTTGAAGTACRGATTGGCTTTGCCGATGTAAGCTAATTG
TGTAAATTTACCCATTGATGCAGACTTAATAATTAAATAATAGTTCAAGGGGAAATGATAGTGTTGAAATCTGTGAATAA
TCAGTCAAGAGTCTAATGAGGATATGTA--CCCTGATTTGAGTTTGTGTAATTGTGTATGCAAAATTTGAAGTATGGAGA
AGGCTTCATACTAAAG-TTCAGGCTTCACCTCTGTACTACATTACTTCTTCCCCCTTCTTGATATGTCATTATTTCTAAT
TGGTGTCTTAATTTTGCTTGTGTTGTGTATTCTACAGGGCAGAGAACATGGCACGTAAAGCTGCGGGAGAGGAATCATTA
CCTGAGGAGGATTCTATTGGTGAAAATTTTTTGTGTCACCGACACTTTCTCCCCTGGTTTTACAGGAAGCACAAATTGAA
CAGTTGAACTCACGGAAGCAAGAGATTGTGGAGACGTGTGAGTTGGAGCATATCAACCTTCCCACCATTTCAGACCCAAT
GGATACTGAATCCGGCCCCGCGTTTGATTTCAGTCAGCTGAGTAGATCTCATTTGCAGGACATGAGACCTTCAGGACGTG
AGAAACTTGAGGCAGAATTTAGGCAAAAAATTGACAGCCTAATATCAGAAATTGAAAGAACAGCCCCAAATTTGAAGGCC
CTGGACCAATACGAGGCTTTGCAGGAGAAGGAAAGAGTTGTCACTGAAGAATTTGAAGCAGCACGAAAAGAAGAGAAGGA
AATAGCTGACAAGTACAATTTGGTGAAGCTGAAGAGGTACTTATATTTCCATAGGTCCCATGTAGACAATACTTTAGCAG
TCCGTTTGGATGATAGAGA--GAAGTGGAGAGAAGAGAAACAAAACCCCTTTCTTTCCTGTTCTCTTATTTGGTAAGTTA
ATTTGGGAGAGAAGCGAAGGTTAATGGAGAGAAGTGGAGAGAAAGTAAGAGAGAAAAAAGCCAATTTT-GTTTCTCTCCA
AATTGGAGAGATACGGAGTGAAGAGAAGAGA-------CTGTAAATAGAACATTCTTTGAAAATACACATA---TTTTTC
TGAATA------CTTTGCAGTTATGAAGTGTCATTATTGACTAGAGGAAAAAGGAGTAATTGTTGCTAAATACTTTCTTT
TCTTTTCTCTTATGAAACCGAGCCAAACAAGAGGAAATTATATTT-CCTTTCATTTCTCTCCTGCCTATCCAAACGGGGT
-GAGATAACTCTACTTTCTCCTCTTCTTTTCTTTTAA-TGAGTG-----TCTCTTCTCTTCTCTCAATCCATATGGACCC
TTAGTTTGAAATGTACTGGGAATAATTAG-TTTTTCATAGGGCACTTAATTTAGTGAGCCTCAACAAGGATAGGATTAGT
CCTCAGATTTATACTATAAACTCGTAGTCATCACTTGTTTTTTAAGTAATTAGG-TCCCCAGCTAGTATATTT--ACTAT
TATGACTGTAGAATTGAAGCTCTGGTT--TATGTGCTTATTCAGT--ATATGCAAGCAAAGTTGAAGAAACTGTCAAATC
TCTTTATATTTTCTTTTCCTGGCCCATTACAGTTTTGCTTTATTTCGTATAGGTACATTATGTGTCAATA-TGTGGTT-G
AGTTTATTTTGTGAATGCAGGTATGAATTGTTTATGGAAGC
>HY286_MSS_2011-214_Hydrangea_nebulicola_Mexico
TGGAACTTCACCGTAGTAACAGTTTTACTGGAGAGAAGTACGAGCATTCCCTGTTTTGTGATAATCAATAAAGAGGAATT
ATTCACTGAATCTCATGTCTTTTTTATTTTCCTTTATAGGTTGAGAGAGAAAAATCTTTCATGGGTGGATATCTTTGAGG
AAATACCTGTATGTTTCTGATGCTTGCTAATCCGTCT-------------------------------------------
-------------------------------ACCATTGCAAAATACTTGTATGCTGACTACACTAATACATGAACCATGT
CCCATTGTGTATGTCTCTGATTTGCACCTTTGAATCAGTTACTGATTGCAATGAATGGAAGCTTTAAAATTAGTTTGTAG
GATATG-------------GAATGATC-------TGTTTTAATGATCTCGGTGTAAACCAACAACCATTTTCATTAGGGT
TATAGATTTT---------------------------------GTGGGTCGACAGAATTCCGAAGGGTA----TTATTCA
GTATGTGATGGCGGTGTG---TTCTTGTCTCCACTAATATGCTGAATTTTCGAATCATATCTGTGATATGCATGTATATA
TTTTCTGATGAAGTGAGTTGCATTCTGTTTATTAAC-TAAGAGTTCATTTGGAAGCTACGTGGATCTCCATTTTTACACA
GATTCTTATACTGTCTTGTGTATTTAACAGATTAAGGTTTCAAATTCTGCTCTAATCAGTGCCTTCATGACAGAGCTGGA
AGCTGATACACCTGTCACCCAGGTACTTTTTTATTTGTTACTGGAGACTTTTCATTGATTTATATCCTGGTACTTATTGT
AATCATAATTTTCTTGACTCTGCAAGTGTGACTATGACCGACTACAACTATCAACCAATCCATTTATGGAGCGGAATGTG
GAATTTTTGATTGAATGCATGGATGATTTGTCAATGGAGCAGCAGAAGGTTAGGCTTCTTTTGTCTCCTTCAATT-----
---AGGGTTCTATCCTTATGATTGGCTGATCACATGACTGATTAGCTTTTAATTTTCAGTTTCAATTTTATTACCGGAAT
CTGTCTCGCCAGCAAGCCCAGCAGCAAGCTTGGCTTCAGAAAAGAAGGTAACCAGATTATATGGTTTTTGATGGCTATGG
GCTATTCTACTGTTTTATC--CAGCTCAGTTGTTATGCAAC-TTTTTTTAGAGTTAATTGAGGAACTTTTTTGG-TGTCT
GTTGATATCTTGTTTATTTGACCTCCCATACCAGATCTTTTATTTATTTTAATTC----TATGGT-ATTCTATCAG----
----TTTCATGAAATAAATG--ATAGGTTTGG-AAAATATTGAGATAGTCGCCAACTTGTATCTTTCTACAATTTGCWAT
ATTTTTGAGT----TCAGTAAAAGGAGAT-AAATAGGAGGTTTTGAAGTACGGATTGGCTTTGCCGATGTAAGCTAATTG
TGTAAATTTACCCATTGATGCAGACTTAATAATTAAATAATAGTTCAAGGGGAAATGATAGTGTTGAAATCTGTGAATAA
TCAGTCAAGAGTCTAATGAGGATATGTA--CCCTGATTTGAGTTTGTGTAATTGTGTATGCAAAATTTGAAGTATGGAGA
AGGCTTCATACTAAAG-TTCAGGCTTCACCTCTGTACTACATTACTTCTTCCCCCTTCTTGATATGTCATTATTTCTAAT
TGGTGTCTTAATTTTGCTTGTGTTGTGTATTCTACAGGGCAGAGAACATGGCACGTAAAGCTGCGGGAGAGGAATCATTA
???????????TTCTATTGGTGAAAATTTTTTGTGTCACCGACACTTTCTCCCCTGGTTTTACAGGAAGCACAAATTGAA
CAGTTGAACTCACGGAAGCAAGAGATTGTGGAGACGTGTGAGTTGGAGCATATCAACCTTCCCACCATTTCAGACCCAAT
GGATACTGAATCCGGCCCCGCGTTTGATTTCAGTCAGCTGAGTAGATCTCATTTGCAGGACATGAGACCTTCAGGACGTG
AGAAACTTGAGGCAGAATTTAGGCAAAAAATTGACAGCCTAATATCAGAAATTGAAAGAACAGCCCCAAATTTGAAGGCC
CTGGACCAATACGAGGCTTTGCAGGAGAAGGAAAGAGTTGTCACTGAAGAATTTGAAGCAGCACGAAAAGAAGAGAAGGA
AATAGCTGACAAGTACAATTTGGTGAAGCTGAAGAGGTACTTATATTTCCATAGGTCCCATGTAGACAATACTTTAGCAG
TCCGTTTGGATGATAGAGA--GAAGTGGAGAGAAGAGAAACAAAACCCCTTTCTTTCCTGTTCTCTTATTTGGTAAGTTA
ATTTGGGAGAGAAGCGAAGGTTAATGGAGAGAAGTGGAGAGAAAGTAAGAGAGAAAAAAGCCAATTTT-GTTTCTCTCCA
AATTGGAGAGATACGGAGTGAAGAGAAGAGA-------CTGTAAATAGAACATTCTTTGAAAATACACATA---TTTTTC
TGAATA------CTTTGCAGTTATGAAGTGTCATTATTGACTAGAGGAAAAAGGAGTAATTGTTGCTAAATACTTTCTTT
TCTTTTCTCTTATGAAACCGAGCCAAACAAGAGGAAATTATATTT-CCTTTCATTTCTCTCCTGCCTATCCAAACGGGGT
-GAGATAACTCTACTTTCTCCTCTTCTTTTCTTTTAA-TGAGTG-----TCTCTTCTCTTCTCTCAATCCATACGGACCC
TTAGTTTGAAATGTACTGGGAATAATTAG-TTTTTCATAGGGCACTTAATTTAGTGAGCCTCAACAAGGATAGGATTAGT
CCTCAGATTTATACTATAAACTCGTAGTCATCACTTGTTTTTTAAGTAATTAGG-TCCCCAGCTAGTATATTT--ACTAT
TATGACTGTAGAATTGAAGCTCTGGTT--TATGTGCTTATTCAGT--ATATGCAAGCAAAGTTGAAGAAACTGTCAAATC
TCTTTATATTTTCTTTTCCTGGCCCATTACAGTTTTGCTTTATTTCGTATAGGTACATTATGTGTCAACA-TGTGGTT-G
AGTTTATTTTGTGAATGCAGGTATGAATTGTTTATGGAAGC
>HY290_MSS_2011-200_Hydrangea_tapalapensis_Mexico
??????????CCGTAGTAACAGTTTTACTGGAGAGAAGTACGAGCATTCCCTGTTTTGTGATAATCAATAAAGAGGAACT
ATTCACTGAATCTCATGTCTTTTTTATTTTGCTTTATAGGTTGAGAGAGAAAAATCTTTCATGGGTGGATATCTTTGAGG
AAATACCTGTATGTTTCTGATGCTTGCTAATCTGTCT-------------------------------------------
-------------------------------ACCATTGCAAAATACTTGTATGCTGACTACACTAATGCATGAACCATGT
CCCATTGTGTATGTCTCTGATTTGCAGCTTTGAATCAGTTACTGATTGCAATGAATGGAAGCTTTAAAATTAGTTTGTAG
GATATG-------------GAATGATC-------TGTTTTAATGATCTCGGAGTAAACCAACAACCATTTTCATTAGGGT
TATAGATTTT---------------------------------GTTGGTCGACAGAATTCCGAAGGGTA----TTATTCA
GTATGTGATGGCGGTGTG---TTCTTGTCTCCACTAATATGCTGAATTTTCGAATCATATCTGTGATATGCATGTATATA
TTTTCTGATGAAGTGAGTTGCATTCTGTTTATTAAC-TAAGAGTTCATTTGGAAGCTACGTGGATCTTCATTTTTACACA
GATTCTTATACTGTCTTGTGTATTTAACAGATTAAGGTTTCAAATTCTGCTCTAATCAGTGCCTTCATGACAGAGCTGGA
AGCTGATACACCTGTCACCCAGGTACTTTTTTATTTGTTACTGGAGACTTTTCATTGATTTATATCCTGTTACTTATTGT
AATCATAATTTTCTTGACTCTGCAAGTGTGACTATGACCGACTACAACTATCAACCAATCCATTTATGGAGCGGAATGTG
GAATTTTTGATTGAATGCATGGATGATTTGTCAATGGAGCAGCAGAAGGTTAGGCTTCTTTTGTCTCCTTCAATT-----
---AGGGTTCTATCCTTATGATTGGCTGATCACATGACTGATTAGCTTTTAATTTTCAGTTTCAATTTTATTACCGGAAT
CTGTCTCGCCAGCAAGCCCAGCAGCAAGCTTGGCTTCAGAAAAGAAGGTAACCAGATTATATGGTTTTTGATGGCTATGG
GCTATTCTACTGTTTTATC--CAGCTCAGTTGTTATGCAAC--TTTTTTAGAGTTAATTGAGGAACTTTTTTGG-TGTCT
GTTGATATCTTGTTTATTTGACCTCCCATACCAGATCTTTTATTTATTTTAATTC----TATGGT-ATTCTATCGG----
----TTTCATGAAATAAATG--ATAGGTTTGG-AAAATATTGAGATAGTCGCCAACTTGTATCTTTCTACAATTTGCAAT
ATTTTTGAGT----TCAGTAAAAGGAGAT-AAATAGGAGGTTTTGAAGTACGGATTGGCTTTGCCGATGTAAGCTAATTG
TGTAAATTTACCCATTGATGCAGACTTAATAATTAAATAATAGTTCAAGGGGAAATGATAGTGTTGAAA--TGTGAATAA
TCAGTC-AGAGTCTAATGAGGATATGTA--CCCTGATTTGAGTTTGTGTAATTGTGTATGCAAAATTTGAAGTATGGAGA
AGGCTTCATACTAAAG-TTCAGGCTTCACCTCTGTACTACATTACTTCTTCCCCCTTCTTGATATGTCATTATTTCTAAT
TGGTGTCTTAATTTTGCTTGTGTTGTGTATTCTACAGGGCAGAGAACATGGCACGTAAAGCTGCGGGAGAGGAACCATTA
CCTGAGGAGGATTCTATTGGTGAAAATTTTTTGTGTCACCTACACTTTCTCCCCTGGTTTTACAGGAAGCACAAATTGAA
CAGTTGAACTCACGGAAGCAAGAGATTGTGGAGACGTGTGAGTTGGAGCATATCAACCTTCCCACCATTTCAGACCCAAT
GGATACTGAATCCGGCCCCGCGTTTGATTTCAGTCAGCTGAGTAGATCTCATTTGCAGGACATGAGACCTTCAGGACGTG
AGAAACTTGAGGCAGAATTTAGGCAAAAAATTGACAGCCTAATATCAGAAATTGAAAGAACAGCCCCAAATTTGAAGGCC
CTGGACCAATACGAGGCTTTGCAGGAGAAGGAAAGAGTTGTCACAGAAGAATTTGAAGCAGCACGAAAAGAAGAGAAGGA
AATAGCTGACAAGTACAATTTGGTGAAGCTGAAGAGGTACTTATATTTCCATAGGTCCCATGTAGACAATACTTTAGCAG
TCCGTTTGGATGATAGAGA--GAAGTGGAGAGAAGAGAAACAAAACCCCTTTCTTTCCTGTTCTCTTATTTGGTAAGTTA
ATTTGGGAGAGAAGCGAAGGTTAATGGAGAGAAGTGGAGAGAAAGTAAGAGAGAAAAAAGCCAATTTT-GTTTCTCTCCA
AATTGGAGAGATACGGAGTGAAGAGAAGAGA-------CTGTAAATAGAACATTCTTTGAAAATACACA-----TTTTTC
TGAATA------CTTTGCAGTTATGAAGTGTCATTATTGACTAGAGGAAAAAGGAGTAATTGTTGCTAAATACTTTCTAT
TCTTTTCTCTTATGAAACCGAGCCAAACAAGAGGAAATTATATTT-CCTTTCATTTCTCTCCTGCCTATCCAAACAGGGT
-GAGATAACTCTACTTTCTCCTCTTCTTTTCTTTTAA-TGAGTG-----TCTCTTCTCTTCTCTCAATCCAAACGGACCC
TTAGTTTGAAATGTACTGGGAATAATTAG-TTTTTCATAGGGCACTTAATTTAGTGAGCCTCAACAAGGATAGGATTAGT
CCTCAGATTTATACTATAAACTCGTAGTCATCACTTGTTTTTTAAGTAATTAGG-TCCCCAGCTAGTATATTT--ACTAT
TATGACTGTAGAATTGAAGCTCTGGTT--TATGTGCTTATTCAGT--ATATGCAAGCAAAGTTGAAGAAACTGTCAAATC
TCTTTATATTTTCTTTTCCTGGCCCATTACAGTTTTGCTTTATTTCGTATAGGTACATTATGTGTCAATA-TGTGGTT-G
AGTTTATTTTGTGAATGCAGGTATGAATTGTTTATGGAA??
>HY296_MSS_2011-194_Hydrangea_nebulicola_Mexico
?GGAACTTCACCGTAGTAACAGTTTTACTGGAGAGAAGTAYGAGCATTCCCTGTTTTGTGATAATCAATAAAGAGGAATT
ATTCACTGAATCTCATGTCTTTTTTATTTTCCTTTATAGGTTGAGAGAGAAAAATCTTTCATGGGTGGATATCTTTGAGG
AAATACCTGTATGTTTCTGATGCTTGCTAATCCGTCT-------------------------------------------
-------------------------------ACCATTGCAAAATACTTGTATGCTGACTACACTAATACATGAACCATGT
CCCATTGTGTATGTCTCTGATTTGCACCTTTGAATCAGTTACTGATTGCAATGAATGGAAGCTTTAAAATTAGTTTGTAG
GATATG-------------GAATGATC-------TGTTTTAATGATCTCAGTGTAAACCAACAACCATTTTCATTAGGGT
TATAGATTTT---------------------------------GTGGGTCGACAGAATTCCGAAGGGTA----TTATTCA
GTATGTGATGGCGGTGTG---TTCTTGTCTCCACTAATATGCTGAATTTTCGAATCATATCTGTGATATGCATGTATATA
TTTTCTGATGAAGTGAGTTGCATTCTGTTTATTAAC-TAAGAGTTCATTTGGAAGCTACGTGGATCTCCATTTTTACACA
GATTCTTATACTGTCTTGTGTATTTAACAGATTAAGGTTTCAAATTCTGCTCTAATCAGTGCCTTCATGACAGAGCTGGA
AGCTGATACACCTGTCACCCAGGTACTTTTTTATTTGTTACTGGAGACTTTTCATTGATTTATATCCTGGTACTTATTGT
AATCATAATTTTCTTGACTCTGCAAGTGTGACTATGACCGACTACAACTATCAACCAATCCATTTATGGAGCGGAATGTG
GAATTTTTGATTGAATGCATGGATGATTTGTCAGTGGAGCAGCAGAAGGTTAGGCTTCTTTTGTCTCCTTCAATT-----
---AGGGTTCTATCCTTATGATTGGCTGATCACATGACTGATTAGCTTTTAATTTTCAGTTTCAATTTTATTACCGGAAT
CTGTCTCGCCAGCAAGCCCAGCAGCAAGCTTGGCTTCAGAAAAGAAGGTAACCAGATTATATGGTTTTTGATGGCTATGG
GCTATTCTACTGTTTTATC--CAGCTCAGTTGTTATGCAAC-TTTTTTTAGAGTTAATTGAGGAACTTTTTTGG-TGTCT
GTTGATATCTTGTTTATTTGACCTCCCATACCAGATCTTTTATTTATTTTAATTC----TATGGT-ATTCTATCGG----
----TTTCATGAAATAAATG--ATAGGTTTGG-AAAATATTGAGATAGTCGCCAACTTGTATCTTTCTACAATTTGCAAT
ATTTTTGAGT----TCAGTAAAAGGAGAT-AAATAGGAGGTTTTGAAGTACRGATTGGCTTTGCCGATGTAAGCTAATTG
TGTAAATTTACCCATTGATGCAGACTTAATAATTAAATAATAGTTCAAGGGGAAATGATAGTGTTGAAATCTGTGAATAA
TCAGTCAAGAGTCTAATGAGGATATGTA--CCCTGATTTGAGTTTGTGTAATTGTGTATGCAAAATTTGAAGTATGGAGA
AGGCTTCATACTAAAG-TTCAGGCTTCACCTCTGTACTACATTACTTCTTCCCCCTTCTTGATATGTCATTATTTCTAAT
TGGTGTCTTAATTTTGCTTGTGTTGTGTATTCTACAGGGCAGAGAACATGGCACGTAAAGCTGCGGGAGAGGAATCATTA
CCTGAGGAGGATTCTATTGGTGAAAATTTTTTGTGTCACCGACACTTTCTCCCCTGGTTTTACAGGAAGCACAAATTGAA
CAGTTGAACTCACGGAAGCAAGAGATTGTGGAGACGTGTGAGTTGGAGCATATCAACCTTCCCACCATTTCAGACCCAAT
GGATACTGAATCCGGCCCCGCGTTTGATTTCAGTCAGCTGAGTAGATCTCATTTGCAGGACATGAGACCTTCAGGACGTG
AGAAACTTGAGGCAGAATTTAGGCAAAAAATTGACAGCCTAATATCAGAAATTGAAAGAACAGCCCCAAATTTGAAGGCC
CTGGACCAATACGAGGCTTTGCAGGAGAAGGAAAGAGTTGTCACTGAAGAATTTGAAGCAGCACGAAAAGAAGAGAAGGA
AATAGCTGACAAGTACAATTTGGTGAAGCTGAAGAGGTACTTATATTTCCATAGGTCCCATGTAGACAATACTTTAGCAG
TCCGTTTGGATGATAGAGA--GAAGTGGAGAGAAGAGAAACAAAACCCCTTTCTTTCCTGTTCTCTTATTTGGTAAGTTA
ATTTGGGAGAGAAGCGAAGGTTAATGGAGAGAAGTGGAGAGAAAGTAAGAGAGAAAAAAGCCAATTTT-GTTTCTCTCCA
AATTGGAGAGATACGGAGTGAAGAGAAGAGA-------CTGTAAATAGAACATTCTTTGAAAATACACATA---TTTTTC
TGAATA------CTTTGCAGTTATGAAGTGTCATTATTGACTAGAGGAAAAAGGAGTAATTGTTGCTAAATACTTTCTTT
TCTTTTCTCTTATGAAACCGAGCCAAACAAGAGGAAATTATATTT-CCTTTCATTTCTCTCCTGCCTATCCAAACGGGGT
-GAGATAACTCTACTTTCTCCTCTTCTTTTCTTTTAA-TGAGTG-----TCTCTTCTCTTCTCTCAATCCATACGGACCC
TTAGTTTGAAATGTACTGGGAATAATTAG-TTTTTCATAGGGCACTTAATTTAGTGAGCCTCAACAAGGATAGGATTAGT
CCTCAGATTTATACTATAAACTCGTAGTCATCACTTGTTTTTTAAGTAATTAGG-TCCCCAGCTAGTATATTT--ACTAT
TATGACTGTAGAATTGAAGCTCTGGTT--TATGTGCTTATTCAGT--ATATGCAAGCAAAGTTGAAGAAACTGTCAAATC
TCTTTATATTTTCTTTTCCTGGCCCATTACAGTTTTGCTTTATTTCGTATAGGTACATTATGTGTCAATA-TGTGGTT-G
AGTTTAT??????????????????????????????????
>HY297_MSS_2011-193_Hydrangea_otontepecensis_Mexico
?????????????????????????????????????????????????????TTTTGTGATAATCAATAAAGAGGAATT
ATTCACTGAATCTCATGTCTTTTTTATTTTCCTTTATAGGTTGAGAGAGAAAAATCTTTCATGGGTGGATATCTTTGAGG
AAATACCTGTATGTTTCTGATGCTTGCTAATCCGTCT-------------------------------------------
-------------------------------ACCATTGCAAAATACTTGTATGCTGACTACACTAATACATGAACCATGT
CCCATTGTGTATGTCTCTGATTTGCACCTTTGAATCAGTTACTGATTGCAATGAATGGAAGCTTTAAAATTAGTTTGTAG
GATATG-------------GGATGATC-------TGTTTTAATGATCTCAGTGTAAACCAACAACCATTTTCATTAGGGT
TATAGATTTT---------------------------------GTGGGTCGACAGAATTCCGAAGGGTA----TTATTCA
GTATGTGATGGCGGTGTG---TTCTTGTCTCCACTAATATGCTGAATTTTCGAATCATATCTGTGATATGCATGTATATA
TTTTCTGATGAAGTGAGTTGCATTCTGTTTATTAAC-TAAGAGTTCATTTGGAAGCTACGTGGATCTCCATTTTTACACA
GATTCTTATACTGTCTTGTGTATTTAACAGATTAAGGTTTCAAATTCTGCTCTAATCAGTGCCTTCATGACAGAGCTGGA
AGCTGATACACCTGTCACCCAGGTACTTTTTTATTTGTTACTGGAGACTTTTCATTGATTTATATCCTGGTACTTATTGT
AATCATAATTTTCTTGACTCTGCAAGTGTGACTATGACCGACTACAACTATCAACCAATCCATTTATGGAGCGGAATGTG
GAATTTTTGATTGAATGCATGGATGATTTGTCARTGGAGCAGCAGAAGGTTAGGCTTCTTTTGTCTCCTTCAATT-----
---AGGGTTCTATCCTTATGATTGGCTGATCACATGACTGATTAGCTTTTAATTTTCAGTTTCAATTTTATTACCGGAAT
CTGTCTCGCCAGCAAGCCCAGCAGCAAGCTTGGCTTCAGAAAAGAAGGTAACCAGATTATATGGTTTTTGATGGCTATGG
GCTATTCTACTGTTTTATC--CAGCTCAGTTGTTATGCAAC-TTTTTTTAGAGTTAATTGAGGAACTTTTTTGG-TGTCT
GTTGATATCTTGTTTATTTGACCTCCCATACCAGATCTTTTATTTATTTTAATTC----TATGGT-ATTCTATCGG----
----TTTCATGAAATAAATG--ATAGGTTTGG-AAAATATTGAGATAGTCGCCAACTTGTATCTTTCTACAATTTGCAAT
ATTTTTGAGT----TCAGTAAAAGGAGAT-AAATAGGAGGTTTTGAAGTACRGATTGGCTTTGCCGATGTAAGCTAATTG
TGTAAATTTACCCATTGATGCAGACTTAATAATTAAATAATAGTTCAAGGGGAAATGATAGTGTTGAAATCTGTGAATAA
TCAGTCAAGAGTCTAATGAGGATATGTA--CCCTGATTTGAGTTTGTGTAATTGTGTATGCAAAATTTGAAGTATGGAGA
AGGCTTCATACTAAAG-TTCAGGCTTCACCTCTGTACTACATTACTTCTTCCCCCTTCTTGATATGTCATTATTTCTAAT
TGGTGTCTTAATTTTGCTTGTGTTGTGTATTCTACAGGGCAGAGAACATGGCACGTAAAGCTGCGGGAGAGGAATCATTA
CCTGAGGAGG?TTCTATTGGTGAAAATTTTTTGTGTCACCGACACTTTCTCCCCTGGTTTTACAGGAAGCACAAATTGAA
CAGTTGAACTCACGGAAGCAAGAGATTGTGGAGACGTGTGAGTTGGAGCATATCAACCTTCCCACCATTTCAGACCCAAT
GGATACTGAATCCGGCCCCGCGTTTGATTTCAGTCAGCTGAGTAGATCTCATTTGCAGGACATGAGACCTTCAGGACGTG
AGAAACTTGAGGCAGAATTTAGGCAAAAAATTGACAGCCTAATATCAGAAATTGAAAGAACAGCCCCAAATTTGAAGGCC
CTGGACCAATACGAGGCTTTGCAGGAGAAGGAAAGAGTTGTCACTGAAGAATTTGAAGCAGCACGAAAAGAAGAGAAGGA
AATAGCTGACAAGTACAATTTGGTGAAGCTGAAGAGGTACTTATATTTCCATAGGTCCCATGTAGACAATACTTTAGCAG
TCCGTTTGGATGATAGAGA--GAAGTGGAGAGAAGAGAAACAAAACCCCTTTCTTTCCTGTTCTCTTATTTGGTAAGTTA
ATTTGGGAGAGAAGCGAAGGTTAATGGAGAGAAGTGGAGAGAAAGTAAGAGAGAAAAAAGCCAATTTT-GTTTCTCTCCA
AATTGGAGAGATACGGAGTGAAGAGAAGAGA-------CTGTAAATAGAACATTCTTTGAAAATACACATA---TTTTTC
TGAATA------CTTTGCAGTTATGAAGTGTCATTATTGACTAGAGGAAAAAGGAGTAATTGTTGCTAAATACTTTCTTT
TCTTTTCTCTTATGAAACCGAGCCAAACAAGAGGAAATTATATTT-CCTTTCATTTCTCTCCTGCCTATCCAAACGGGGT
-GAGATAACTCTACTTTCTCCTCTTCTTTTCTTTTAA-TGAGTG-----TCTCTTCTCTTCTCTCAATCCATACGGACCC
TTAGTTTGAAATGTACTGGGAATAATTAG-TTTTTCATAGGGCACTTAATTTAGTGAGCCTCAACAAGGATAGGATTAGT
CCTCAGATTTATACTATAAACTCGTAGTCATCACTTGTTTTTTAAGTAATTAGG-TCCCCAGCTAGTATATTT--ACTAT
TATGACTGTAGAATTGAAGCTCTGGTT--TATGTGCTTATTCAGT--ATATGCAAGCAAAGTTGAAGAAACTGTCAAATC
TCTTTATATTTTCTTTTCCTGGCCCATTACAGTTTTGCTTTATTTCGTATAGGTACATTATGTGTCAATA-TGTGGTT-G
AGTTTATTTTGTGAATGCAGGTATGAATTGTTTATGGAAGC
>HY302_MSS_2012-023_Hydrangea_albostellata_Mexico
TGGAACTTCACCGTAGTAACAGTTTTACTGGAGAGAAGTGCGAGCATTCCCTGTTTTGTGATAATCAATAAAGAGGAACT
ATTCACTGAATCTCATGTCTTTTTTATTTTGCTTTATAGGTTGAGAGAGAAAAATCTTTCATGGGTGGATATCTTTGAGG
AAATACCTGTATGTTTCTGATGCTTGCTAATCCGTCT----AGTAGCCTATGTTTTCATAAAAATTTAGTCTGCTCGTCA
AATTTTCTCCTCCACGGATGCATATGCTGTGACCATTGCAAAATACTTGTATGCTGACTACACTAATGCATGAACCATGT
CCCATTGTGTATGTCTCTGATTTGCAGCTTTGAATCAGTTACTGATTGCAATGAATGGAAGCTTTAAAATTAGTTTGTAG
GATATG-------------GAATGATC-------TATTTTAATGATCTCGGAGTAAACCAACAACCATTTTCATTAGGGT
TATAGATTTT---------------------------------GTGGGTCGATAGAATTCCGAAGGGTA----TTATTCA
GTATGTGATGGCGGTGTG---TTCTTTTCTCCACTAATATGCTGAATTTTGGAATCATATCTGTGATATGCATGTATATA
TATTCTGATGAAGTGAGTTGCATTCTGTTTATTAAC-TAAGTGTTCATTTGGAAGCTACGTGGATCTCCATTTTTACACA
GATTCTTATACTGTCTTGTGTATTTAACAGATTAAGGTTTCGAATTCTGCTCTAATCAGTGCCTTCATGACAGAGCTGGA
AGCTGATACACCTGTCACCCAGGTACTTTTTTATTTGTTACTGGAGACTTTTCATTGATTTATATCCTGTTACTTAATGT
AATCATAATTTTCTTGACTCCGCAAGTGTGACTATGAYCGACTACAACTATCAACCAATCCATTTATGGAGCGGAATGTG
GAATTTTTGATTGAATGCATGGATGATTTGTCAATGGAGCAGCAGAAGGTTAGGCTTCTTTTGTCTCCTTCAATT-----
---AGGGTTCTATCCTTATGATTGGCTGATCACATGACTGATTAGCTTTTAATTTTCAGTTTCAATTTTATTACCGGAAT
CTGTCTCGCCAGCAAGCCCAGCAGCAAGCTTGGCTTCAGAAAAGAAGGTAACCAGATTATATGGTTTTTGATGGCTATGG
GCTATTCTACTGTTTTATC--CAGCTCAGTTGTTATGCTAC-TTTTTTTAGAGTTAATTGAGGAACCTTTTTGG-TGTCT
GTTGATATCTTGTTTATTTGACCTCCCATACCAGATCTTTTATTTATTTTAAT------------------ATCGG----
----TTTCATGAAATAAATG--ATAGGTTTGG-AAAATATTGAGATAGTCGCCAACTTGTTTCTTTCTACAATTTGTAAT
ATTTTTGAGT----TCAGTAAAAGGAGAT-AAATAGGAGGTTTTGAAGTACGGATTGGCTTTGCCGATGTAAGCTAATTG
TGTAAATTTACCCATTGATGCAGACTCAATAATTAAATAATAGTTCAAGGGGAAATGATAGTGTTGAAATCTGTGAATAA
TCAGTC-AGAGTCCAATGAGGATATGTA--CCCTGATTTGAGTTTGTGTGATTGTGTATGCAAAATTTGAAGTATGGAGA
AGGCTTCATACTAAAG-TTCAGGCTTCACCTCTGTACTACATTACTTCTTCCCCCTTCTTGATATGTCATTATTTCTAAT
TGGTGTCTTAATTTTGCTTGTGTTGTGTATTCTACAGGGCAGAGAACATGGCACGTAAAGCTGCGGGAGAGGAACCATTA
CCTGAGGAGGATTCTATTGGTGAAAATTTTTTGTGTCACCGACACTTTCTCCCCTGGTTTTACAGGAAGCACAAATTGAA
CAGTTGAACTCACGGAAGCAAGAGATTGTGGAGACGTGTGAGTTGGAGCATATCAACCTTCCCACCATTTCAGACCCAAT
GGATACTGAATCNGGCCCCGCGTTTGATTTCAGTCAGCTGAGTAGATCTCATTTGCAGGACATGAGACCTTCAGGACGTG
AGAAACTTGAGGCAGAATTTAGGCAAAAAATTGACAGCCTAATATCAGAAATTGAAAGAACAGCCCCAAATTTGAAGGCC
CTGGACCAATACGAGGCTTTGCAGGAGAAGGAAAGAGTTGTCACTGAAGAATTTGAAGCAGCACGAAAAGAAGAGAAGGA
AATAGCTGACAAGTACAATTTGGTGAAGCTGAAGAGGTACTTATATTTCCATAGGTCCCATGTAGACAATACTTTAGCAG
TCCGTTTGGATGATAGAGA--GAAGTGGAGAGAAGAGAAACAAAACCCCTTTCTTTCCTGTTCTCTTATTTGGTAAGTTA
ATTTGGGAGAGAAGCGAAGGTTAATGGAGAGAAGTGGAGAGAAAGTAAGAGAGAAAAAAGCCAATTTT-GTTTCTCTCCA
AATTGGAGAGATACGGAGTGAAGAGAAGAGA-------CTGTAAATAGAACATTCTTTGAAAATACACATA---TTTTTC
TGAATA------CTTTGCAGTTATGAAGTGTCATTATTGACTAGAGGAAAAAGGAGTAATTGTTGCTAAATACTTTCTTT
TCTTTTCTCTTATGAAACCGAGCCAAACAAGAGGAAATTATATTT-CCTTTCATTTCTCTCCTGCCTATCCAAACAGGGT
-GAGATAACTCTACTTTCTCCTCTTCTTTTCTTTTAA-TGAGTG-----TCTCTTCTCTTCTCTCAATCCAAACGGACCC
TTAGTTTGAAATGTACTGGGAATAATTAG-TTTTTCATAGGGCACTTAATTTAGTGAGCCTCAACAAGGATAGGATTAGT
CCTCAGATTTATACTATAAACTCGTAGTCATCACTTGTTTTTTAAGTAATTAGG-TCCCCAGCTAGTATATTT--ACTAT
TATGACTGTAGAATTGAAGCTCTGGTT--TATGTGCTTATTCAGT--ATATGCAAGCAAAGTTGAAGAAACTGTCAAATC
TCTTTATATTTTCTTTTCCTGGCCCATTACAGTTTTGCTTTATTTCGTATAGGTACATTATGTGTCAATA-TGTGGTT-G
AGTTTATTTTGTGAATGCAGGTATGAATTGTTTATGGAAGC
>HY303_MSS_2012-022_Hydrangea_albostellata_Mexico
?GGAACTTCACCGTAGTAACAGTTTTACTGGAGAGAAGTGCGAGCATTCCCTGTTTTGTGATAATCAATAAAGAGGAACT
ATTCACTGAATCTCATGTCTTTTTTATTTTGCTTTATAGGTTGAGAGAGAAAAATCTTTCATGGGTGGATATCTTTGAGG
AAATACCTGTATGTTTCTGATGCTTGCTAATCCGTCT----AGTAGCCTATGTTTTCATAAAAATTTAGTCTGCTCGTCA
AATTTTCTCCTCCACGGATGCATATGCTGTGACCATTGCAAAATACTTGTATGCTGACTACACTAATGCATGAACCATGT
CCCATTGTGTATGTCTCTGATTTGCAGCTTTGAATCAGTTACTGATTGCAATGAATGGAAGCTTTAAAATTAGTTTGTAG
GATATG-------------GAATGATC-------TATTTTAATGATCTCGGAGTAAACCAACAACCATTTTCATTAGGGT
TATAGATTTT---------------------------------GTGGGTCGATAGAATTCCGAAGGGTA----TTATTCA
GTATGTGATGGCGGTGTG---TTCTTTTCTCCACTAATATGCTGAATTTTGGAATCATATCTGTGATATGCATGTATATA
TATTCTGATGAAGTGAGTTGCATTCTGTTTATTAAC-TAAGAGTTCATTTGGAAGCTACGTGGATCTCCATTTTTACACA
GATTCTTATACTGTCTTGTGTATTTAACAGATTAAGGTTTCGAATTCTGCTCTAATCAGTGCCTTCATGACAGAGCTGGA
AGCTGATACACCTGTCACCCAGGTACTTTTTTATTTGTTACTGGAGACTTTTCATTGATTTATATCCTGTTACTTAATGT
AATCATAATTTTCTTGACTCCGCAAGTGTGACTATGACCGACTACAACTATCAACCAATCCATTTATGGAGCGGAATGTG
GAATTTTTGATTGAATGCATGGATGATTTGTCAATGGAGCAGCAGAAGGTTAGGCTTCTTTTGTCTCCTTCAATT-----
---AGGGTTCTATCCTTATGATTGGCTGATCACATGACTGATTAGCTTTTAATTTTCAGTTTCAATTTTATTACCGGAAT
CTGTCTCGCCAGCAAGCCCAGCAGCAAGCTTGGCTTCAGAAAAGAAGGTAACCAGATTATATGGTTTTTGATGGCTATGG
GCTATTCTACTGTTTTATC--CAGCTCAGTTGTTATGCTAC-TTTTTTTAGAGTTAATTGAGGAACCTTTTTGG-TGTCT
GTTGATATCTTGTTTATTTGACCTCCCATACCAGATCTTTTATTTATTTTAAT------------------ATCGG----
----TTTCATGAAATAAATG--ATAGGTTTGG-AAAATATTGAGATAGTCGCCAACTTGTTTCTTTCTACAATTTGTAAT
ATTTTTGAGT----TCAGTAAAAGGAGAT-AAATAGGAGGTTTTGAAGTACGGATTGGCTTTGCCGATGTAAGCTAATTG
TGTAAATTTACCCATTGATGCAGACTCAATAATTAAATAATAGTTCAAGGGGAAATGATAGTGTTGAAATCTGTGAATAA
TCAGTC-AGAGTCCAATGAGGATATGTA--CCCTGATTTGAGTTTGTGTGATTGTGTATGCAAAATTTGAAGTATGGAKA
AGGCTTCATACTAAAG-TTCAGGCTTCACCTCTGTACTACATTACTTCTTCCCCCTTCTTGATATGTCATTATTTCTAAT
TGGTGTCTTAATTTTGCTTGTGTTGTGTATTCTACAGGGCAGAGAACATGGCACGTAAAGCTGCGGGAGAGGAACCATTA
CCTGAGGAGGA?????????????????????????????????????????????????????????????????????
????????????????????????????????????????????????????????????????????????????????
????????????????????????????????????????????????????????????????????????????????
????????????????????????????????????????????????????????????????????????????????
???????????????????????????????????????????????????????????AGCACGAAAAGAAGAGAAGGA
AATAGCTGACAAGTACAATTTGGTGAAGCTGAAGAGGTACTTATATTTCCATAGGTCCCATGTAGACAATACTTTAGCAG
TCCGTTTGGATGATAGAGA--GAAGTGGAGAGAAGAGAAACAAAACCCCTTTCTTTCCTGTTCTCTTATTTGGTAAGTTA
ATTTGGGAGAGAAGCGAAGGTTAATGGAGAGAAGTGGAGAGAAAGTAAGAGAGAAAAAAGCCAATTTT-GTTTCTCTCCA
AATTGGAGAGATACGGAGTGAAGAGAAGAGA-------CTGTAAATAGAACATTCTTTGAAAATACACATA---TTTTTC
TGAATA------CTTTGCAGTTATGAAGTGTCATTATTGACTAGAGGAAAAAGGAGTAATTGTTGCTAAATACTTTCTTT
TCTTTTCTCTTATGAAACCGAGCCAAACAAGAGGAAATTATATTT-CCTTTCATTTCTCTCCTGCCTATCCAAACAGGGT
-GAGATAACTCTACTTTCTCCTCTTCTTTTCTTTTAA-TGAGTG-----TCTCTTCTCTTCTCTCAATCCAAACGGACCC
TTAGTTTGAAATGTACTGGGAATAATTAG-TTTTTCATAGGGCACTTAATTTAGTGAGCCTCAACAAGGATAGGATTAGT
CCTCAGATTTATACTATAAACTCGTAGTCATCACTTGTTTTTTAAGTAATTAGG-TCCCCAGCTAGTATATTT--ACTAT
TATGACTGTAGAATTGAAGCTCTGGTT--TATGTGCTTATTCAGT--ATATGCAAGCAAAGTTGAAGAAACTGTCAAATC
TCTTTATATTTTCTTTTCCTGGCCCATTACAGTTTTGCTTTATTTCGTATAGGTACATTATGTGTCAATA-TGTGGTT-G
AGTTTATTTTGTGAATGCAGGTATGAATTGTTTATGGAAGC
>HY305_MSS_2012-019_Hydrangea_nahaensis_Mexico
TGGAACTTCACCGTAGTAACAGTTTTACTGGAGAGAAGTACGAGCATTCCCTGTTTTGTGATAATCAATAAAGAGGAATT
ATTCACTGAATCTCATGTCTTTTTTATTTTCCTTTATAGGTTGAGAGAGAAAAATCTTTCATGGGTGGATATCTTTGAGG
AAATACCTGTATGTTTCTGATGCTTGCTAATCCGTCT-------------------------------------------
-------------------------------ACCATTGCAAAATACTTGTATGCTGACTACACTAATGCATGAACCATGT
CMCATTGTGTATGTCTCTGATTTGCACCTTTGAATCAGTTACTGATTGCAATGAATGGAAGCTTTAAAATTAGTTTGTAG
GATATG-------------GAATGATC-------TGTTTTAATGATCTTGGTGTAAACCAACAACCATTTTCATTAGGGT
TATAGATTTT---------------------------------GTGGGTCGACAGAATTCCGAAGGGTA----TTATTCA
GTATGTGATGGYGGTGTG---TTCTTGTCTCCACTAATATGCTGAATTTTCGAATCATATCTGTGATATGCATGTATATA
TTTTCTGATGAAGTGAGTTGCATTCTGTTTGTTAAC-TAAGAGTTCATTTGGAAGCTACGTGGATCTCCATTTTTAATCA
GATTCTTATACTGTCTTGTGTATTTAACAGATTAAGGTTTCAAATTCTGCTCTAATCAGTGCCTTCATGACAGAGCTGGA
AGCGGATACACCTGTCACCCAGGTACTTTTTTATTTGTTACTGGAGACTTTTCATTGATTTATATCCTGGTACTTATTGT
AATCATAATTTTCTTGACTCTGCAAGTGTGACTATGACCGACTACAACTATCAACCAATCCATTTATGGAGCGGAATGTG
GAATTTTTGATTGAATGCATGGATGATTTGTCAGTGGAGCAGCAGAAGGTTAGGCTTCTTTTGTCTCCTTCAATT-----
---AGGGTTCTATCCTTATGGTTGGCTGATCACATGACTGATTAGCTTTTAATTTTCAGTTTCAATTTTATTACCGGAAT
CTGTCTCGCCAGCAAGCCCAGCAGCAAGCTTGGCTTCAGAAAAGAAGGTAACCAGATTATATGGTTTTTGATGGCTATGG
GCTATTCTACTGTTTTATC--CAGCTCAGTTGTTATGCAAC-TTTTTTTAGAGTTAATTGAGGAACTTTTTTGG-TGTCT
GTTGATATCTTGTTTATTTGACCTCCCATACCAGATCTTTTATTTATTTTAATTC----TATGGT-ATTCTATCGG----
----TTTCATGAATTAAATG--ATAGGTTTGG-AAAATATTGAGATAGTCGCCAACTTGTATCTTTCTACAATTTGCAAT
ATTTTTGAGT----TCAGTAAAAGGAGAT-AAATAGGAGGTTTTGAAGTACGGATTGGCTTTGCCGATGTAAGCTAATTG
TGTAAATTTACCCATTGATGCAGACTTAATAATTAAATAATAGTTCAAGGGGAAATGATAGTGTTGAAATCTGTGAATAA
TCAGTC-AGAGTCTAATGAGGATATGTA--CCCTGATTTGAGTTTGTGTAATTGTGTATGCAAAATTTGAAGTATGGAGA
AGGCTTCATACTAAA--TTCAGGCTTCACCTCTGTACTACATTACTTCTTCCCCCTTCTTGATATGTCATTATTTCTAAT
TGGTGTCTTAATTTTGCTTGTGTTGTGTATTCTACAGGGCAGAGAACATGGCACGTAAAGCTGCGGGAGAGGAATCATTA
CCTGAGGAGGA?????????????????????????????????????????????????????????????????????
????????????????????????????????????????????????????????????????????????????????
????????????????????????????????????????????????????????????????????????????????
????????????????????????????????????????????????????????????????????????????????
???????????????????????GGAGAAGGAAAGAGTTGTCACTGAAGAATTTGAAGCAGCACGAAAAGAAGAGAAGGA
AATAGCTGACAAGTACAATTTGGTGAAGCTGAAGAGGTACTTATATTTCCATAGGTCCCATGTAGACAATACTTTAGCAG
TCCGTTTGGATGATAGAGA--GAAGTGGAGAGAAGAGAAACAARACCMCTTTCTTTCCTGTTCTCTTATTTGGTAAGTTA
ATTTGGGAGAGAAGCGAAGGTTAATGGAGAGAAGTGGAGAGAAAGTAAGAGAGAAAAAAGCCAAATTT-GTTTCYCTCCA
AATTGGAGAGATACGGAGTGAAGAGAAGAGA-------CTGTAAATAGAACATTCTTTGAAAATACACWTA---TTTTTC
TGAATA------CTTTGCAGTTATGAAGTGTCATTATTGACTAGAGGAAAAAGGAGTAATTGTTGCTAAATACTTTCTTT
TCTTTTCTCTTATGAAACCGAGCCAAACAAGAGGAAATTATATTT-CCTTTCATTTCTCTCCTGCCTATCCAAACAGGGT
-GAGATAACTCTACTTTCTCCTCTTCTTTTCTTTTAA-TGAGTG-----TCTCTTCTCTTCTCTCAATCCAAACGGACCC
TTAGTTTGAAATGTACTGGGAATARTTAG-TTTTTCATAGGGCACTTAATTTAGTGAGCCTCAACAAGGATAGGATTAGT
CCTCAGATTTATACTATAAACTCGTAGTCATCWCTTGTTTTTTAAGTAATTAGG-TCCCCAGCTAGTATATTT--ACTAT
TATGACTGTAGAATTGAAGCTCTGGTT--TATGTGCTTATTCAGT--ATATGCAAGCAAAGTTGAAGAAACTGTCAAATC
TCTTTATATTTTCTTTTCCTGGCCCATTACAGTTTTGCTTTATTTCGTATAGGTACATTATGTGTCAATA-TGTGGTT-G
AGTTTATTTTGTGAATGCAGGTATGAATTGTTTATGGAGGC
>HY310_MSS_2012-013_Hydrangea_sousae_Mexico
TGGAACTTCACCGTAGTAACAGTTTTACTGGAGAGAAGTACGAGCATTCCCTGTTTTGTGATAATCAATAAAGAGGAACT
ATTCACTGAATCTCATGTCTTTTTTATTTTGCTTTATAGGTTGAGAGAGAAAAATCTTTCATGGGTGGATATCTTTGAGG
AAATACCTGTATGTTTCTGATGCYTKCTAATCCGTCT-------------------------------------------
-------------------------------ACCATTGCAAAATACTTGTATGCTGACTACACTAATGCATGAACCATGT
CCCATTGTGTATGTCTCTGATTTGCAGCTTTGAATCAGTTACTGATTGCAATGAATGGAAGCTTTAAAATTAGTTTGTAG
GATATG-------------GAATGATC-------TGTTTTAATGATCTCGGAGTAAACCAACAWCCATTTTCATTAGGGT
TATAGATTTT---------------------------------GTTGGTCGACAGAATTCCGAAGGGTA----TTATTCA
GTATGTGATGGCGGTGTG---TTCTTGTCTCCACTAATATGCTGAATTTTCGAATCATATCTGTGATATGCATGTATATA
TTTTCTGATGAAGTGAGTTGCATTCTGTTTATTAAC-TAAGAGTTCATTTGGAAGCTACGTGGATCTCCATTTTTACACA
GATTCTTATACTGTCTTGTGTATTTAACAGATTAAGGTTTCAAATTCTGCTCTAATCAGTGCCTTCATGACAGAGCTGGA
AGCTGATACACCTGTCACCCAGGTACTTTTTTATTTGTTACTGGAGACTTTTCATTGATTTATATCCTGTTACTTATTGT
AATCATAATTTTCTTGACTCTGCAAGTGTGACTATGACCGACTACAACTATCAACCAATCCATTTATGGAGCGGAATGTG
GAATTTTTGATTGAATGCATGGATGATTTGTCAATGGAGCAGCAGAAGGTTAGGCTTCTTTTGTCTCCTTCAATT-----
---AGGGTTCTATCCTTATGATTGGCTGATCACATGACTGATTAGCTTTTAANNNNNNNNNNNNNNNNNNNNNNNNNNNN
NNNNNNNNNNNNNNNNNNNNNNNNNNNNNNNNNNNNNNNNNNNNNNNNNNNNNNNNNNNNNNNNNNNNNNNNNNNNNNNN
NNNNNNNNNNNNNNNNNNNNNNNNNNNNNNNNNNNNNNNNNNNNNNNNNNNNNNNNNNNNNNNNNNNNNNNNNNNNNNNN
NNNNNNNNNNNNNNNNNNNNNNNNNNNNNNNNNNNNNNNNNNNNNNNNNNNNNNNNNNNNNNNNNNNNNNNNNNNNNNNN
NNNNNNNNNNNNNNNNNNNNNNNNNNNNNNNNNNNNNNNNNNNNNNNNNNNNNNNNNNNNNNNNNNNNNNNNNNNNNNNN
NNNNNNNNNNNNNNNNNNNNNNNNNNNNNNNNNNNNNNNNNNNNNNNNNNNNNNNNNNNNNNNNNNNNNNNNNNNNNNNN
NNNNNNNNNNNNNNNNNNNNNNNNNNNNNNNNNNNNNNNNNNNNNNNNNNNNNNNNNNNNNNNNNNNNNNNNNNNNNNNN
NNNNNNNAGAGTCTAATGAGGATATGTA--CCCTGATTTGAGTTTGTGTAATTGTGTATGCAAAATTTGAAGTATGGAGA
AGGCTTCATACTAAAG-TTCAGGCTTCACCTYTGTACTACATTACTTCTTCCCCCTTCTTGATATGTCATTATTTCTAAT
TGGTGTCTTAATTTTGCTTGTGTTGTGTATTCTACAGGGCAGAGAACATGGCACGTAAAGCTGCAGGAGAGGAACCATTA
CCTGAGGAGGATTCTATTGGTGAAAATTTTTTGTGTCACCTACACTTTCTCCCCTGGTTTTACAGGAAGCACAAATTGAA
CAGTTGAACTCACGGAAGCAAGAGATTGTGGAGACGTGTGAGTTGGAGCATATCAACCTTCCCACCATTTCAGACCCAAT
GGATACTGAATCCGGCCCCGCGTTTGATTTCAGTCAGCTGAGTAGATCTCATTTGCAGGACATGAGACCTTCAGGACGTG
AGAAACTTGAGGCAGAATTTAGGCAAAAAATTGACAGCCTAATATCAGAAATTGAAAGAACAGCCCCAAATTTGAAGGCC
CTGGACCAATACGAGGCTTTGCAGGAGAAGGAAAGAGTTGTCACAGAAGAATTTGAAGCAGCACGAAAAGAAGAGAAGGA
AATAGCTGACAAGTACAATTTGGTGAAGCTGAAGAGGTACTTATATTTCCATAGGTCCCATGTAGACAATACTTTAGCAG
TCCGTTTGGATGATAGAGA--GAAGTGGAGAGAAGAGAAACAAAACCCCTTTCTTTCCTGTTCTCTTATTTGGTAAGTTA
ATTTGGGAGAGAAGCGAAGGTTAATGGAGAGAAGTGGAGAGAAAGTAAGAGAGAAAAAAGCCAATTTT-GTTTCTCTCCA
AATTGGAGAGATACGGAGTGAAGAGAAGAGA-------CTGTAAATAGAACATTCTTTGAAAATACACA-----TTTTTC
TGAATA------CTTTGCAGTTATGAAGTGTCATTATTGACTAGAGGAAAAAGGAGTAATTGTTGCTAAATACTTTCTAT
TCTTTTCTCTTATGAAACCGAGCCAAACAAGAGGAAATTATATTT-CCTTTCATTTCTCTCCTGCCTATCCAAACAGGGT
-GAGATAACTCTACTTTCTCCTCTTCTTTTCTTTTAA-TGAGTG-----TCTCTTCTCTTCTCTCAATCCAAACGGACCC
TTAGTTTGAAATGTACTGGGAATAATTAG-TTTTTCATAGGGCACTTAATTTAGTGAGCCTCAACAAGGATAGGATTAGT
CCTCAGATTTATACTATAAACTCGTAGTCATCACTTGTTTTTTAAGTAATTAGG-TCCCCAGCTAGTATATTT--ACTAT
TATGACTGTAGAATTGAAGCTCTGGTT--TATGTGCTTATTCAGT--ATATGCAAGCAAAGTTGAAGAAACTGTCAAATC
TCTTTWTGTTTTCTTTTCCTGGCCCATTACAGTTTTGCTTTATTTCGTATAGGTACATTATGTGTCAATA-TGTGGTT-G
AGTTTATTTTGTGAATGCAGGTATGAATTGTTTATGGAAGC
>HY313_MSS_2012-010_Hydrangea_steyermarkii_Mexico
TGGAACTTCACCGTAGTAACAGTTTTACTGGAGAGAAGTACGAGCATTCCCTGTTTTGTGATAATCAATAAAGAGGAACT
ATTCACTGAATCTCATGTCTTTTTTATTTTGCTTTATAGGTTGAGAGAGAAAAATCTTTCATGGGTGGATATCTTTGAGG
AAATACCTGTATGTTTCTGATGCCTTCTAATCCATCT-------------------------------------------
-------------------------------ACCATTGCAAAATACTTGTATGCTGACTACACTAATGCATGAACCATGT
CCCATTGTGTATGTCTCTGATTTGCAGCTTTGAATCAGTTACTGATTGCAATGAATGGAAGCTTTAAAATTAGTTTGTAG
GATATG-------------GAATGATC-------TGTTTTAATGATCTCGGAGTAAACCAACAACCATTTTCATTAGGGT
TATAGATTTT---------------------------------GTTGGTCGACAGAATTCCGAAGGGTA----TTATTCA
GTATGTGATGGCGGTGTG---TTCTTGTCTCCACTAATATGCTGAATTTTTGAATCATATCTGTGATATGCATGTATATA
TTTTCTGATGAAGTGAGTTGCATTCTGTTTATTAAC-TAAGAGTTAATTTGGAAGCTACGTGGATCTCCATTTTTACACA
GATTCTTATACTGTCTTGTGTATTTAACAGATTAAGGTTTCAAATTCTGCTCTAATCAGTGCCTTCATGACAGAGCTGGA
AGCTGATACACCTGTCACCCAGGTACTTTTTTATTTGTTACTGGAGACTTTTCATTGATTTATATCCTGTTACTTATTGT
AATCATAATTTTCTTGACTCTGCAAGTGTGACTATGACCGACTACAACTATCAACCAATCCATTTATGGAGCGGAATGTG
GAATTTTTGATTGAATGCATGGATGATTTGTCAATGGAGCAGCAGAAGGTTAGGCTTCTTTTGTCTCCTTCAATT-----
---AGG-TTCTATCCTTATGATTGGCTGATCACATGACTGATTAGCTTTTAATTTTCAGTTTCAATTTTATTACCGGAAT
CTGTCTCGCCAGCAAGCCCAGCAGCAAGCTTGGCTTCAGAAAAGAAGGTAACCAGATTATATGGTTTTTGATGGCTATGG
GCTATTCTACTGTTTTATC--CAGCTCAGTTGTTATGCAAC-TTTTTTTAGAGTTAATTGAGGAACTTTTTTGG-TGTCT
GTTGATATCTTGTTTATTTGACCTCCCATACCAGATCTTTTATTTATTTTAATTC----TATGGT-ATTCTGTCGG----
----TTTCATGAAATAAATG--ATAGGTTTGG-AAAATATTGAGATAGTCGCCAACTTGTATCTTTCTACAATTTGCAAT
ATATTTGAGT----TCAGTAAAAGGAGAT-AAATAGGAGGTTTTGAAGTACGGATTGGCTTTGCCGATGTAAGCTAATTG
TGTAAATTTACCCATTGATGCAGACTTAATAATTAAATAATAGTTCAAGGGGAAATGATAGTGTTGAAATCTGTGAATAA
TCAGTC-AGAGTCTAATGAGGATATGTA--CCCTGATTTGAGTTTGTGTAATTGTGTATGCAAAATTTGAAGTATGGAGA
AGGCTTCATACTAAAG-TTCAGGCTTCACCTCTGTACTACATTACTTCTTCCCCCTTCTTGATATGTCATTATTTCTAAT
TGGTGTCTTAATTTTGCTTGTGTTGTGTATTCTACAGGGCAGAGAACATGGCACGTAAAGCTGCGGGAGAGGAACCATTA
CCTGAGGAGGATTCTATTGGTGAAAATTTTTTGTGTCACCTACACTTTCTCCCCTGGTTTTACAGGAAGCACAAATTGAA
CAGTTGAACTCACGGAAGCAAGAGATTGTGGAGACGTGTGAGTTGGAGCATATCAACCTTCCCACCATTTCAGACCCAAT
GGATACTGAATCCGGCCCCGCGTTTGATTTCAGTCAGCTGAGTAGATCTCATTTGCAGGACATGAGACCTTCAGGACGTG
AGAAACTTGAGGCAGAATTTAGGCAAAAAATTGACAGCCTAATATCAGAAATTGAAAGAACAGCCCCAAATTTGAAGGCC
CTGGACCAATACGAGGCTTTGCAGGAGAAGGAAAGAGTTGTCACTGAAGAATTTGAAGCAGCACGAAAAGAAGAGAAGGA
AATAGCTGACAAGTACAATTTGGTGAAGCTGAAGAGGTACTTATATTTCCATAGGTCCCATGTAGACAATACTTTAGCAG
TCCGTTTGGATGATAGAGA--GAAGTGGAGAGAAGAGAAACAAAACCCCTTTCTTTCCTGTTCTCTTATTTGGTAAGTTA
ATTTGGGAGAGAAGCGAAGGTTAATGGAGAGAAGTGGAGAGAAAGTAAGAGAGAAAAAAGCCAATTTT-GTTTCTCTCCA
AATTGGAGAGATACGGAGTGAAGAGAAGAGA-------CTGTAAATAGAACATTCTTTGAAAATACACATA---TTTTTC
TGAATA------CTTTGCAGTTATGAAGTGTCATTATTGACTAGAGGAAAAAGGAGTAATTGTTGCTAAATACTTTCTAT
TCTTTTCTCTTATGAAACCGAGCCAAACAAGAGGAAATTATATTT-CCTTTCATTTCTCTCCTGCCTATCCAAACAGGGT
-GAGATAACTCTACTTTCTCCTCTTCTTTTCTTTTAA-TGAGTG-----TCTCTTCTCTTCTCTCAATCCAAACGGACCC
TTAGTTTGTAATGTACTGGGAATAATTAG-TTTTTCATAGGGCACTTAATTTAGTGAGCCTCAACAAGGATAGGATTAGT
CCTCAGATTTATACTATAAACTCGTAGTCATCACTTGTTTTTTAAGTAATTAGG-TCCCCAGCTAGTATATTT--ACTAT
TATGACTGTAGAATTGAAGCTCTGGTT--TATGTGCTTATTCAGT--ATATGCAAGCAAAGTTGAAGAAACTGTCAAATC
TCTTTATATTTTCTTTTCCTGGCCCATTACAGTTTTGCTTTATTTCGTATAGGTACATTATGTGTCAATA-TGTGGTT-G
AGTTTATTTTGTGAATG????????????????????????
>HY314_MSS_2012-007_Hydrangea_tapalapensis_Mexico
TGGAACTTCACCGTAGTAACAGTTTTACTGGAGAGAAGTACGAGCATTCCCTGTTTTGTGATAATCAATAAAGAGGAACT
ATTCACTGAATCTCATGTCTTTTTTATTTTGCTTTATAGGTTGAGAGAGAAAAATCTTTCATGGGTGGATATCTTTGAGG
AAATACCTGTATGTTTCTGATGCTTGCTAATCTGTCT-------------------------------------------
-------------------------------ACCATTGCAAAATACTTGTATGCTGACTACACTAATGCATGAACCATGT
CCCATTGTGTATGTCTCTGATTTGCAGCTTTGAATCAGTTACTGATTGCAATGAATGGAAGCTTTAAAATTAGTTTGTAG
GATATG-------------GAATGATC-------TGTTTTAATGATCTCGGAGTAAACCAACAACCATTTTCATTAGGGT
TATAGATTTT---------------------------------GTTGGTCGACAGAATTCCGAAGGGTA----TTATTCA
GTATGTGATGGCGGTGTG---TTCTTGTCTCCACTAATATGCTGAATTTTCGAATCATATCTGTGATATGCATGTATATA
TTTTCTGATGAAGTGAGTTGCATTCTGTTTATTAAC-TAAGAGTTCATTTGGAAGCTACGTGGATCTTCATTTTTACACA
GATTCTTATACTGTCTTGTGTATTTAACAGATTAAGGTTTCAAATTCTGCTCTAATCAGTGCCTTCATGACAGAGCTGGA
AGCTGATACACCTGTCACCCAGGTACTTTTTTATTTGTTACTGGAGACTTTTCATTGATTTATATCCTGTTACTTATTGT
AATCATAATTTTCTTGACTCTGCAAGTGTGACTATGACCGACTACAACTATCAACCAATCCATTTATGGAGCGGAATGTG
GAATTTTTGATTGAATGCATGGATGATTTGTCAATGGAGCAGCAGAAGGTTAGGCTTCTTTTGTCTCCTTCAATT-----
---AGGGTTCTATCCTTATGATTGGCTGATCACATGACTGATTAGCTTTTAATTTTCAGTTTCAATTTTATTACCGGAAT
CTGTCTCGCCAGCAAGCCCAGCAGCAAGCTTGGCTTCAGAAAAGAAGGTAACCAGATTATATGGTTTTTGATGGCTATGG
GCTATTCTACTGTTTTATC--CAGCTCAGTTGTTATGCAAC--TTTTTTAGAGTTAATTGAGGAACTTTTTTGG-TGTCT
GTTGATATCTTGTTTATTTGACCTCCCATACCAGATCTTTTATTTATTTTAATTC----TATGGT-ATTCTATCGG----
----TTTCATGAAATAAATG--ATAGGTTTGG-AAAATATTGAGATAGTCGCCAACTTGTATCTTTCTACAATTTGCAAT
ATTTTTGAGT----TCAGTAAAAGGAGAT-AAATAGGAGGTTTTGAAGTACGGATTGGCTTTGCCGATGTAAGCTAATTG
TGTAAATTTACCCATTGATGCAGACTTAATAATTAAATAATAGTTCAAGGGGAAATGATAGTGTTGAAA--TGTGAATAA
TCAGTC-AGAGTCTAATGAGGATATGTA--CCCTGATTTGAGTTTGTGTAATTGTGTATGCAAAATTTGAAGTATGGAGA
AGGCTTCATACTAAAG-TTCAGGCTTCACCTCTGTACTACATTACTTCTTCCCCCTTCTTGATATGTCATTATTTCTAAT
TGGTGTCTTAATTTTGCTTGTGTTGTGTATTCTACAGGGCAGAGAACATGGCACGTAAAGCTGCGGGAGAGGAACCATTA
CCTGAGGAGGATTCTATTGGTGAAAATTTTTTGTGTCACCTACACTTTCTCCCCTGGTTTTACAGGAAGCACAAATTGAA
CAGTTGAACTCACGGAAGCAAGAGATTGTGGAGACGTGTGAGTTGGAGCATATCAACCTTCCCACCATTTCAGACCCAAT
GGATACTGAATCCGGCCCCGCGTTTGATTTCAGTCAGCTGAGTAGATCTCATTTGCAGGACATGAGACCTTCAGGACGTG
AGAAACTTGAGGCAGAATTTAGGCAAAAAATTGACAGCCTAATATCAGAAATTGAAAGAACAGCCCCAAATTTGAAGGCC
CTGGACCAATACGAGGCTTTGCAGGAGAAGGAAAGAGTTGTCACTGAAGAATTTGAAGCAGCACGAAAAGAAGAGAAGGA
AATAGCTGACAAGTACAATTTGGTGAAGCTGAAGAGGTACTTATATTTCCATAGGTCCCATGTAGACAATACTTTAGCAG
TCCGTTTGGATGATAGAGA--GAAGTGGAGAGAAGAGAAACAAAACCCCTTTCTTTCCTGTTCTCTTATTTGGTAAGTTA
ATTTGGGAGAGAAGCGAAGGTTAATGGAGAGAAGTGGAGAGAAAGTAAGAGAGAAAAAAGCCAATTTT-GTTTCTCTCCA
AATTGGAGAGATACGGAGTGAAGAGAAGAGA-------CTGTAAATAGAACATTCTTTGAAAATACACATA---TTTTTC
TGAATA------CTTTGCAGTTATGAAGTGTCATTATTGACTAGAGGAAAAAGGAGTAATTGTTGCTAAATACTTTCTTT
TCTTTTCTCTTATGAAACCGAGCCAAACAAGAGGAAATTATATTT-CCTTTCATTTCTCTCCTGCCTATCCAAACAGGGT
-GAGATAACTCTACTTTCTCCTCTTCTTTTCTTTTAA-TGAGTG-----TCTCTTCTCTTCTCTCAATCCAAACGGACCC
TTAGTTTGTAATGTACTGGGAATAATTAG-TTTTTCATAGGGCACTTAATTTAGTGAGCCTCAACAAGGATAGGATTAGT
CCTCAGATTTATACTATAAACTCGTAGTCATCACTTGTTTTTTAAGTAATTAGG-TCCCCAGCTAGTATATTT--ACTAT
TATGACTGTAGAATTGAAGCTCTGGTT--TATGTGCTTATTCAGT--ATATGCAAGCAAAGTTGAAGAAACTGTCAAATC
TCTTTATATTTTCTTTTCCTGGCCCATTACAGTTTTGCTTTATTTCGTATAGGTACATTATGTGTCAATA-TGTGGTT-G
AGTTTATTTTGTGAATGCAGGTATGAATTGTTTATGGAAGC
>HY317_MSS_2012-004_Hydrangea_breedlovei_Mexico
????????????????????????????????????????????????????GTTTTGTGATAATCAATAAAGAGGAATT
ATTCACTGAATCTCATGTCTTTTTTATTTTCCTTTATAGGTTGAGAGAGAAAAATCTTTCATGGGTGGATATCTTTGAGG
AAATACCTGTATGTTTCTGATGCTTGCTAATCCGTCT-------------------------------------------
-------------------------------ACCATTGCAAAATACTTGTATGCTGACTACACTAATGCATGAACCATGT
CCCATTGTGTATGTCTCTGATTTGCACCTTTGAATCAGTTACTGATTGCAATGAATGGAAGCTTTAAAATTAGTTTGTAG
GATATG-------------GAATGATC-------TGTTTTAATGATCTTGGTGTAAACCAACAACCATTTTCATTAGGGT
TATAGATTTT---------------------------------GTGGGTCGACAGAATTCCGAAGGGTA----TTATTCA
GTATGTGATGGCGGTGTG---TTCTTGTCTCCACTAATATGCTGAATTTTCGAATCATATCTGTGATATGCATGTATATA
TTTTCTGATGAAGTGAGTTGCATTCTGTTTGTTAAC-TAAGAGTTCATTTGGAAGCTACGTGGATCTCCATTTTTAATCA
GATTCTTATACTGTMTTGTGTATTTAACAGATTAAGGTTTCAAATTCTGCTCTAATCAGTGCCTTCATGACAGAGCTGGA
AGCTGATACACCTGTCACCCAGGTACTTTTTTATTTGTTACTGGAGACTTTTCATTGATTTATATCCTGGTACTTATTGT
AATCATAATTTTCTTGACTCTGCAAGTGTGACTATGACCGACTACAACTATCAACCAATCCATTTATGGAGCGGAATGTG
GAATTTTTGATTGAATGCATGGATGATTTGTCAGTGGAGCAGCAGAAGGTTAGGCTTCTTTTGTCTCCTTCAATT-----
---AGGGTTCTATCCTTATGGTTGGCTGATCACATGACTGATTAGCTTTTAATTTTCAGTTTCAATTTTATTACCGGAAT
CTGTCTCGCCAGCAAGCCCAGCAGCAAGCTTGGCTTCAGAAAAGAAGGTAACCAGATTATATGGTTTTTGATGGCTATGG
GCTATTCTACTGTTTTATC--CAGCTCAGTTGTTATGCAAC-TTTTTTTAGAGTTAATTGAGGAACTTTTTTGG-TGTCT
GTTGATATCTTGTTTATTTGACCTCCCATACCAGATCTTTTATTTATTTTAATTC----TATGGT-ATTCTATCGG----
----TTTCATGAATTAAATG--ATAGGTTTGG-AAAATATTGAGATAGTCGCCAACTTGTATCTTTCTACAATTTGCAAT
ATTTTTGAGT----TCAGTAAAAGGAGAT-AAATAGGAGGTTTTGAAGTACGGATTGGCTTTGCCGATGTAAGCTAATTG
TGTAAATTTACCCATTGATGCAGACTTAATAATTAAATAATAGTTCAAGGGGAAATGATAGTGTTGAAATCTGTGAATAA
TCAGTC-AGAGTCTAATGAGGATATGTA--CCCTGATTTGAGTTTGTGTAATTGTGTATGCAAAATTTGAAGTATGGAGA
AGGCTTCATACTAAA--TTCAGGCTTCACCTCTGTACTACATTACTTCTTCCCCCTTCTTGATATGTCATTATTTCTAAT
TGGTGTCTTAATTTTGCTTGTGTTGTGTATTCTACAGGGCAGAGAACATGGCACGTAAAGCTGCGGGAGAGGAATCATTA
CCTGAGGAGGATTCTATTGGTGAAAATTTTTTGTGTCACCGACACTTTCTCCCCTGGTTTTACAGGAAGCACAAATTGAA
CAGTTGAACTCACGGAAGCAAGAGATTGTGGAGACGTGTGAGTTGGAGCATATCAACCTTCCCACCATTTCAGACCCAAT
GGATACTGAATCCGGCCCCGCGTTTGATTTCAGTCAGCTGAGTAGATCTCATTTGCAGGACATGAGACCTTCAGGACGTG
AGAAACTTGAGGCAGAATTTAGGCAAAAAATTGACAGCCTAATATCAGAAATTGAAAGAACAGCCCCAAATTTGAAGGCC
CTGGACCAATACGAGGCTTTGCAGGAGAAGGAAAGAGTTGTCACTGAAGAATTTGAAGCAGCACGAAAAGAAGAGAAGGA
AATAGCTGACAAGTACAATTTGGTGAAGCTGAAGAGGTACTTATATTTCCATAGGTCCCATGTAGACAATACTTTAGCAG
TCCGTTTGGATGATAGAGA--GAAGTGGAGAGAAGAGAAACAAAACCCCTTTCTTTCCTGTTCTCTTATTTGGTAAGTTA
ATTTGGGAGAGAAGCGAAGGTTAATGGAGAGAAGTGGAGAGAAAGTAAGAGAGAAAAAAGCCAAATTT-GTTTCCCTCCA
AATTGGAGAGATACGGAGTGAAGAGAAGAGA-------TTGTAAATAGAACATTCTTTGAAAATACACTTA---TTTTTC
TGAATA------CTTTGCAGTTATGAAGTGTCATTATTGACTAGAGGAAAAAGGAGTAATTGTTGCTAAATACTTTCTTT
TCTTTTCTCTTATGAAACCGAGCCAAACAAGAGGAAATTATATTT-CCTTTCATTTCTCTCCTGCCTATCCAAACAGGGT
-GAGATAACTCTACTTTCTCCTCTTCTTTTCTTTTAA-TGAGTG-----TCTCTTCTCTTCTCTCAATCCAAACGGACCC
TTAGTTTGAAATGTACTGGGAATAGTTAG-TTTTTCATAGGGAACTTAATTTAGTGAGCCTCAACAAGGATAGGATTAGT
CCTCAGATTTATACTATAAACTCGTAGTCATCTCTTGTTTTTTAAGTAATTAGG-TCCCCAGCTAGTATATTT--ACTAT
TATGACTGTAGAATTGAAGCTCTGGTT--TATGTGCTTATTCAGT--ATATGCAAGCAAAGTTGAAGAAACTGTCAAATC
TCTTTATATTTTCTTTTCCTGGCCCATTACAGTTTTGCTTTATTTCGTATAGGTACATTATGTGTCAATA-TGTGGTT-G
AGTTTATTTTGTGAATGCAGGTATGAATTGTTTATGGAAGC
>HY318_MSS_2012-002_Hydrangea_breedlovei_Mexico
?????????????????????????????????????????????????????TTTTGTGATAATCAATAAAGAGGAATT
ATTCACTGAATCTCATGTCTTTTTTATTTTCCTTTATAGGTTGAGAGAGAAAAATCTTTCATGGGTGGATATCTTTGAGG
AAATACCTGTATGTTTCTGATGCTTGCTAATCCGTCT-------------------------------------------
-------------------------------ACCATTGCAAAATACTTGTATGCTGACTACACTAATGCATGAACCATGT
CCCATTGTGTATGTCTCTGATTTGCACCTTTGAATCAGTTACTGATTGCAATGAATGGAAGCTTTAAAATTAGTTTGTAG
GATATG-------------GAATGATC-------TGTTTTAATGATCTTGGTGTAAACCAACAACCATTTTCATTAGGGT
TATAGATTTT---------------------------------GTGGGTCGACAGAATTCCGAAGGGTA----TTATTCA
GTAAGTGATGGTGGTGTG---TTCTTGTCTCCACTAATATGCTGAATTTTCGAATCATATCTGTGATATGCATGTATATA
TTTTCTGATGAAGTGAGTTGCATTCTGTTTGTTAAC-TAAGAGTTCATTTGGAAGCTACGTGGATCTCCATTTTTAATCA
GATTCTTATACTGTCTTGTGTATTTAACAGATTAAGGTTTCAAATTCTGCTCTAATCAGTGCCTTCATGACAGAGCTGGA
AGCGGATACACCTGTCACCCAGGTACTTTTTTATTTGTTACTGGAGACTTTTCATTGATTTATATCCTGGTACTTATTGT
AATCATAATTTTCTTGACTCTGCAAGTGTGACTATGACCGACTACAACTATCAACCAATCCATTTATGGAGCGGAATGTG
GAATTTTTGATTGAATGCATGGATGATTTGTCAGTGGAGCAGCAGAAGGTTAGGCTTCTTTTGTCTCCTTCAATT-----
---AGGGTTCTATCCTTATGGTTGGCTGATCACATGACTGATTAGCTTTTAATTTTCAGTTTCAATTTTATTACCGGAAT
CTGTCTCGCCAGCAAGCCCAGCAGCAAGCTTGGCTTCAGAAAAGAAGGTAACCAGATTATATGGTTTTTGATGGCTATGG
GCTATTCTACTGTTTTATC--CAGCTCAGTTGTTATGCAAC-TTTTTTTAGAGTTAATTGAGGAACTTTTTTGG-TGTCT
GTTGATATCTTGTTTATTTGACCTCCCATACCAGATCTTTTATTTATTTTAATTC----TATGGT-ATTCTATCGG----
----TTTCATGAATTAAATG--ATAGGTTTGG-AAAATATTGAGATAGTCGCCAACTTGTATCTTTCTACAATTTGCAAT
ATTTTTGAGT----TCAGTAAAAGGAGAT-AAATAGGAGGTTTTGAAGTACGGATTGGCTTTGCCGATGTAAGCTAATTG
TGTAAATTTACCCATTGATGCAGACTTAATAATTAAATAATAGTTCAAGGGGAAATGATAGTGTTGAAATCTGTGAATAA
TCAGTC-AGAGTCTAATGAGGATATGTA--CCCTGATTTGAGTTTGTGTAATTGTGTATGCAAAATTTGAAGTATGGAGA
AGGCTTCATACTAAA--TTCAGGCTTCACCTCTGTACTACATTACTTCTTCCCCCTTCTTGATATGTCATTATTTCTAAT
TGGTGTCTTAATTTTGCTTGTGTTGTGTATTCTACAGGGCAGAGAACATGGCACGTAAAGCTGCGGGAGAGGAATCATTA
CCTGAGGAGGATTCTATTGGTGAAAATTTTTTGTGTCACCGACACTTTCTCCCCTGGTTTTACAGGAAGCACAAATTGAA
CAGTTGAACTCACGGAAGCAAGAGATTGTGGAGACGTGTGAGTTGGAGCATATCAACCTTCCCACCATTTCAGACCCAAT
GGATACTGAATCCGGCCCCGCGTTTGATTTCAGTCAGCTGAGTAGATCTCATTTGCAGGACATGAGACCTTCAGGACGTG
AGAAACTTGAGGCAGAATTTAGGCAAAAAATTGACAGCCTAATATCAGAAATTGAAAGAACAGCCCCAAATTTGAAGGCC
CTGGACCAATACGAGGCTTTGCAGGAGAAGGAAAGAGTTGTCACTGAAGAATTTGAAGCAGCACGAAAAGAAGAGAAGGA
AATAGCTGACAAGTACAATTTGGTGAAGCTGAAGAGGTACTTATATTTCCATAGGTCCCATGTAGACAATACTTTAGCAG
TCCGTTTGGATGATAGAGA--GAAGTGGAGAGAAGAGAAACAAAACCMCTTTCTTTCCTGTTCTCTTATTTGGTAAGTTA
ATTTGGGAGAGAAGCGAAGGTTAATGGAGAGAAGTGGAGAGAAAGTAAGAGAGAAAAAAGCCAAWTTT-GTTTCTCTCCA
AATTGGAGAGATACGGAGTGAAGAGAAGAGA-------YTGTAAATAGAACATTCTTTGAAAATACACWTA---TTTTTC
TGAATA------CTTTGCAGTTATGAAGTGTCATTATTGACTAGAGGAAAAAGGAGTAATTGTTGCTAAATACTTTCTTT
TCTTTTCTCTTATGAAACCGAGCCAAACAAGAGGAAATTATATTT-CCTTTCATTTCTCTCCTGCCTATCCAAACAGGGT
-GAGATAACTCTACTTTCTCCTCTTCTTTTCTTTTAA-TGAGTG-----TCTCTTCTCTTCTCTCAATCCAAACGGACCC
TTAGTTTGAAATGTACTGGGAATARTTAG-TTTTTCATAGGGMACTTAATTTAGTGAGCCTCAACAAGGATAGGATTAGT
CCTCAGATTTATACTATAAACTCGTAGTCATCTCTTGTTTTTTAAGTAATTAGG-TCCCCAGCTAGTATATTT--ACTAT
TATGACTGTAGAATTGAAGCTCTGGTT--TATGTGCTTATTCAGT--ATATGCAAGCAAAGTTGAAGAAACTGTCAAATC
TCTTTATATTTTCTTTTCCTGGCCCATTACAGTTTTGCTTTATTTCGTATAGGTACATTATGTGTCAATA-TGTGGTT-G
AGTTTATTTTGTGAATGCAGGTATGAATTGTTTATG?????
>HY333_MSS_2012-088_Hydrangea_albostellata_Mexico
TGGAACTTCACCGTAGTAACAG-TTTACCGGAGAGAAGTACGAGCATTCCCTGTTTTGTGATAATCAATAAAGAGGAACT
ATTCACTGAATCTCATGTCTTTTCTATTTTGCTTTATAGGTTGAGAGAGAAAAATCTTTCATGGGTGGATATCTTTGAGG
AAATACCTGTATGTTTCTGATGATTGCTAATCCTTCT----AGTAGCCTATGTTTTCATAAAAATTTAGTCTGCTCGTCA
AATTTTCTCCTCCACGGATGCATATGCTGTGACCATTGCAAAAAACTTGTATGCTGCCTACACTAATGCATGAGCCATGT
CCCATTGTGTATGTCTCTGATTTGCAGCTTTGAATCAGTTACTGATTGCAATGAATGGAAGCTTTAAAATTAGTTTGTAG
GATATG-------------GAATGATC-------TATTTTAATGATCTCGGAGTAAACCAACAACCATTTTCATTAGGGT
TATAGATTTT---------------------------------GTGGGTCGACAGAATTCCGAAGGGTA----TTATTCA
GTATGTGATGGCGGTGTG---TTCTTGTCTCCACTAATATGCTGAATTTTTGAATCATATCTGTGATATGCATGTATATA
TTTTCTGATGAAGTGAGTTGCATTCTGTTTATTAAC-TAAGAGTTCATTTGGAAGCTACGTGGATCTCCATTTTTACACA
GATTCTTATACTGTCTTGTGTATTTAACAGATTAAGGTTTCAAATTCTGCTCTAATCAGTGCCTTCATGACAGAGCTGGA
AGCTGATACACCTGTCACCCAGGTACTTTTTTATTTGTTACTGGAGACTTTTCATTGATTTATATCCTGTTACTTATTTT
AATCATAATTTTCTTGACTCCACAAGTGTGACTATGACCGACTACAACTATCAACCAATCCATTTATGGAGCGGAATGTG
GAATTTTTGATTGAATGCATGGATGATTTGTCAATGGAGCAGCAGAAGGTTAGGTTTCTTTTGTCTCCTTCAATT-----
---AGGGTTCTATCCTTATGATTGGCTGATCACATGACTGATTAGCTTTTAATTTTCAGTTTCAATTTTATTACCGGAAT
CTGTCTCGTCAGCAAGCCCAGCAGCAAGCTTGGCTTCAGAAAAGAAGGTAACCAGATTATATGGTTTTTGATGGCTATGG
GCTATTCTACTGTTTAATC--CAGCTCAGTTGTTATGCTAC-TTTTTTTAGAGTTAATTGAGGATCTTTTTTGG-TGTCT
GTTGATATCTTGTTTATTTGACCTCCCATACCAGATCTTTTATTTATTTTAATTC----TATGGT-ATTCCATCGG----
----TTTCATGAAATAAATG--ATAGGTTTGG-AAAATATTGAGATAGTCGCCAACTTGTAGCTTTCTACAATTTGCAAT
ATTTTTGAGT----TCAGTAAACGGAGAT-AAATAGGAGGTTTTGAAGTACGGATTGGCTTTGCCGATGTAAGCTAATTG
TGTAAATTTACCCATTGATGCAGACTCAATAATTAAATAATAGTTCAAGGGGAAATGATAGTGTTGAAATCTGTGAATAG
TCAGTC-AGGGTCTAATGAGGATATGTA--CCCTGATTTGAGTTTGTGTGATTGTGTATGTAAAATTTGAAGTA??????
????????????????????????????????????????????????????????????????????????????????
????????????????????????????????????????????????????????????????????????????????
????????????????????????????????????????????????????????????????????????????????
????????????????????????????????????????????????????????????????????????????????
????????????????????????????????????????????????????????????????????????????????
????????????????????????????????????????????????????????????????????????????????
?????????????????????????????????????????????????????????GCAGCACGAAAAGAAGAGAAGGA
AATAGCTGCCAAGTACAATTTGGTGAAGCTGAAGAGGTACTTATATTTCCATAGGTCCCATGTAGACAATACTTTAGCAG
TCCGTTTGGATGATAGAGA--GAAGTGGAGAGAAGAGAAACAAAACCCCTTACTTTCCTGTTCTCTTATTTGGTAAGTTA
ATTTGGGAGAGAAGCGAAGGTTAATGGAGAGAAGTGGAGAGAAAGTAAGAGAGAAAAAAGCCAATTTT-GTTTCTCTCCA
AATTGGAGAGATACGGAGTGAAGAGAAGAGA-------CTGTAAATAGAACATTCTTTGAAAATACACATA---TTTTTC
TGAATA------CTTTGCAGTTATGAAGTATCATTATTGACTAGAGGAAAAAGGAGTAATTGTTGCTAAATACTTTCTTT
TCTTTCCTCTTATGAAACCGAGCCAAACAAGAGGAAATTATATTT-CCTTTCGTTTCTCTCCTGCCTATCCAAACAGGGT
-GAGATAACTCTACTTTCTCCTCTTCTTTTCTTTTAA-TGAGTG-----TCTCTTCTCTTCTCTCAATCCAAACGGACCC
TTAGTTTGAAATGTACTGGGAATAATTAG-TTTTTCATAGGGCACTTAATTTAGTGAGCCTCAACAAGGATAGGATTAGT
CCTCAGATTTATACTATAAACTCGTAGTCATCACTTGTTTTTT?????????????????????????????????????
????????????????????????????????????????????????????????????????????????????????
????????????????????????????????????????????????????????????????????????????????
?????????????????????????????????????????
>HY334_MSS_2012-091_Hydrangea_tapalapensis_Mexico
?GGAACTTCACCGTAGTAACAGTTTTACTGGAGAGAAGTACGAGCATTCCCTGTTTTGTGATAATCAATAAAGAGGAACT
ATTCACTGAATCTCATGTCTTTTTTATTTTGCTTTATAGGTTGAGAGAGAAAAATCTTTCATGGGTGGATATCTTTGAGG
AAATACCTGTATGTTTCTGATGCTTGCTAATCCGTCT-------------------------------------------
-------------------------------ACCATTGCAAAATACTTGTATGCTGACTACACTAATGCATGAACCATGT
CCCATTGTGTATGTCTCTGATTTGCACCTTTGAATCAGTTACTGATTGCAATGAATGGAAGCTTTAAAATTAGTTTGTAG
GATATG-------------GAATGATC-------TGTTTTAATGATCTCGGAGTAAACCAACAACCATTTTCATTAGGGT
TATAGATTTT---------------------------------GTGGGTCGACAGANNNNNNNNNNNNNNNNNNNNNNNN
NNNNNNNNNNNNNNNNNNNNNNNNNNNNNNNNNNNNNNNNNNNNNNNNNNNNNNNNNNNNNNNNNNNNNNNNNNNNNNNN
NNNNNNNNNNNNNNNNNNNNNNNNNNNNNNNNNNNNNNNNNNNNNNNNNNNNNNNNNNNNNNNNNNNNNNNNNNNNNNNN
NNNNNNNNNNNNNNNNNNNNNNNNNNNNNNNNNNNNNNNNNNNNNNNNNNNNNNNNNNNNNNNNNNNNNNNNNNNNNNNN
NNNNNNNNNNNNNNNNNNNNNNNNNNNNNNNNNNNNNNNNNNNNNNNNNNNNNNNNNNNNNNNNNNNNNNNNNNNNNNNN
NNNNNNNNNNNNNNNNNNNNNNNNNNNNNNNNNNNNNNNNNNNNNNNNNNNNNNNNNNNNNNNNNNNNNNNNNNNNNNNN
NNNNNNNNNNNNNNNNNNNNNNNNNNNNNNNNNNNGGAGCAGCAGAAGGTTAGGCTTCTTTTGTCTCCTTCAATT-----
---AGGGTTCTATCCTTATGRTTGGCTGATCACATGRCTGATTAGCTTTTAATTTTCAGTTTCAATTTTATTACCGGAAT
CTGTCTCGCCAGCAAGCCCAGCAGCAAGCTTGGCTTCAGAAAAGAAGGTAACCAGATTATATGGTTTTTGATGGCTATGG
GCTATTCTACTGTTTTATC--CAGCTCAGTTGTTATGCAAC-TTTTTTTAGAGYTAATTGAGGAACTTTTTTGG-TGTCT
GTTGATATCTTGTTTATTTGACCTCCCATACCAGATCTTTTATTTATTTTAATTC----TATGGT-ATTCTATCGG----
----TTTCATGAAWTAAATG--ATAGGTTTGG-AAAATATTGAGATAGTCGCCAACTTGTATCTTTCTACAATTTGCAAT
ATTTTTGAGT----TCAGTAAAAGGAGAT-AAATAGGAGGTTTTGAAGTACGGATTGGCTTTGCCGATGTAAGCTAATTG
TGTAAATTTACCCATTGATGCAGACTTAATAATTAAATAATAGTTCAAGGGGAAATGATAGTGTTGAAATCTGTGAATAA
TCAGTC-AGAGTCTAATGAGGATATGTA--CCCTGATTTGAGTTTGTGTAATTGTGTATGCAAAATTTGAAGTATGGAGA
AGGCTTCATACTAAA?????????????????????????????????????????????????????????????????
????????????????????????????????????????????????????????????????????????????????
???????????TTCTATTGGTGAAAATTTTTTGTGTCACCTACACTTTCTCCCCTGGTTTTACAGGAAGCACAAATTGAA
CAGTTGAACTCACGGAAGCAAGAGATTGTGGAGACGTGTGAGTTGGAGCATATCAACCTTCCCACCATTTCAGACCCAAT
GGATACTGAATCCGGCCCCGCGTTTGATTTCAGTCAGCTGAGTAGATCTCATTTGCAGGACATGAAACCTTCAGGACGTG
AGAAACTTGAGGCAGAATTTAGGCAAAAAATTGACAGCCTAATATCAGAAATTGAAAGAACAGCCCCAAATTTGAAGGCC
CTGGACCAATACGAGGCTTTGCAGGAGAAGGAAAGAGTTGTCACAGAAGAATTTGAAGCAGCACGAAAAGAAGAGAAGGA
AATAGCTGACAAGTACAATTTGGTGAAGCTGAAGAGGTACTTATATTTCCATAGGTCCCATGTAGACAATACTTTAGCAG
TCCGTTTGGATGATAGAGA--GAAGTGGAGAGAAGAGAAACAAAACCCCTTTCTTTCCTGTTCTCTTATTTGGTAAGTTA
ATTTGGGAGAGAAGCGAAGGTTAATGGAGAGAAGTGGAGAGAAAGTAAGAGAGAAAAAAGCCAATTTT-GTTTCTCTCCA
AATTGGAGAGATACGGAGTGAAGAGAAGAGA-------CTGTAAATAGAACATTCTTTGAAAATACACA-----TTTTTC
TGAATA------CTTTGCAGTTATGAAGTGTCATTATTGACTAGAGGAAAAAGGAGTAATTGTTGCTAAATACTTTCTAT
TCTTTTCTCTTATGAAACCGAGCCAAACAAGAGGAAATTATATTT-CCTTTCATTTCTCTCCTGCCTATCCAAACAGGGT
-GAGATAACTCTACTTTCTCCTCTTCTTTTCTTTTAA-TGAGTG-----TCTCTTCTCTTCTCTCAATCCAAACGGACCC
TTAGTTTGAAATGTACTGGGAATAATTAG-TTTTTCATAGGGCACTTAATTTAGTGAGCCTCAACAAGGATAGGATTAGT
CCTCAGATTTATACTATAAACTCGTAGTCATCACTTGTTTTTTAAGTAATTAGG-TCCCCAGCTAGTATATTT--ACTAT
TATGACTGTAGAATTGAAGCTCTGGTT--TATGTGCTTATTCAGT--ATATGCAAGCAAAGTTGAAGAAACTGTCAAATC
TCTTTATATTTTCTTTTCCTGGCCCATTACAGTTTTGCTTTATTTCGTATAGGTACATTATGTGTCAATA-TGTGGTT-G
AGTTTATTTTGTGAATGCAGGTATGAATTGTTTATGGAAGC
>HY335_MSS_2012-033_Hydrangea_aff_albostellata_Costa_Rica
????????????????????????????????????????????????????????????????????????????????
????????????????????????????????????????????????????????????????????????????????
????????????????????????????????????????????????????????????????????????????????
??????????????????????????????GACCATTGCAAAATACTTGTATGCTGACTACACTAATGCATGAACCATGT
CCCATTGTGTAWGTCTCTGATTTGCAGCTTTGAATCAGTTACTGATTGCAATGAATGGAAGCTTTAAAATTAGTTTGTAG
GATATG-------------GAATGATC-------TATTTTAATGATCTCAGAGTAAACCAACAACCATTTTCATTAGGGT
TATAGATTTT---------------------------------GTGGGTCGACAGAATTCCGAAGGGTA----TTATTCA
GTATGTGATGGCGGTGTG---TTCTTTTCTCCACTAATATGCTGAATTTTCGAATCATATCTGTGATATGCATGTATATA
TTTTCTGATGAAGTGAGTTGCATTCTGTTTATTAAC-TAAGAGTTCATTTGGAAGCTACGTGGATCTCCATTTTTACACA
GATTCTTATACTGTCTTGTGTATTTAACAGATTAAGGTTTCAAATTCTGCTCTAATCAGTGCCTTCATGACAGAGCTGGA
AGCTGATACACCTGTCACCCAGGTACTTTTTTATTTGTTACTGGAGACTTTTCATTGATTTATATCCTGTTACTTATTGT
AATCATAATTTTCTTGACTCYGCAAGTGTGACTATGACCGACTACAACTATCAACCAATCCATTTATGGAGCGGAATGTG
GAATTTTTGATTGAATGCATGGATGATTTGTCAATGGAGCAGCAGAAGGTTAGGCTTCTTTTGTCTCCTTCAATT-----
---AGGGTTCTATCCTTATGATTGGCTGATCACATGACTGATTAGCTTTTAATTTTCAGTTTCAATTTTATTACCGGAAT
CTGTCTCGCCAGCAAGCCCAGCAGCAAGCTTGGCTTCAGAAAAGAAGGTAACCAGATTATATGGTTTTTGATGGCTATGG
GCTATTCTACTGTTTTATC--CAGCTCAGTTGTTATGCTAC-TTTTTTTAGAGYTAATTGAGGAACTTTTTTGG-TGTCT
GTTGATATCTTGTTTATTTGACCTCCCATACCAGATCTTTTATTTATTTTAATTC----TATGGT-ATTCTATCRG----
----TTTCATGAAATAAATG--ATAGGTTTGG-AAAATATTGAGATAGTCGCCAACTTGTATCTTTCTACAATTTGCAAT
ATTTTTGAGT----TCAGTAAAAGGAGAT-AAATAGGAGGTTTTGAAGTACGGATTGGCTTTGCCGATGTAAGCTAATTG
TGTAAATTTACCCATTGAAGCAGACTYAATAATTAAATAATAGTTCAAGGGGAAATGATAGTGTTGAAATCTGTGAATAA
TCAGTC-AGAGTCTAATGAGAATATGTA--CCCTGATTTGAGTTTGTGTRATTGGGTATGCAAAATTTGAAGTATGGAGA
AGGCTTCATACTAAAG-TTCAGGCTTCACCTCTGTACTACATTACTTCTTCCCCCTTCTTGATATGTCATTATTTCTAAT
TGGTGTCTTAATTTTGCTTGTGTTGTGTATTCTACAGGGCAGAGAACATGGCACGTAAAGCTGCGGGAGAGGAACCATTA
CCTGAGGAGGATTCTATTGGTGAAAATTTTTTGTGTCACCGACACTTTCTCCCCTGGTTTTACAGGAAGCACAAATTGAA
CAGTTGAACTCACGGAAGCAAGAGATTGTGGAGACGTGTGAGTTGGAGCATATCAACCTTCCCACCATTTCAGACCCAAT
GGATACTGAATCCGGCCCCGCGTTTGATTTCAGTCAGCTGAGTAGATCTCATTTGCAGGACATGAGACCTTCAGGACGTG
AGAAACTTGAGGCAGAATTTAGGCAAAAAATTGACAGCCTAATATCAGAAATTGAAAGAACAGCCCCAAATTTGAAGGCC
CTGGACCAATACGAGGCTTTGCAGGAGAAGGAAAGAGTTGTCACTGAAGAATTTGAAGCAGCACGAAAAGAAGAGAAGGA
AATAGCTGACAAGTACAATTTGGTGAAGCTGAAGAGGTACTTATATTTCCATACGTCCCATGTAGACAATACTTTAGCAG
TCCGTTTGGATGATAGAGA--GAAGTGGAGAGAAGAGAAACAAAACCCCTTTCTTTCCTGTTCTCTTATTTGGTAAGTTA
ATTTGGGAGAGAAGCGAAGGTTAATGGAGAGAAGTGGAGAGAAAGTAAGAGAGAAAAAAGCCAATTTT-GTTTCTCTCCA
AATTGGAGAGATACGGAGTGAAGAGAAGAGA-------CTGTAAATAGAACATTCTTTGAAAATACACATA---TTTTTC
TGAATA------CTTTGCAGTTATGAAGTGTCATTATTGATTAGAGGAAAAAGGAGTAATTGTTGCTAAATACTTTCTTT
TCTTTTCTCTTATGAAACCGAGCCAAACAAGAGGAAATTATATTT-CCTTTCATTTCTCTCCTGCCTATCCAAACAGGGT
-GAGATAACTCTACTTTCTCCTCTTCTTTTCTTTTAA-TGAGTG-----TCTCTTCTCTTCTCTCAATCCAAACGGACCC
TTAGTTTGAAATGTACTGGGAATAATTAG-TTTTTCATAGGGCACTTAATTTAGTGAGCCTCAACAAGGATAGGATTAGT
CCTCAGATTTATACTATAAACTCGTAGTCATCACTTGTTTTTTAAGTAATTAGG-TCCCCAGCTAGTATATTT--ACTAT
TATGACTGTAGAATTGAAGCTCTGGTT--TATGTGCTTATTCAGT--ATATGCAAGCAAAGTTGAAGAAACTGTCAAATC
TCTTTATATTTTCTTTTCCTGGCCCATTACAGTTTTGCTTTATTTCGTATAGGTACATTATGTGTCAATA-GGTGGTT-G
AGTTTATTTTGTGAATGCAGGTATGAATTGTTTATGGAAGC
>HY336_MSS_2012-034_Hydrangea_oerstedii_Costa_Rica
TGGAACTTCACCGTAGTAACAGTTTTACTGGAGAGAAGTACGAGCATTCCCTGTTTTGTGATAATCAATAAAGAGGAACT
ATNNNNNNNNNNNNNNNNNNNNNNNNNNNNNNNNNNNNNNNNNNNNNNNNNNNNNNNNNNNNNNNNNNNNNNNNNNNNNN
NNNNNNNNNNNNNNNNNNNNNNNNNNNNNNNNNNNNNNNNNNNNNNNNNNNNNNNNNNNNNNNNNNNNNNNNNNNNNNNN
NNNNNNNNNNNNNNNNNNNNNNNNNNNNNNNACCATTGCAAAATACTTGTATGCTGACTACACTAATGCATGAACCATGT
CCCATTGTGTAAGTCTCTGATTTGCAGCTTTGAATCAGTTACTGATTGCAATGAATGGAAGCTTTAAAATTAGTTTGTAG
GATATG-------------GAATGATC-------TATTTTAATGATCTCAGAGTAAAYCAACAWCCATTTTCATTAGGGT
TATAGATTTT---------------------------------GTGGGTCGACAGAATTCCGAAGGGTA----TTATTCA
GTATGTGATGGCGGTGTG---TTCTTTTCTCCACTAATATGCTGAATTTTCGAATCATATCTGTGATATGCATGTATATA
TTTTCTGATGAAGTGAGTTGCATTCTGTTTATTAAC-TAAGAGTTCATTTGGAAGCTACGTGGATCTCCATTTTTACACA
GATTCTTATACTGTCTTGTGTATTTAACAGATTAAGGTTTCAAATTCTGCTCTAATCAGTGCCTTCATGACAGAGCTGGA
AGCTGATACACCTGTCACCCAGGTACTTTTTTATTTGTTACTGGAGACTTTTCATTGATTTATATCCTGTTACTTATTGT
AATCATAATTTTCTTGACTCYGCAAGTGTGACTATGACCGACTACAACTATCAACCAATCCATTTATGGAGCGGAATGTG
GAATTTTTGATTGAATGCATGGATGATTTGTCAATGGAGCAGCAGAAGGTTAGGCTTCTTTTGTCTCCTTCAATT-----
---AGGGTTCTATCCTTATGATTGGCTGATCACATGACTGATTAGCTTTTAATTTTCAGTTTCAATTTTATTACCGGAAT
CTGTCTCGCCAGCAAGCCCAGCAGCAAGCTTGGCTTCAGAAAAGAAGGTAACCAGATTATATGGTTTTTGATGGCTATGG
GCTATTCTACTGTTTTATC--CAGCTCAGTTGTTATGCTAC-TTTTTTTAGAGTTAATTGASGAACTTTTTTGG-TGTCT
GTTGATATCTTGTTTATTTGACCTCCCATACCAGATCTTTTATTTATTTTAATTC----TATGGT-ATTCTATCGG----
----TTTCATGAAATAAATG--ATAGGTTTGG-AAAATATTGAGATAGTCGCCAACTTGTATCTTTCTACAATTTGCAAT
ATTTTTGAGT----TCAGTAAAAGGAGAT-AAATAGGAGGTTTTGAAGTACGGATTGGCTTTGCCGATGTAAGCTAATTG
YGTAAATTTACCCATTGATGCAGACTCAATAATTAAATAATAGTTCAAGGGGAAATGATAGTGTTGAAATCTGTGAATAA
TCAGTC-AGAGTCTAATGAGGATATGTA--CCCTGATTTGAGTTTGTGTRATTGGGTATGCAAAATTTGAAGTATGGAGA
AGGCTTCATACTAAAG-TTCAGGCTTCACCTCTGTACTACATTACTTCTTCCCCCTTCTTGATATGTCATTATTTCTAAT
TGGTGTCTTAATTTTGCTTGTGTTGTGTATTCTACAGGGCAGAGAACATGGCACGTAAAGCTGCGGGAGAGGA???????
???????????TTCTATTGGTGAAAATTTTTTGTGTCACCGACACTTTCTCCCCTGGTTTTACAGGAAGCACAAATTGAA
CAGTTGAACTCACGGAAGCAAGAGATTGTGGAGACGTGTGAGTTGGAGCATATCAACCTTCCCACCATTTCAGACCCAAT
GGATACTGAATCCGGCCCCGCGTTTGATTTCAGTCAGCTGAGTAGATCTCATTTGCAGGACATGAGACCTTCAGGACGTG
AGAAACTTGAGGCAGAATTTAGGCAAAAAATTGACAGCCTAATATCAGAAATTGAAAGAACAGCCCCAAATTTGAAGGCC
CTGGACCAATACGAGGCTTTGCAGGAGAAGGAAAGAGTTGTCACTGAAGAATTTGANGCAGCACGAAAAGAAGAGAAGGA
AATAGCTGACAAGTACAATTTGGTGAAGCTGAAGAGGTACTTATATTTCCATACGTCCCATGTAGACAATACTTTAGCAG
TCCGTTTGGATGATAGAGA--GAAGTGGAGAGAAGAGAAACAAAACCCCTTTCTTTCCTGTTCTCTTATTTGGTAAGTTA
ATTTGGGAGAGAAGCGAAGGTTAATGGAGAGAAGTGGAGAGAAAGTAAGAGAGAAAAAAGCCAATTTT-GTTTCTCTCCA
AATTGGAGAGATACGGAGTGAAGAGAAGAGA-------CTGTAAATAGAACATTCTTTGAAAATACACATA---TTTTTC
TGAATA------CTTTGCAGTTATGAAGTGTCATTATTGAYTAGAGGAAAAAGGAGTAATTGTTGCTAAATACTTTCTTT
TCTTTGCTCTTATGAAACCGAGCCAAACAAGAGGAAATTATATTT-CCTTTCRTTTCTCTCCTGCCTATCCAAACAGGGT
-GAGATAACTCTACTTTCTCCTCTTCTTTTCTTTTAA-TGAGTG-----TCTCTTCTCTTCTCTCAATCCAAACGGACCC
TTAGTTTGAAATGTACTGGGAATAATTAG-TTTTTCATAGGGCACTTAATTTAGTGAGCCTCAACAAGGATAGGATTAGT
CCTCAGATTTATACTATAAACTCGTAGTCATCACTTGTTTTTT?????????????????????????????????????
????????????????????????????????????????????????????????????????????????????????
????????????????????????????????????????????????????????????????????????????????
?????????????????????????????????????????
>HY338_MSS_2012-038_Hydrangea_aff_asterolasia_Costa_Rica
??????????CCGTAGTAACAGTTTTATTGGAGAGAAGTACGAGCATTCCCTGTTTTGTGATAATCAATAAAGAGGAACT
ATTCACTGAATCTCATGTCTTTTTTATTTTTCTTTATAGGTTGAGAGAGAAAAATCTTTCATGGGTGGATATCTTTGAGG
AAATACCTGTATGTTTCTGATGCTTGCTAATCCGTCT----ATTAGCCTATGTTTTCATAAAAATTTAGTCTGCTCGTCA
AATTTTCTCCTCCATGGATGCATATGCTTTGACCATTGCAAAATACTTGTATGCTGACTACACTAATGCATGAACCATGT
CCCATTGTGTATGTCTCTGATTTGCAGCTTTGAATCAGTTACTGATTGCAATGAATGGAAGCTTTAAAATTAGTTTGTAG
GATATG-------------GAATGATC-------TATTTTAATGATCTCGGAGTAAACCAACAACCATTTTCATTAGGGA
TATAGATTTT---------------------------------GTGGGTCGACAGAATTCCGAAGGGTA----TTATTCA
GTATGTGATGGCGGTGTG---TTCTTGTCTCCACTAATATGCTGAATTTTCGAATCATATCTGTGATATGCATGTATATA
TTTTCTGATAAAGTGAGTTGCATTCTGTTTATTAAC-TAAGAGTTCATTTGGAAGCTACGTGGATCTCCATTTTTACACA
GATTCTTATACTGTCTTGTGTATTTAACAGATTAAGGTTTCAAATTCTGCTCTAATCAGTGCCTTCATGACAGAGCTGGA
AGCTGATACACCTGTCACCCAGGTACTTTTTTATTTGTTACTGGAGACTTTTCATTGATTTATATCCTGTTACTTATTGT
AATCATAATTTTTTTGACTCCGCAAGTGTGACTATGACCGACTACAACTATCAACCAATCCATTTATGGAGCGGAATGTG
GAATTTTTGATTGAATGCATGGATGATTTGTCAATGGAGCAGCAGAAGGTTAGGCTTCTTTTGTCTCCTTCAATT-----
---AGGGTTCTATCCTTATGATTGGCTGATCACATGACTGATTAGCTTTTAATTTTCAGTTTCAATTTTATTACCGGAAT
CTGTCTCGCCAGCAAGCCCAGCAGCAAGCTTGGCTTCAGAAAAGAAGGTAACCAGATTATATGGTTTTTGATGGCTATGG
GCTATTCTACTGTTTTATC--CAGCTCAGTTGTTATGCTAC-TTTTTTTAGAGTTAATTGAGGAACTTTTTTGG-TGTCT
GTTGATATCTTGTTTATTTGACCTCCCTTACCAG-------ATTTATTTTAATTC----TATGGT-ATTCTATTGG----
----TTTCATGAAATAAATG--ATAGGTTTGG-AAAATATTGAGATAGTCGCCAACTTGTATCTTTCTACAATTTGCAAT
ATTTTTGAGT----TCAGTAAAAGGAGAT-AAATAGGAGGTTTTGAAGTACGGATTGGCTTTGCCGATGTAAGCTAATTG
TGTAAATTTACCCATTGATGCAGACTCAATAATTAAATAATAGTTCAAGGGGAAATGATAGTGTTGAAATCTGTGAATAA
TCAGTC-AGAGTCTAATGAGGATATGTA--CCCTGATTTGAGTTTGTGTGATTGTGTATGCAAAATTTGAAGTATGGAGA
AGGCTTCATACTAAAG-TTCAGGCTTCACCTCTGTACTACATTACTTCTTCCCCCTTCTTGATATGTCATTATTTCTAAT
TGGTGTCTTAATTTTGCTTGTGTTGTGTATTCTACAGGGCAGAGAACATGGCACGTAAAGCTGCCGGAGAGGAACCATTA
CCTGAGGAGGATTCTATTGGTGAAAATTTTTTGTGTCACCGACACTTTCTCCCCTGGTTTTACAGGAAGCACAAATTGAA
CAGTTGAACTCACGGAAGCAAGAGATTGTGGAGACGTGTGAGTTGGAGCATATCAACCTTCCCACCATTTCAGACCCAAT
GGATACTGAATCCGGCCCCGCGTTTGATTTCAGTCAGCTGAGTAGATCTCATTTGCAGGACATGAGACCTTCAGGACGTG
AGAAACTTGAGGCAGAATTTAGGCAAAAAATTGACAGCCTAATATCAGAAATTGAAAGAACAGCCCCAAATTTGAAGGCC
CTGGACCAATACGAGGCTTTGCAGGAGAAGGAAAGAGTTGTCACTGAAGAATTTGANGCAGCACGAAAAGAAGAGAAGGA
AATAGCTGACAAGTACAATTTGGTGAAGCTGAAGAGGTACTTATATTTCCATAGGTCCCATGTAGACAATACTTTAGCAG
TCCGTTTGGATGATAGAGA--GAAGTGGAGAGAAGAGAAACAAAACCCCTTACTTTCCTATTCTCTTATTTGGTAAGTTA
ATTTGGGAGAGAAGCGAAGGTTAATGGAGAGAAGTGGAGAGAAAGTAAGAGAGAAAAAAGCCAATTTT-GTTTCTCTCCA
AATTGGAGAGATACGGAGTGAAGAGAAGAGA-------CTGTAAATAGAACATTCTTTGAAAATACACATA---TTTTTC
TGAATA------CTTTGCAGTTATGAAGTATCATTATTGACTAGAGGAAAAAGGAGTAATTGTTGCTAAATACTTTCTTT
TCTTTTCTCTTATGAAACTGAGCCAAACAAGAGGAAATTATATTT-CCTTTCGTTTCTCTCCTGCCTATCCAAACAGGGT
-GAGATAACTCTACTTTCTCCTCTTCTTTTCTTTTAA-TGAGTG-----TCTCTTCTCTTCTCTCAATCCAAACGGACCC
TTAGTTTGAAATGTACTGGGAATAATTAG-TTTTTCATAGGGCACTTAATTTAGTGAGCCTCAACAAGGATAGGATTAGT
CCTCAGATTTATACTATAAACTCGTAGTCATCACTTGTTTTTTAAGTAATTAGG-TCCCCAGCTAGTATATTT--ACTAT
TATGACTGTAGAATTGAAGCTCTGGTT--TATGTGCTTATTCAGT--ATATGCAAGCAAAGTTGAAGAAACTGTCAAATC
TCTTTATATTTTCTTTTCCTGGCCCATTACAGTTTTGCTTTATTTCATATAGGTACATCATGCGTCAATA-GGTGGTT-G
AGTTTATTTTGTAAATGCAGGTATGAATTGTTTATGGAAGC
>HY340_MSS_2012-044_Hydrangea_sp6_Costa_Rica
????????????????????????????????????????????????????????????????????????????????
?????????????????????TTTTATTTTGCTTTATAGGTTGAGAGAGAAAAATCTTTCATGGGTGGATATCTTTGAGG
AAATACCTGTATGTTTCTGATGCTNNNNNNNNNNNNNNNNNNNNNNNNNNNNNNNNNNNNNNNNNNNNNNNNNNNNNNNN
NNNNNNNNNNNNNNNNNNNNNNNNNNNNNNNNNNNNNNNNNNNNNNNNNNNNNNNNNNNNNNNNNNNNNNNNNNNNNNNN
NNNNNNNNNNNNNNNNNNNNNNNNNNNNNNNNNNNNNNNNNNNNNNNNNNNNNNNNNNNNNNNNNNNNNNNNNNNNNNNN
NNNNNNNNNNNNNNNNNNNNNNNNNNNNNNNNNNNNNNNNNNNNNNNNNNNNNNNNNNNNNNNNNNNNNNNNNNNNNNNN
NNNNNNNNNNNNNNNNNNNNNNNNNNNNNNNNNNNNNNNNNNNNNNNNNNNNNNNNNNNNNNNNNNNNNNNNNNNNNNNN
NNNNNNNNNNNNNNNNNNNNNNNNNNNNNNNNNNNNNNNNNNNNNNNNNNNNNNNNNNNNNNNNNNNNNNNNNNNNNNNN
NNNNNNNNNNNNNNNNNNNNNNNNNNNNNNNNNNNNNNNNNNNNNNNNNNNNNNNNNNNNNNNNNNNNNNNNNNNNNNNN
NNNNNNNNNNNNNNNNNNNNNNNNNNNNNNNNNNNNNNNNNNNNNNNNNNNNNNNNNNNNNNNNNNNNNNNNNNNNNNNN
NNNNNNNNNNNNNNNNNNNNNNNNNNNNNNNNNNNNNNNNNNNNNNNNNNNNNNNNNNNNNNNNNNNNNNNNNNNNNNNN
NNNNNNNNNNNNNNNNNNNNNNNNNNNNNNNNNNNNNNNNNNNNNNNNNNNNNNNNNNNNNNNNNNNNNNNNNNNNNNNN
NNNNNNNNNNNNNNNNNNNNNNNNNNNTTGTCAATGGAGCAGCAGAAGGTTAGGCTTCTTTTGTCTCCTTCAATY-----
---AGGGTTCTATCCTTATGATTGGCTGATCACATGACTGATTAGCTTTTAATTTTCAGTTTCAATTTTATTACCGGAAT
CTGTCTCGCCAGCAAGCCCAGCAGCAAGCTTGGCTTCAGAAAAGAAGGTAACCAGATTATATGGTTTTTGATGGCTATGG
GCTATTCTACTGTTTTATC--CAGCTCAGTTGTTATGCTAC-TTTTTTTAGAGTTAATTGAGGAACTTTTTTGG-TGTCT
GTTGATATCTTGTTTATTTGACCTCCCATACCAGATCTTTTATTTATTTTAATTC----TATGGT-ATTCTATCGG----
----TTTCATGAAATAAATG--ATAGGTTTGG-AAAATATTGAGATAGTCGCCAACTTGTATCTTTCTACAATTTGCAAT
ATTTTTGAGT----TCAGTAAAAGGAGAT-AAATAGGAGGTTTTGAAGTACGGATTGGCTTTGCCGATGTAAGCTAATTG
TGTAAATTTACCCATTGAAGCAGACTCAATAATTAAATAATAGTTCAAGGGGAAATGATAGTKTTGAAATCTGTGAATAA
TCAGTC-AGAGTCTAATGAGGATATGTA--CCCTGATTTGAGTTTGTGTGATTGGGTATGCAAAATTTGAAGTATGGAGA
AGGCTTCATACTAAAG-TTCAGGCTTCACCTCTGTACTACATTACTTCTTCCCCCTTCTTGATATGTCATTATTTCTAAT
TGGTGTCTTAATTTTGCTTGTGTTGTGTATTCTACAGGGCAGAGAACATGGCACGTAAAGCTGCGGGAGAGGAAYCATTA
CCTGAGGAGG?TTCTATTGGTGAAAATTTTTTGTGTCACCGACACTTTCTCCCCTGGTTTTACAGGAAGCACAAATTGAA
CAGTTGAACTCACGGAAGCAAGAGATTGTGGAGACGTGTGAGTTGGAGCATATCAACCTTCCCACCATTTCAGACCCAAT
GGATACTGAATCCGGCCCCGCGTTTGATTTCAGTCAGCTGAGTAGATCTCATTTGCAGGACATGAGACCTTCAGGACGTG
AGAAACTTGAGGCAGAATTTAGGCAAAAAATTGACAGCCTAATATCAGAAATTGAAAGAACAGCCCCAAATTTGAAGGCC
CTGGACCAATACGAGGCTTTGCAGGAGAAGGAAAGAGTTGTCACTGAAGAATTTGAAGCAGCACGAAAAGAAGAGAAGGA
AATAGCTGACAAGTACAATTTGGTGAAGCTGAAGAGGTACTTATATTTCCATAGGTCCCATGTAGACAATACTTTAGCAG
TCCGTTTGGATGATAGAGA--GAAGTGGAGAGAAGAGAAACAAAACCCCTTWCTTTCCTGTTCTCTTATTTGGTAAGTTA
ATTTGGGAGAGAAGCGAAGGTTAATGGAGAGAAGTGGAGAGAAAGTAAGAGAGAAAAAAGCCAATTTT-GTTTCTCTCCA
AATTGGAGAGATACGGAGTGAAGAGAAGAGA-------CTGTAAATAGAACATTCTTTGAAAATACACATA---TTTTTC
TGAATA------CTTTGCAGTTATGAAGTATCATTATTGACTAGAGGAAAAAGGAGTAATTGTTGCTAAATACTTTCTTT
TCTTTGCTCTTATGAAACTGAGCCAAACAAGAGGAAATTATATTT-CCTTTCGTTTCTCTCCTGCCTATCCAAACAGGGT
-GAGATAACTCTACTTTCTCCTCTTCTTTTCTTTTAA-TGAGTG-----TCTCTTCTCTTCTCTCAATCCAAACGGACCC
TTAGTTTGAAATGTACTGGGAATAATTAG-TTTTTCATAGGGCACTTAATTTAGTGAGCCTCAACAAGGATAGGATTAGT
CCTCAGATTTATACTATAAACTCGTAGTCATCACTTGTTTTTTAAGTAATTAGG-TCCCCAGCTAGTATATTT--ACTAT
TATGACTGTAGAATTGAAGCTCTGGTT--TATGTGCTTATTCAGT--ATATGCAAGCAAAGTTGAAGAAACTGTCAAATC
TCTTTATATTTTCTTTTCCTGGCYCATTACAGTTTTGCTTTATTTCATATAGGTACATCATGCGTCAATA-GGTGGTT-G
AGTTTATTTTGTAAATGCAGGTATGAATTGTTTATGGAAGC
>HY341_MSS_2012-045_Hydrangea_oerstedii_Costa_Rica
TGGAACTTCACCGTAGTAACAGTTTTACTGGAGAGAAGTACGAGCATTCTCTATTTTGTGATAATCAATAAAGAGGAACT
ATGCACTG-ATCTCATGTCTTTTTTATTTTGCTTTATAGGTTGAGAGAGAAAAATCTTTCATGGGTGGATATCTTTGAGG
AAATACCTGTATGTTTCTGATGCTT----------------AGTAGCCTATGTTTTCATAAAAATTTAGTCTGCTCGTCA
AATTTTCTCCTCCACGGATGCATATGCTGTGACCATTGCAAAATACTTGTATGCTGACTACACTAATGCATGAACCATGT
CCCATTGTGTAAGTCTCTGATTTGCAGCTTTGAATCAGTTACTGATTGCAATGAATGGAAGCTTTAAAATTAGTTTGTAG
GATATG-------------GAATGATC-------TATTTTAATGATCTCAGAGTAAACCAACAACCATTTTCATTAGGGT
TATAGATTTT---------------------------------GTGGGTCGACAGAATTCCGAAGGGTA----TTATTCA
GTATGTGATGGCGGTGTG---TTCTTTTCTCCACTAATATGCTGAATTTTCGAATCATATCTGTGATATGCATGTATATA
TTTTCTGATGAAGTGAGTTGCATTCTGTTTATTAAC-TAAGAGTTCATTTGGAAGCTACGTGGATCTCCATTTTTACACA
GATTCTTATACTGTCTTGTGTATTKAACAGATTAAGGTTTCAAATTCTGCTCTAATCAGTGCCTTCATGACAGAGCTGGA
AGCTGATACACCTGTCACCCAGGTACTTTTTTATTTGTTACTGGAGACTTTTCATTGATTTATATCCTGTTACTTATTGT
AATCATAATTTTCTTGACTCCGCAAGTGTGACTATGACCGACTACAACTATCAACCAATCCATTTATGGAGCGGAATGTG
GAATTTTTGATTGAATGCATGGATGATTTGTCAATGGAGCAGCAGAAGGTTAGGCTTCTTTTGTCTCCTTCAATT-----
---AGGGTTCTATCCTTATGATTGGCTGATCACATGACTGATTAGCTTTTAATTTTCAGTTTCAATTTTATTACCGGAAT
CTGTCTCGCCAGCAAGCCCAGCAGCAAGCTTGGCTTCAGAAAAGAAGGTAACCAGATTATATGGTTTTTGATGGCTATGG
GCTATTCTACTGTTTTATC--CAGCTCAGTTGTTATGCTAC-TTTTTTTAGAGTTAATTGAGGAACTTTTTTGG-TGTCT
GTTGATATCTTGTTTATTTGACCTCCCATACCAGATCTTTTATTTATTTTAATTC----TATGGT-ATTCTATCGG----
----TTTTATGAAATAAATG--ATAGGTTTGG-AAAATATTGAGATAGTCGCCAACTTGTATCTTTCTACAATTTGCAAT
ATTTTTGAGT----TCAGTAAAAGGAGAT-AAATAGGAGGTTTTGAAGTACGGATTGGCTTTGCCGATGTAAGCTAATTG
CGTAAATTTACCCATTGAAGCAGACTCAATAATTAAATAATAGTTCAAGGGGAAATGATAGTGTTGAAATCTGTGAATAA
TCAGTC-AGAGTCTAATGAGGATATGTA--CCCTGATTTGAGTTTGTGTGATTGGGTATGCAAAATTTGAAGTATGGAGA
AGGCTTCATACTAAAG-TTCAGGCTTCACCTCTGTACTACATTACTTCTTCCCCCTTCTTGATATGTCATTATTTCTAAT
TGGTGTCTTAATTTTGCTTGTGTTGTGTATTCTACAGGGCAGAGAACATGGCACGTAAAGCTGCGGGAGAGGAATCATTA
CCTGAGGAGGATTCTATTGGTGAAAATTTTTTGTGTCACCGACACTTTCTCCCCTGGTTTTACAGGAAGCACAAATTGAA
CAGTTGAACTCACGGAAGCAAGAGATTGTGGAGACGTGTGAGTTGGAGCATATCAACCTTCCCACCATTTCAGACCCAAT
GGATACTGAATCCGGCCCCGCGTTTGATTTCAGTCAGCTGAGTAGATCTCATTTGCAGGACATGAGACCTTCAGGACGTG
AGAAACTTGAGGCAGAATTTAGGCAAAAAATTGACAGCCTAATATCAGAAATTGAAAGAACAGCCCCAAATTTGAAGGCC
CTGGACCAATACGAGGCTTTGCAGGAGAAGGAAAGAGTTGTCACTGAAGAATTTGAAGCAGCACGAAAAGAAGAGAAGGA
AATAGCTGACAAGTACAATTTGGTGAAGCTGAAGAGGTACTTATATTTCCATAGGTCCCATGTAGACAATACTTTAGCAG
TCCGTTTGGATGATAGAGA--GAAGTGGAGAGAAGAGAAACAAAACCCCTTTCTTTCCTGTTCTCTTATTTGGTAAGTTA
ATTTGGGAGAGAAGCGAAGGTTAATGGAGAGAAGTGGAGAGAAAGTAAGAGAGAAAAAAGCCAATTTT-GTTTCTCTCCA
AATTGGAGAGATACGGAGTGAAGAGAAGAGA-------CTGTAAATAGAACATTCTTTGAAAATACACATA---TTTTTC
TGAATA------CTTTGCAGTTATGAAGTATCATTATTGACTAGAGGAAAAAGGAGTAATTGTTGCTAAATACTTTCTTT
TCTTTGCTCTTATGAAACCGAGCCAAACAAGAGGAAATTATATTT-CCTTTCGTTTCTCTCCTGCCTATCCAAACAGGGT
-GAGATAACTCAACTTTCTCCTCTTCTTTTCTTTTAA-TGAGTG-----TCTCTTCTCTTCTCTCAATCCAAACGGACCC
TTAGTTTGAAATGTACTGGGAATAATTAG-TTTTTCATAGGGCACTTAATTTAGTGAGCCTCAACAAGGATAGGATTAGT
CCTCAGATTTATACTATAAACTCGTAGTCATCACTTGTTTTTTAAGTAATTAGG-TCCCCAGCTAGTATATTT--ACTAT
TATGACTGTAGAATTGAAGCTCTGGTT--TATGTGCTTATTCAGT--ATATGCAAGCAAAGTTGAAGAAACTGTCAAATC
TCTTTATATTTTCTTTTCCTGGCTCATTACAGTTTTGCTTTATTTCGTATAGGTACATTATGTGTCAATA-TGTGGTT-G
AGTTTATTTTGTGAATGCAGGTATGAATTGTTTATGGAAGC
>HY346_MSS_2012-049_Hydrangea_aff_albostellata_Costa_Rica
TGGAACTTCACCGTAGTAACAGTTTTACTGGAGAGAAGTACGAGCATTCTCTATTTTGTGATAATCAATAAAGAGGAACT
ATGCACTG-ATCTCATGTCTTTTTTATTTTGCTTTATAGGTTGAGAGAGAAAAATCTTTCATGGGTGGATATCTTTGAGG
AAATACCTGTATGTTTCTGATGCTT----------------AGTAGCCTATGTTTTCATAAAAATTTAGTCTGCTCGTCA
AATTTTCTCCTCCACGGATGCATATGCTGTGACCATTGCAAAATACTTGTATGCTGACTACACTAATGCATGAACCATGT
CCCATTGTGTAAGTCTCTGATTTGCAGCTTTGAATCAGTTACTGATTGCAATGAATGGAAGCTTTAAAATTAGTTTGTAG
GATATG-------------GAATGATC-------TATTTTAATGATCTCAGAGTAAACCAACAACCATTTTCATTAGGGT
TATAGATTTT---------------------------------GTGGGTCGACAGAATTCCGAAGGGTA----TTATTCA
GTATGTGATGGCGGTGTG---TTCTTTTCTCCACTAATATGCTGAATTTTCGAATCATATCTGTGATATGCATGTATATA
TTTTCTGATGAAGTGAGTTGCATTCTGTTTATTAAC-TAAGAGTTCATTTGGAAGCTACGTGGATCTCCATTTTTACACA
GATTCTTATACTGTCTTGTGTATTTAACAGATTAAGGTTTCAAATTCTGCTCTAATCAGTGCCTTCATGACAGAGCTGGA
AGCTGATACACCTGTCACCCAGGTACTTTTTTATTTGTTACTGGAGACTTTTCATTGATTTATATCCTGTTACTTATTGT
AATCATAATTTTCTTGACTCCGCAAGTGTGACTATGACCGACTACAACTATCAACCAATCCATTTATGGAGCGGAATGTG
GAATTTTTGATTGAATGCATGGATGATTTGTCAATGGAGCAGCAGAAGGTTAGGCTTCTTTTGTCTCCTTCAATT-----
---AGGGTTCTATCCTTATGATTGGCTGATCACATGACTGATTAGCTTTTAATTTTCAGTTTCAATTTTATTACCGGAAT
CTGTCTCGCCAGCAAGCCCAGCAGCAAGCTTGGCTTCAGAAAAGAAGGTAACCAGATTATATGGTTTTTGATGGCTATGG
GCTATTCTACTGTTTTATC--CAGCTCAGTTGTTATGCTAC-TTTTTTTAGAGTTAATTGAGGAACTTTTTTGG-TGTCT
GTTGATATCTTGTTTATTTGACCTCCCATACCAGATCTTTTATTTATTTTAATTC----TATGGT-ATTCTATCGG----
----TTTTATGAAATAAATG--ATAGGTTTGG-AAAATATTGAGATAGTCGCCAACTTGTATCTTTCTACAATTTGCAAT
ATTTTTGAGT----TCAGTAAAAGGAGAT-AAATAGGAGGTTTTGAAGTACGGATTGGCTTTGCCGATGTAAGCTAATTG
CGTAAATTTACCCATTGAAGCAGACTCAATAATTAAATAATAGTTCAAGGGGAAATGATAGTGTTGAAATCTGTGAATAA
TCAGTC-AGAGTCTAATGAGGATATGTA--CCCTGATTTGAGTTTGTGTGATTGGGTATGCAAAATTTGAAGTATGGAGA
AGGCTTCATACTAAAG-TTCAGGCTTCACCTCTGTACTACATTACTTCTTCCCCCTTCTTGATATGTCATTATTTCTAAT
TGGTGTCTTAATTTTGCTTGTGTTGTGTATTCTACAGGGCAGAGAACATGGCACGTAAAGCTGCGGGAGAGGAATCATTA
CCTGAGGAGGATTCTATTGGTGAAAATTTTTTGTGTCACCGACACTTTCTCCCCTGGTTTTACAGGAAGCACAAATTGAA
CAGTTGAACTCACGGAAGCAAGAGATTGTGGAGACGTGTGAGTTGGAGCATATCAACCTTCCCACCATTTCAGACCCAAT
GGATACTGAATCCGGCCCCGCGTTTGATTTCAGTCAGCTGAGTAGATCTCATTTGCAGGACATGAGACCTTCAGGACGTG
AGAAACTTGAGGCAGAATTTAGGCAAAAAATTGACAGCCTAATATCAGAAATTGAAAGAACAGCCCCAAATTTGAAGGCC
CTGGACCAATACGAGGCTTTGCAGGAGAAGGAAAGAGTTGTCACTGAAGAATTTGAAGCAGCACGAAAAGAAGAGAAGGA
AATAGCTGACAAGTACAATTTGGTGAAGCTGAAGAGGTACTTATATTTCCATAGGTCCCATGTAGACAATACTTTAGCAG
TCCGTTTGGATGATAGAGA--GAAGTGGAGAGAAGAGAAACAAAACCCCTTTCTTTCCTGTTCTCTTATTTGGTAAGTTA
ATTTGGGAGAGAAGCGAAGGTTAATGGAGAGAAGTGGAGAGAAAGTAAGAGAGAAAAAAGCCAATTTT-GTTTCTCTCCA
AATTGGAGAGATACGGAGTGAAGAGAAGAGA-------CTGTAAATAGAACATTCTTTGAAAATACACATA---TTTTTC
TGAATA------CTTTGCAGTTATGAAGTATCATTATTGACTAGAGGAAAAAGGAGTAATTGTTGCTAAATACTTTCTTT
TCTTTGCTCTTATGAAACCGAGCCAAACAAGAGGAAATTATATTT-CCTTTCGTTTCTCTCCTGCCTATCCAAACAGGGT
-GAGATAACTCAACTTTCTCCTCTTCTTTTCTTTTAA-TGAGTG-----TCTCTTCTCTTCTCTCAATCCAAACGGACCC
TTAGTTTGAAATGTACTGGGAATAATTAG-TTTTTCATAGGGCACTTAATTTAGTGAGCCTCAACAAGGATAGGATTAGT
CCTCAGATTTATACTATAAACTCGTAGTCATCACTTGTTTTTTAAGTAATTAGG-TCCCCAGCTAGTATATTT--ACTAT
TATGACTGTAGAATTGAAGCTCTGGTT--TATGTGCTTATTCAGT--ATATGCAAGCAAAGTTGAAGAAACTGTCAAATC
TCTTTATATTTTCTTTTCCTGGCTCATTACAGTTTTGCTTTATTTCGTATAGGTACATTATGTGTCAATA-TGTGGTT-G
AGTTTATTTTGTGAATGCAGGTATGAATTGTTTATGGAAGC
>HY347_MSS_2012-050_Hydrangea_aff_asterolasia_Costa_Rica
TGGAACTTCACCGTAGTAACAGTTTTACTGGAGAGAAGTACGAGCATTCCCTGTTTTGTGATAATCAATAAAGAGGAACT
ATTCACTGAATCTCACGTC-TTTTTATTTTGCTTTATAGGTTGAGAGAGAAAAATCTTTCATGGGTGGATATCTTTGAGG
AAATACCTGTATGTTTCTGATGCTTGCTAATCCGTCT----AGTAGCCTATGTTTTCATAAAAATTTAGTCTRCTCGTCA
AATTTTCTCCTTCACGGATGCATATGCTGTGACCATTGCAAAATACTTGTATGCTGACTACACTAATGCATGAACCATGT
CCCATTGTGTATGTCTCTGATTTGCAGCTTTGAATCAGTTACTGATTGCAATGAATGGAAGCTTTAAAATTAGTTTGTAG
GATATG-------------GAATGATC-------TATTTTAATGATCTCGGAGTAAACCAACAACCATTTTCATTACGGT
TATAGATTTT---------------------------------GTGGGTCGACAGAATTCCGAAGGGTA----TTATTCA
GTATGTGATGGCGGTGTG---TTCTAGTCTCCACTAATATGCTGAATTTTCGAATCATATCTGTGATATGCATGTATATA
TTTTCTGATGAAGTGAGTTGCATTCTGTTTATTAAC-TAAGAGTTCATTTGGAAGCTACGTGGATCTCCATTTTTACACA
GATTCTTATACTGTCTTGTGTATTTAACAGATTAAGGTTTCAAATTCTGCTCTAATCAGTGCCTTCATGACAGAGCTGGA
AGCTGATACACCTGTCACCCAGGTACTTTTTTATTTGTTACTGGAGACTTTTCATTGATTTATATCCTGTTACTTATTGT
AATCATAATTTTCTTGACTCCGCAAGTGTGACTATGACCGACTACAACTATCAACCAATCCATTTATGGAGCGGAATGTG
GAATTTTTGATTGAATGCATGGATGATTTGTCAATGGAGCAGCAGAAGGTTAGGCTTCTTTTGTCTCCTTC---------
---AGGGTTCTATCCTTATGATTGGCTGATCACATGACTGATTAGCTTTTAATTTTCAGTTTCAATTTTATTACCGGAAT
CTGTCTCGCCAGCAAGCCCAGCAGCAAGCTTGGCTTCAGAAAAGAAGGTAACCAGATTATATGGTTTTTGATGGCTATGG
GCTATTCTACTGTTTTATC--CAGCTCAGTTGTTATGCTAC-TTTTTTTAGAGTTAATTGAGGAACTTTTTTTG-TGTCT
GTTGATATCTTGTTTATTTGACCTCCCATAGCAGATCTTTTATTTATTTTAATTC----TATGGT-ATTCTATCGG----
----TTTCATGAAATAAATG--ATAGGTTTGG-AAAATATTGAGATAGTCGCCAACTTGTATCTTTCTACAATTTGCAAT
ATTTTTGAGT----TCAGTAAAAGGAGAT-AAATAGGAGGTTTTGAAGTACGGATTGGCTTTGCCGATGTAAGCTAATTG
TGTAAATTTACCCATTGATGCAGACTCAATAATTAAATAATAGTTCAAGGGGAAATGATAGTTTTGAAATCTGTGAATAA
TCAGTC-AGAGTCTAATGAGGATATGTA--CCCTGATTTGAGTTTGTGTGATTGTGTATGCAAAATTTGAAGTATGGAGA
AGGCTTCATACTAAAG-TTCAGGCTTCACCTCTGTACTACATTACTTCTTCCCCCTTCTTGATATGTCATTATTTCTAAT
TGGTGTCTTAATTTTGCTTGTGTTGTGTATTCTACAGGGCAGAGAACATGGCACGTAAAGCTGCGGGAGAGGAACCATTA
CCTGAGGAGGATTCTATTGGTGAAAATTTTTTGTGTCACCGACACTTTCTCCCCTGGTTTTACAGGAAGCACAAATTGAA
CAGTTGAACTCACGGAAGCAAGAGATTGTGGAGACGTGTGAGTTGGAGCATATCAACCTTCCCACCATTTCAGACCCAAT
GGATACTGAATCCGGCCCCGCGTTTGATTTCAGTCAGCTGAGTAGATCTCATTTGCAGGACATGAGACCTTCAGGACGTG
AGAAACTTGAGGCAGAATTTAGGCAAAAAATTGACAGCCTAATATCAGAAATTGAAAGAACAGCCCCAAATTTGAAGGCC
CTGGACCAATACGAGGCTTTGCAGGAGAAGGAAAGAGTTGTCACTGAAGAATTTGAAGCAGCACGAAAAGAAGAGAAGGA
AATAGCTGACAAGTACAATTTGGTGAAGCTGAAGAGGTACTTATATTTCCATAGGTCCCATGTAGACAATACTTTAGCAG
TCCGTTTGGATGATAGAGA--GAAGTGGAGAGAAGAGAAACAAAACCCCTTACTTTCCTATTCTCTTATTTGGTAAGTTA
ATTTGGGAGAGAAGCGAAGGTTAATGGAGAGAAGTGGAGAGAAAGTAAGAGAGAAAAAAGCCAATTTT-GTTTCTCTCCA
AATTGGAGAGATACGGAGTGAAGAGAAGAGA-------CTGTAAATAGAACATTCTTTGAAAATACACATA---TTTTTC
TGAATA------CTTTGCAGTTATGAAGTATCATTATTGACTAGAGGAAAAAGGAGTAATTGTTGCTAAATACTTTCTTT
TCTTTTCTCTTATGAAACTGAGCCAAACAAGAGGAAATTATATTT-CCTTTCGTTTCTCTCCTGCCTATCCAAACAGGGT
-GAGATAACTCTACTTTCTCCTCTTCTTTTCTTTTAA-TGAGTG-----TCTCTTCTCTTCTCTCAATCCAAAYGGACCC
TTAGTTTGAAATGTACTGGGAATAATTAG-TTTTTCATAGGGCACTTAATTTAGTGAGCCTCAACAAGGATAGGATTAGT
CCTCAGATTTATACTATAAACTCGTAGTCATCACTTGTTTTTTAAGTAATTAGG-TCCCCAGCTAGTATATTT--ACTAT
TATGACTGTAGAATTGAAGCTCTGGTT--TATGTGCTTATTCAGT--ATATGCAAGCAAAGTTGAAGAAACTGTCAAATC
TCTTTATATTTTCTTTTCCTGGCCCATTACAGTTTTGCTTTATTTCATATAGGTACATCATGCGTCAATA-GGTGGTT-G
AGTTTATTTTGTAAATGCAGGTATGAATTGTTTATGGAAGC
>HY350_MSS_2012-061_Hydrangea_diplostemona_Costa_Rica
TGGAACTTCACCGTAGTAACAGTTTTACCGGAGAGAAGTACGAGCATTCCCTGTTTTGTGATAATCAATAAAGAGGAACT
ATTCACTGAATCTCATGTCTTTTTTATTTTGCTTTATAGGTTGAGAGAGAAAAATCTTTCATGGGTGGATATCTTTGAGG
AAATACCTGTATGTTTCTGATGCTTGCTAATCCTTCT----AGTAGCCTATGTTTTCATAAAAATTTAGTCTGCTCGTCA
AATTTTCTCCTCCACGGATGCATATGCTGTGACCATTGTAAAAAACTTGTATGCTGCCTACACTAATGCATGAGCCATGT
CCCATTGTGTATGTCTCTGATTTGCAGCTTTGAATCAGTTACTGATTGCAATGAATGGAAGCTTTAAAATTAGTTTGTAG
GATATG-------------GAATGATC-------TATTTTAATGATCTCGGAGTAAACCAACAACCATTTTCATTAGGGT
TATAGATTTT---------------------------------GTGGGTCGACAGAATTCCGAAGGGTA----TTATTCA
GTATGTGATGGCGGTGTGTTCTTCTTGTCTCCACTAATATGCTGAATTTTCGAATCATATCTGTGATATGCATGTATATA
TTTTCTGATGAAGTGAGTTGCATTCTGTTTATTAAC-TAAGAGTTCATTTGGATGCTACGTGGATCTCCATTTTTACACA
GATTCTTATACTGTCTTGTGTATTTAACAGATTAAGGTTTCAAATTCTGCTCTAATCAGTGCCTTCATGACAGAGCTGGA
AGCTGATACACCTGTCACCCAGGTACTTTTTTATTTGTTACTGGAGACTTTTCATTGATTTATATCCTGTTACTTATTTT
AATCATAATTTTCTTGACTCCACAAGTGTGACTATGACCGACTACAACTATCAACCAATCCATTTATGGAGCGGAATGTG
GAATTTTTGATTGAATGCATGGATGATTTGTCAATGGAGCAGCAGAAGGTTAGGCTTCTTTTGTCTCCTTCAATT-----
---AGGGTTCTATCCTTATGATTGGCTGATCACATGACTGATTAGCTTTTAATTTTCAGTTTCAATTTTATTACCGGAAT
CTGTCTCGTCAGCAAGCCCAGCAGCAAGCTTGGCTTCAGAAAAGAAGGTAACCAGATTATATGGTTTTTGATGGCTATGG
GCTATTCTACTGTTTAATC--CAGCTCAGTTGTTATGCTAC-TTTTTTTAGAGTTAATTGAGGATCTTTTTTGG-TGTCT
GTTGATATCTTGTTTATTTGACCTCCCATACCAGATCTTTTATTTATTTTAATTC----TATGGT-ATTCTATCGG----
----TTTCATGAAATAAATG--ATAGGTTTGG-AAAATATTGAGATAGTCGCCAACTTGTAGCTTTCTACAATTTGCAAT
ATTTTTGAGT----TCAGTAAACGGAGAT-AAATAGGAGGTTTTGAAGTACGGATTGGCTTTGCCGATGTAAGCTAATTG
TGTAAATTTACCCATTGATGCAGACTCAATAATTAAATAATAGTTCAAGGGGAAATGATAGTGTTGAAATCTGTGAATAG
TCAGTC-AGGGTCTAATGAGGATATGTA--CCCTGATTTGAGTTTGTGTGATTGTGTTTGCAAAATTTGAAGTATGGAGA
AGGCTTCATACCAAAG-TTCAGGCTTCACCTTTGTACTACATTACTTCTTCCCCCTTCTTGATATGTCATTATTTCTAAT
TGGTGTCTTAATTTTGCTTGTGTTGTGTATTCTACAGGGCAGAGAACATGGCACGTAAAGCTGCGGGAGAGGAACCATTA
CCTGAGGAGGATTCTATTGGTGAAAATTTTTTGTGTCACCGACACTTTCTCCCCTGGTTTTACAGGAAGCACAAATTGAA
CAGTTGAACTCACGGAAGCAAGAGATTGTGGAGACGTGTGAGTTGGAGCATATCAACCTTCCCACCATTTCAGACCCAAT
GGATACTGAATCCGGCCCCGCGTTTGATTTCAGTCAGCTGAGTAGATCTCATTTGCAGGACATGAGACCTTCAGGACGTG
AGAAACTTGAGGCAGAATTTAGGCAAAAAATTGACAGCCTAATATCAGAAATTGAAAGAACAGCCCCAAATTTGAAGGCC
CTGGACCAATATGAGGCTTTGCAGGAGAAGGAAAGAGTTGTCACTGAAGAATTTGAAGCAGCACGAAAAGAAGAGAAGGA
AATAGCTGCCAAGTACAATTTGGTGAAGCTGAAGAGGTACTTATATTTCCATAGGTCCCATGTAGACAATACTTTAGCAG
TCCGTTTGGATGATAGAGA--GAAGTGGAGAGAAGAGAAACAAAACCCCTTACTTTCCTGTTCTCTTATTTGGTAAGTTA
ATTTGGGAGAGAAGCGAAGGTTAATGGAGAGAAGTGGAGAGAAAGTAAGAGAGAAAAAAGCCAATTTT-GTTTCTCTCCA
AATTGGAGAGATACGGAGTGAAGAGAAGAGA-------CTGTAAATAGAACATTCTTTGAAAATACACATA---TTTTTC
TGAATA------CTTTGCAGTTATGAAGTATCATTATTGACTAGAGGAAAAAGGAGTAATTGTTGCTAAATACTTTCTTT
TCTTTCCTCTTATGAAACCGAGCCAAACAAGAGGTAATTATATTT-CCTTTCGTTTCTCTCCTGCCTATCCAAACAGGGT
-GAGATAACTCTACTTTCTCCTCTTCTTTTCTTTTAA-TGAGTG-----TCTCTTCTCTTCTCTCAATCCAAACGGATCC
TTAGTTTGAAATGTACTGGGAATAATTAG-TTTTTCATAGGGCACTTAATTTAGTGAGCCTCAACAAGGATAGGATTAGT
CCTCAGATTTATACTATAAACTCGTAGTCATCACTTGNTTTTTAAGTAATTAGG-TCCCCAGCTAGTATATTT--ACTAT
TATGACTGTAGAATTGAAGCTCTGGTT--TATGTGCTTATTCAGT--ATATGCAAGCAAAGTTGAAGAAACTGTCAAATC
TCTTTATATTTTCTTTTCCTGGCCCATTACAGTTTTGCTTTATTTCGTATTGGTACATCATGTGTCAATA-TGTGGTT-G
AGTTTATTTTGTGAATGCAGGTATGAATTGTTTATGGAAGC
>HY351_MSS_2012-063_Hydrangea_panamensis_Costa_Rica
TGGAACTTCACCGTAGTAACAGTTTTACTGGAGAGAAGTACGAGCATTCCCTATTTTGTGATAATCAATAAAGAGGAACG
ATTCACTGAATCTCATGTCTTTTTTATTTTGCTTTATAGGTTGAGAGAGAAAAATCTTTCATGGGTGGATATCTTTGAGG
AAATACCTGTATGTTTCTGATGCTT----------------AGTAGCCTATGTTTTCATAAAAATTTAGTCTGCTCGTCA
AATTTTCTCCTCCACGGATGCATATGCTGTGACCATTGCAAAATACTTGTATGCTGACTACACTAATGCATGAACCATGT
CCCATTGTGCAAGTCTCTGATTTGCAGCTTTGAATCAGTTACTGATTGCAATGAATGGAAGCTTTAAAATTAGTTTGTAG
GATATGGAATGATTTATTGGAATGATC-------TATTTTAATGATCTCAGAGTAAACCAACAACCATTTTCATTAGGGT
TATAGATTTTGTGGGTCGACAGAATGCCGAAGGGTATTACTCAGTGGGTCGACAGAATGCCGAAGGGTA----TTACTCA
GTATGTGATGGCGGTGTG---TTCTTTTCTCCACTAATATGCTGAATTTTCGAATCATATCTGTGATATGCATGTATATA
TTTTCTGATGAAGTGAGTTGCATTCAGTTTATTAAC-TAAGAGTTCATTTGGAAGCTACGTGGATCTCCATTTTTACACA
GATTCTTATACTGCCTCGTGTATTTAACAGATTAAGGTTTCAAATTCTGCTCTAATCAGTGCCTTCATGACAGAGCTGGA
AGCTGATACACCTGTCACCCAGGTACTTTTTTAGTTGTTACTGGAGACTTTTCATTGATTTATATCCTGTTACTTATTGT
AATCATAATTTTCTTGACTCCGCAAGTGTGACTATGACCGACTACAACTATCAACCAATCCATTTATGGAGCGGAATGTG
GAATTTTTGATTGAATGCATGGATGATTTGTCAATGGAGCAGCAGAAGGTTAGGCTTCTTTTGTCTCCTTCAATT-----
---AGGGTTCTATCCTTATGATTGGCTGATCACATGACTGATTAGCTTTTAATTTTCAGTTTCAATTTTATTACCGGAAT
CTGTCTCGCCAGCAAGCCCAGCAGCAAGCTTGGCTTCAGAAAAGAAGGTAACCAGATTATATGGTTTTTGAT--------
---ATTCTACTGTTTTATC--CAGCTCAGTTGTTATGCTACTTTTTTTTAGAGTTAATTGACGAACTTTTTTGG-TGTCT
GTTGATATCTTGTTTATTTGACCTCCCATACCAGATCTTTTATTTATTTTAGTTC----TATGGT-ATTCTATCGG----
----TTTCATGAAATAAATG--ATAGGTTTGG-AAAATATTGAGATAGTCGCCAACTTGTATCTTTCTACAATTTGCAAT
ATTTTTGAGT----TCAGTAAAAGGAGAT-AAATAGGAGGTTTTGAAGTACGGATTGGCTTTGCCGATGTAAGCTAATTG
TGTAAATTTACCCATTGATGCAGACTCAATAATTAAATAATAGTTCAAGGGGAAATGATAGTGTTGAAATCTGTGAATAA
TCAGTC-AGAATCTAATGAGGATATGTA--CCCTGATCTGAGTTTGTGTGATTGTGTACGCAAAATTTGAAGTATGGAGA
AGGCTTCATACTAAAG-TTCAGGCTTCACCTCTGTACTACATTACTTCTTCCCCCTTCTTGATATGTCATTATTTCTAAT
TGGTGTCTTAATTTTGCTTGTGTTGTGTATTCTACAGGGCAGAGAACATGGCACGTAAAGCTGCGGGGGAGGAACCATTA
CCTGAGGAGGATTCTATTGGTGAAAATTTTTTGTGTCACCGACACTTTCTCCCCTGGTTTTACAGGAAGCACAAATTGAA
CAGTTGAACTCACGGAAGCAAGAGATTGTGGAGACGTGTGAGCTGGAGCATATCGACCTTCCCACCATTTCAGACCCAAT
GGATACTGAATCCGGCCCTGCGTTTGATTTCAGTCAGCTGAGTAGATCTCATTTGCAGGACATGAGACCTTCAGGACGTG
AGAAACTTGAGGCAGAATTTAGGCAAAAAATTGACAGCCTAATATCAGAAATTGAAAGAACAGCCCCAAATTTGAAGGCC
CTGGACCAATACGAGGCTTTGCAGGAGAAGGAAAGAGTTGTCACTGAAGAATTTGAAGCAGCACGAAAAGAAGAGAAGGA
AATAGCTGACAAGTACAATTTGGTGAAGCTGAAGAGGTACTTATATTTCCATAGGTCCCATGTAGACAATACTTTAGCTG
TCTGTTTGGATGACAGAGA--GAAGTGGAGAGAAGAGAAACAAAACCCCTTACTTTCCTGTTCCCTTATTTGGTAAGTTA
ATTTGGGAGAGAAGCGAAGGTTAATGGAGAGAAGTGGAGAGAAAGTAAGAGAGAAAAAAGGCAATTTT-GTTTCTCTCCT
AGTTGGAGAGATACGGAGTGAAGAGAAGAGA-------CTGTAAATAGAACATTCTTTGAAAATACACTTA---TTTTTC
TGAATA------CTTTGCAGTTATGAAGTATCATTATTGACTAGAGGAAAGAGGAGTAATTGTTGCTAAATACTTTTTTT
TTT---CTCTTATGAAACCGAGCCAAACAAGAGGAAATTATATTT-CCTTTCGTTTCTCGCCTGCCTATCCAAACAGGGT
-GAGATAACTCTACTTTCTCCTCTTCTTTTCTTTTAA-TGAGCG-----TCTCTTCTCTTCTCTCAATCCAAATGGACCC
TTAGTTTGAAATGTACTGGGAATAATTAG-TTTTTCATAGGGCACTTAATTTAGTGAGCCTCAACAAGGATAGGATTAGT
CCTCAGATTTATACTATAATCTCGTAGTCATCACTTGTTTTTTAAGTAATTAGG-TCCCCAGCTAGTATATTT--ACTAT
TATGACTGTAGAATTGAAGCTCTGGTT--TATGTGCTTATTCAGT--ATATGCAAGCAAAGTTGAAGAAACTGTCAAATC
TCTTTATATATTCTTTTCCTGGCCCATTACAGTTTTGCTTTATTTCGTATAGGTACATCATGTGTCAATA-TGTGGTT-G
AGTTTATTTTGTGAATGCAGGTATGAATTGTTTATGGAAGC
>HY353_MSS_2012-066_Hydrangea_asterolasia_Costa_Rica
?GGAACTTCACCGTAGTAACAGTTTTACTGGAGAGAAGTACGAGCATTCCCTGTTTTGTGATAATCAATAAAGAGGAACT
ATTCACTGAATCTCNNNNNNNNNNNNNNNNNNNNNNNNNNNNNNNNNNNNNNNNNNNNNNNNNNNNNNNNNNNNNNNNNN
NNNNNNNNNNNNNNNNNNNNNNNNNNNNNNNNNNNNNNNNNNNNNNNNNNNNNNNNNNNNNNNNNNNNNNNNNNNNNNNN
NNNNNNNNNNNNNNNNNNNNNNNNNNNNNNNNNNNNNNNNNNNNNNNNNNNNNNNNNNNNNNNNNNNNNNNNNNNNNNNN
NNNNNNNNNNNNNNNNNNNNNNNNNNNNNNNNNNNNNNNNNNNNNNNNNNNNNNNNNNNNNNNNNNNNNNNNNNNNNNNN
NNNNNNNNNNNNNNNNNNNNNNNNNNNNNNNNNNNNNNNNNNNNNNNNNNNNNNNNNNNNNNNNNNNNNNNNNNNNNNNN
NNNNNNNNNNNNNNNNNNNNNNNNNNNNNNNNNNNNNNNNNNNNNNNNNNNNNNNNNNNNNNNNNNNNNNNNNNNNNNNN
NNNNNNNNNNNNNNNNNNNNNNNNNNNNNNNNNNNNNNNNNNNNNNNNNNNNNNNNNNNNNNNNNNNNNNNNNNNNNNNN
NNNNNNNNNNNNNNNNNNNNNNNNNNNNNNNNNNNNNNNNNNNNNNNNNNNNNNNNNNNNNNNNNNNNNNNNNNNNNNNN
NNNNNNNNNNNNNNNNNNNNNNNNNNNNNNNNNNNNNNNNNNNNNNNNNNNNNNNNNNNNNNNNNNNNNNNNNNNNNNNN
NNNNNNNNNNNNNNNNNNNNNNNNNNNNNNNNNNNNNNNNNNNNNNNNNNNNNNNNNNNNNNNNNNNNNNNNNNNNNNNN
NNNNNNNNNNNNNNNNNNNNNNNNNNNNNNNNNNNNNNNNNNNNNNNNNNNNNNNNNNNNNNNNNNNNNNNNNNNNNNNN
NNNNNNNNNNNNNNNNNNNNNNNNNNNTTGTCAATGGAGCAGCAGAAGGTTAGGCTTCTTTTGTCTCCTTCNNNNNNNNN
NNNAGGGTTCTATCCTTATGATTGGCTGATCACATGACTGATTAGCTTTTAATTTTCAGTTTCAATTTTATTACCGGAAT
CTGTCTCGCCAGCAAGCCCAGCAGCAAGCTTGGCTTCAGAAAAGAAGGTAACCAGATTATATGGTTTTTGATGGCTATGG
GCTATTCTACTGTTTTATC--CAGCTCAGTTGTTATGCTAC-TTTTTTTAGAGTTAATTGAGGAACTTTTTTTG-TGTCT
GTTGATATCTTGTTTATTTGACCTCCCATASCAGATCTTTTATTTATTTTAATTC----TATGGT-ATTCTATCGG----
----TTTCATGAAATAAATG--ATAGGTTTGG-AAAATATTGAGATAGTCGCCAACTTGTATCTTTCTACAATTTGCAAT
ATTTTTGAGT----TCAGTAAAAGGAGAT-AAATAGGAGGTTTTGAAGTACGGATTGGCTTTGCCGATGTAAGCTAATTG
TGTAAATTTACCCATTGATGCAGACTCAATAATTAAATAATAGTTCAAGGGGAAATGATAGTKTTGAAATCTGTGAATAA
TCAGTC-AGAGTCTAATGAGGATATGTA--CCCTGATTTGAGTTTGTGTGATTGTGTATGCAAAATTTGAAGTATGGAGA
AGGCTTCATACTAAAG-TTCAGGCTTCACCTCTGTACTACATTACTTCTTCCCCCTTCTTGATATGTCATTATTTCTAAT
TGGTGTCTTAATTTTGCTTGTGTTGTGTATTCTACAGGGCAGAGAACATGGCACGTAAAGCTGCSGGAGAGGAACCATTA
CCTGAGGAGG?TTCTATTGGTGAAATTTTTTTGTGTCACCGACACTTTCTCCCCTGGTTTTACAGGAAGCACAAATTGAA
CAGTTGAACTCACGGAAGCAAGAGATTGTGGAGACGTGTGAGTTGGAGCATATCAACCTTCCCACCATTTCAGACCCAAT
GGATACTGAATCCGGCCCCGCGTTTGATTTCAGTCAGCTGAGTAGATCTCATTTGCAGGACATGAGACCTTCAGGACGTG
AGAAACTTGAGGCAGAATTTAGGCAAAAAATTGACAGCCTAATATCAGAAATTGAAAGAACAGCCCCAAATTTGAAGGCC
CTGGACCAATACGAGGCTTTGCAGGAGAAGGAAAGAGTTGTCACTGAAGAATTTGAAGCAGCACGAAAAGAAGAGAAGGA
AATAGCTGACAAGTACAATTTGGTGAAGCTGAAGAGGTACTTATATTTCCATAGGTCCCATGTAGACAATACTTTAGCAG
TCCRTTTGGATGATAGAGA--GAAGTGGAGAGAAGAGAAACAAAACCCCTTACTTTCCTATTCTCTTATTTGGTAAGTTA
ATTTGGGAGAGAAGCGAAGGTTAATGGAGAGAAGTGGAGAGAAAGTAAGAGAGAAAAAAGCCAATTTT-GTTTCTCTCCA
AATTGGAGAGATACGGAGTGAAGAGAAGAGA-------CTGTAAATAGAACATTCTTTGAAAATACACATA---TTTTTC
TGAATA------CTTTGCAGTTATGAAGTATCATTATTGACTAGAGGAAAAAGGAGTAATTGTTGCTAAATACTTTCTTT
TCTTTTCTCTTATGAAACTGAGCCAAACAAGAGGAAATTATATTT-CCTTTCGTTTCTCTCCTGCCTATCCAAACAGGGT
-GAGATAACTCTACTTTCTCCTCTTCTTTTCTTTTAA-TGAGTG-----TCTCTTCTCTTCTCTCAATCCAAACGGACCC
TTAGTTTGAAATGTACTGGGAATAATTAG-TTTTTCATAGGGCACTTAATTTAGTGAGCCTCAACAAGGATAGGATTAGT
CCTCAGATTTATACTATAAACTCGTAGTCATCACTYGTTTTTTAAGTAATTAGG-TCCCCAGCTAGTATATTT--ACTAT
TATGACTGTAGAATTGAAGCTCTGGTT--TATGTGCTTATTCAGT--ATATGCAAGCAAAGTTGAAGAAACTGTCAAATC
TCTTTATATTTTCTTTTCCTGGCCCATTACAGTTTTGCTTTATTTCATATAGGTACATCATGCGTCAATA-GGTGGTT-G
AGTTTATTTTGTAAATGCAGGTATGAATTGTTTATGGAAGC
>HY354_MSS_2012-068_Hydrangea_sp5_Costa_Rica
???AACTTCACCGTAGTAACAGTTTTACTGGAGAGAAGTACGAGCATTCNNNNNNNNNNNNNNNNNNNNNNNNNNNNNNN
NNNNNNNNNNNNNNNNNNNNNNNNNNNNNNNNNNNNNNNNNNNNNNNNNNNNNNNNNNNNNNNNNNNNNNNNNNNNNNNN
NNNNNNNNNNNNNNNNNNNNNNNNNNNNNNNNNGTCT----AGTAGCCTATGTTTTCATAAAAATTTAGTCTGCTCGTCA
AATTTTCTCCTCCACGGATGCATATGCTGTGACCATTGCAAAATACTTGTATGCTGACTACACTAATGCATGAACCATGT
CCCATTGTGTANGTCTCTGATTTGCAGCTTTGAATCAGTTACTGATTGCAATGAATGGAAGCTTTAAAATTAGTTTGTAG
GATATG-------------GAATGATC-------TATTTTAATGATCTCAGAGTAAACCAACAACCATTTTCATTAGGGA
TATAGATTTT---------------------------------GTGGGTCGACAGAATTCCGAAGGGTA----TTATTCA
GTATGTGATGGCGGTGTG---TTCTTGTCTCCACTAATATGCTGAATTTTCGAATCATATCTGTGATATGCATGTATATA
TTTTCTGATGAAGTGAGTTGCATTCTGTTTATTAAC-TAAGAGTTCATTTGGAAGCTACGTGGATCTCCATTTTTACACA
GATTCTTATACTGTCTTGTGTATTTAACAGATTAAGGTTTCAAATTCTGCTCTAATCAGTGCCTTCATGACAGAGCTGGA
AGCTGATACACCTGTCACCCAGGTACTTTTTTATTTGTTACTGGAGACTTTTCATTGATTTATATCCTGTTACTTATTGT
AATCATAATTTTYTTGACTCCGCAAGTGTGACTATGACCGACTACAACTATCAACCAATCCATTTATGGAGCGGAATGTG
GAATTTTTGATTGAATGCATGGATGATTTGTCAATGGAGCAGCAGAAGGTTAGGCTTCTTTTGTCTCCTTCAATT-----
---AGGGTTCTATCCTTATGATTGGCTGATCACATGACTGATTAGCTTTTAATTTTCAGTTTCAATTTTATTACCGGAAT
CTGTCTCGCCAGCAAGCCCAGCAGCAAGCTTGGCTTCAGAAAAGAAGGTAACCAGATTATATGGTTTTTGATGGCTATGG
GCTATTCTACTGTTTTATC--CAGCTCAGTTGTTATGCTAC-TTTTTTTAGAGTTAATTGAGGAACTTTTTTGG-TGTCT
GTTGATATCTTGTTTATTTGACCTCCCWTACCAGATCTTTTATTTATTTTAATTC----TATGGT-ATTCTATTGG----
----TTTCATGAAATAAATG--ATAGGTTTGG-AAAATATTGAGATAGTCGCCAACTTGTATCTTTCTACAATTTGCAAT
ATTTTTGAGT----TCAGTAAAAGGAGAT-AAATAGGAGGTTTTGAAGTACGGATTGGCTTTGCCGATGTAAGCTAATTG
TGTAAATTTACCCATTGATGCAGACTCAATAATTAAATAATAGTTCAAGGGGAAATGATAGTGTTGAAATCTGTGAATAA
TCAGTC-AGAGTCTAATGAGGATATGTA--CCCTGATTTGAGTTTGTGTGATTGTGTATGCAAAATTTGAAGTATGGAGA
AGGCTTCATACTAAAG-TTCAGGCTTCACCTCTGTACTACATTACTTCTTCCCCCTTCTTGATATGTCATTATTTCTAAT
TGGTGTCTTAATTTTGCTTGTGTTGTGTATTCTACAGGGCAGAGAACATGGCACGTAAAGCTGCCGGAGAGGAAYCATTA
CCTGAGGAGGATTCTATTGGTGAAATTTTTTTGTGTCACCGACACTTTCTCCCCTGGTTTTACAGGAAGCACAAATTGAA
CAGTTGAACTCACGGAAGCAAGAGATTGTGGAGACGTGTGAGTTGGAGCATATCAACCTTCCCACCATTTCAGACCCAAT
GGATACTGAATCCGGCCCCGCGTTTGATTTCAGTCAGCTGAGTAGATCTCATTTGCAGGACATGAGACCTTCAGGACGTG
AGAAACTTGAGGCAGAATTTAGGCAAAAAATTGACAGCCTAATATCAGAAATTGAAAGAACAGCCCCAAATTTGAAGGCC
CTGGACCAATACGAGGCTTTGCAGGAGAAGGAAAGAGTTGTCACTGAAGAATTTGAAGCAGCACGAAAAGAAGAGAAGGA
AATAGCTGACAAGTACAATTTGGTGAAGCTGAAGAGGTACTTATATTTCCATAGGTCCCATGTAGACAATACTTTAGCAG
TCCGTTTGGATGATAGAGA--GAAGTGGAGAGAAGAGAAACAAAACCCCTNNNNNNNNNNNNNNNNNNNNNNNNNNNNNN
NNNNNNNNNNNNNNNNNNNNNNNNNNNNNNNNNNNNNNNNNNNNNNNNNNNNNNNNNNNNNNNNNNNNNNNNNNNNNNNN
NNNNNNNNNNNNNNNNNNNNNNNNNNNNNNN-------NNNNNNNNNNNNNNNNNNNNNNNNNNNNNNNNN---NNNNNN
NNNNNN------NNNNNNNNNNNNNNNNNNNNNNNNNNNNNNNNNNNNNNNNNNNNNNNNNNNNNNNNNNNNNNNNNNNN
NNNNNNNNNNNNNNNNNNNNNNNNNNNNNNNNNNNNNNNNNNNNN-NNNNNNNNNNNNNNNNNNNNNNNNNNNNNNNNNN
-NNNNNNNNNNNNNNNNNNNNNNNNNNNNNNNNNNNN-NNNNNN-----NNNNNNNNNNNNNNNNNNNNNNNNNNNNNNN
NNNNNNNNNNNNNNNNNNNNNNNNNNNNN-NNNNNNNNNNNNNNNNNNNNNNNNNNNNNNNNNNNNNNNNNNNNNNNNNN
NNNNNNNNNNNNNNNNNNNNNNNNNNNNNNNNNNNNNNNNNNNNAGTAATTAGG-TCCCCAGCTAGTATATTT--ACTAT
TATGACTGTAGAATTGAAGATCTGGTT--TATGTGCTTATTCAGT--ATATGCAAGCAAAGTTGAAGAAACTGTCAAATC
TCTTTATATTTTCTTTTCCTGGCTCATTACAGTTTTGCTTTATTT???????????????????????????????????
?????????????????????????????????????????
>HY356_MSS_2012-072_Hydrangea_oerstedii_Costa_Rica
????????????????????????????????????????????????????????????????????????????????
????????????????????TTTTTATTTTGCTTTATAGGTTGAGAGAGAAAAATCTTTCATGGGTGGATATCTTTGAGG
AAATACCTGTATGTTTCTGATGCTNNNNNNNNNNNNNNNNNNNNNNNNNNNNNNNNNNNNNNNNNNNNNNNNNNNNNNNN
NNNNNNNNNNNNNNNNNNNNNNNNNNNNNNNNNNNNNNNNNNNNNNNNNNNNNNNNNNNNNNNNNNNNNNNNNNNNNNNN
NNNNNNNNNNNNNNNNNNNNNNNNNNNNNNNNNNNNNNNNNNNNNNNNNNNNNNNNNNNNNNNNNNNNNNNNNNNNNNNN
NNNNNNNNNNNNNNNNNNNNNNNNNNNNNNNNNNNNNNNNNNNNNNNNNNNNNNNNNNNNNNNNNNNNNNNNNNNNNNNN
NNNNNNNNNNNNNNNNNNNNNNNNNNNNNNNNNNNNNNNNNNNNNNNNNNNNNNNNNNNNNNNNNNNNNNNNNNNNNNNN
NNNNNNNNNNNNNNNNNNNNNNNNNNNNNNNNNNNNNNNNNNNNNNNNNNNNNNNNNNNNNNNNNNNNNNNNNNNNNNNN
NNNNNNNNNNNNNNNNNNNNNNNNNNNNNNNNNNNNNNNNNNNNNNNNNNNNNNNNNNNNNNNNNNNNNNNNNNNNNNNN
NNNNNNNNNNNNNNNNNNNNNNNNNNNNNNNNNNNNNNNNNNNNNNNNNNNNNNNNNNNNNNNNNNNNNNNNNNNNNNNN
NNNNNNNNNNNNNNNNNNNNNNNNNNNNNNNNNNNNNNNNNNNNNNNNNNNNNNNNNNNNNNNNNNNNNNNNNNNNNNNN
NNNNNNNNNNNNNNNNNNNNNNNNNNNNNNNNNNNNNNNNNNNNNNNNNNNNNNNNNNNNNNNNNNNNNNNNNNNNNNNN
NNNNNNNNNNNNNNNNNNNNNNNNNNNNNNNNNNTGGAGCAGCAGAAGGTTAGGCTTCTTTTGTCTCCTTCANNNNNNNN
NNNAGGGTTCTATCCTTATGATTGGCTGATCACATGACTGATTAGCTTTTAATTTTCAGTTTCAATTTTATTACCGGAAT
CTGTCTCGCCAGCAAGCCCAGCAGCAAGCTTGGCTTCAGAAAAGAAGGTAACCAGATTATATGGTTTTTGATGGCTATGG
GCTATTCTACTGTTTTATC--CAGCTCAGTTGTTATGCTAC-TTTTTTTAGAGTTAATTGAGGAACTTTTTTGG-TGTCT
GTTGATATCTTGTTTATTTGACCTCCCATACCAGATCTTTTATTTATTTTAATTC----TATGGT-ATTCTATCGG----
----TTTCATGAAATAAATG--ATAGGTTTGG-AAAATATTGAGATAGTCGCCAACTTGTATCTTTCTACAATTTGCAAT
ATTTTTGAGT----TCAGTAAAAGGAGAT-AAATAGGAGGTTTTGAAGTAYGGATTGGCTTTGCCGATGTAAGCTAATTG
TGTAAATTTACCCATTGAAGCAGACTCAATAATTAAATAATAGTTCAAGGGGAAATGATAGTKTTGAAATCTGTGAATAA
TCAGTC-AGAGTCTAATGAGGATATGTA--CCCTGATTTGAGTTTGTGTGATTGGGTATGCAAAATTTGAAGTATGGAGA
AGGCTTCATACTAAAG-TTCAGGCTTCACCTCTGTACTACATTACTTCTTCCCCCTTCTTGATATGTCATTATTTCTAAT
TGGTGTCTTAATTTTGCTTGTGTTGTGTATTCTACAGGGCAGAGAACATGGCACGTAAAGCTGCGGGAGAGGAAYCATTA
CCTGAGGAGGA?TCTATTGGTGAAAATTTTTTGTGTCACCGACACTTTCTCCCCTGGTTTTACAGGAAGCACAAATTGAA
CAGTTGAACTCACGGAAGCAAGAGATTGTGGAGACGTGTGAGTTGGAGCATATCAACCTTCCCACCATTTCAGACCCAAT
GGATACTGAATCCGGCCCCGCGTTTGATTTCAGTCAGCTGAGTAGATCTCATTTGCAGGACATGAGACCTTCAGGACGTG
AGAAACTTGAGGCAGAATTTAGGCAAAAAATTGACAGCCTAATATCAGAAATTGAAAGAACAGCCCCAAATTTGAAGGCC
CTGGACCAATACGAGGCTTTGCAGGAGAAGGAAAGAGTTGTCACTGAAGAATTTGAAGCAGCACGAAAAGAAGAGAAGGA
AATAGCTGACAAGTACAATTTGGTGAAGCTGAAGAGGTACTTATATTTCCATAGGTCCCATGTAGACAATACTTTARCAG
TCCGTTTGGATGATAGAGA--GAAGTGGAGAGAAGAGAAACAAAACCCCTT?CTTTCCTGTTCTCTTATTTGGTAAGTTA
ATTTGGGAGAGAAGCGAAGGTTAATGGAGAGAAGTGGAGAGAAAGTAAGAGAGAAAAAAGCCAATTTT-GTTTCTCTCCA
AATTGGAGAGATAYGGAGTGAAGAGAAGAGA-------CTGTAAATAGAACATTCTTTGAAAATACACATA---TTTTTC
TGAATA------CTTTGCAGTTATGAAGTATCATTATTGACTAGAGGAAAAAGGAGTATTTGTTGCTAAATACTTTCTTT
TCTTTTCTCTTATGAAACTGAGCCAAACAAGAGGAAATTATATTT-CCTTTCGTTTCTCTCCTGCCTATCCAAACAGGGT
-GAGATAACTCTACTTTCTCCTCTTCTTTTCTTTTAA-TGAGTG-----TCTCTTCTCTTCTCTCAATCCAAACGGACCC
TTAGTTTGAAATGTACTGGGAATAATTAG-TTTTTCATAGGGCACTTAATTTAGTGAGCCTCAACAAGGATAGGATTAGT
CCTCAGATTTATACTATAAACTCGTAGTCATCACTTGNTTTTTNAGTAATTAGG-TCCCCAGCTAGTATATTT--ACTAT
TATGACTGTAGAATTGAAGATCTGGTT--TATGTGCTTATTCAGT--ATATGCAAGCAAAGTTGAAGAAACTGTCAAATC
TCTTTATATTTTCTTTTCCTGGCCCATTACAGTTTTGCTTTATTTCATATAGGTACATCATGTGTCAATA-GGTGGTT-G
AGTTTATTTTGTGAATGCAGGTATGAATTGTT?????????
>HY357_MSS_2012-031_Hydrangea_jelskii_Peru
???????????CGTAGTAACAGTTTTACCGGAGAGAAGTACGAGCATTCCCTGTTTCGTGATAATCAATAAAGAGGAACT
ATTCACTGAATCTCATGTCTTTTTTATTTTGCTTTATAGGTTGAGAGAGAAAAATCTTTCATGGGTGGATATCTTTGAGG
AAATACCTGTATGTTTCTGATGCTTGCTAATCCTTCT----AGTAGCCTATGTTTTCATAAAAATTTAGTCTGCTCGTCA
AATTTTCTCCTCCACGGATGCATATGCTGTGACCATTGCAAAATACTTGTATGCTGACTACACTAATGCATGAGCCATGT
CCCATTGCGTATGTCTCTGATTTGCAGCTTTGAATCAGTTACTGATTGCAATGAATGGAAGCTTTAAAATTAGTTTGTAG
GATATG-------------GAATGATC-------TATTTTAATGATCTCGGAGTAAACCAACAACCATTTTCATTAGGGT
TATAGATTTT---------------------------------GTGGGTCGACAGAATTCCGAAGGGTA----TTATTCA
GTATGTGATGGCGGTGTG---TTCTTGTCTCCACTAATATGCTGAATTTTCGAATCATATCTGTGATATGCATGTATATA
TTTTCTGATGAAGTGAGTTGCATTCTGTTTATTAAC-TAAGAGTTCATTTGGAAGCTACGTGGATCTCCATTTTTACACA
GATTCTTATACTGTCTTGTGTATTTAACAGATTAAGGTTTCAAATTCTGCTCTAATCAGTGCCTTCATGACAGAGCTGGA
AGCTGATACACCTGTCACCCAGGTACTTTTTTATTTGTTACTGGAGACTTTTCATTGATTTATATCCTGTTACTTATTGT
AATCATAATTTTCTTGACTCCGCAAGTGTGACTATGACCGACTACAACTATCAACCAATCCATTTATGGAGCGGAATGTG
GAATTTTTGATTGAATGCATGGATGATTTGTCAATGGAGCAGCAGAAGGTTAGGCTTCTTTTGTCTCCTTCAATT-----
---AGGGTTCTATCCTTATGATTGGCTGATCACATGACTGATTAGCTTTTAATTTTCAGTTTCAATTTTATTACCGGAAT
CTGTCTCGTCAGCAAGCCCAGCAGCAAGCTTGGCTTCAGAAAAGAAGGTAACCAGATTATATGGTTTTTGATGGCTATGG
GCTATTCTACTGTTTAATC--CAGCTCAGTTGTTATGCTAC-TTTTTTTAGAGTTAATAGAGGATCTTTTTTGG-TGTCT
GTTGATATCTTGTTTATTTGACCTCCCATACCAGATCTTTTATTTATTTTAATTC----TATGGT-ATTCCATCGG----
----TTTCATGAAATAAATG--ATAGGTTTGG-AAAATATTGAGATAGTCGCCAACTTGTATCTTTCTACAATTTGCAAT
ATTTTTGAGT----TCAGTNNACGGAGAT-AAATAGGAGGTTTTGAAGTACGGATTGGCTTTGCCGATGTAAGCTAATTG
TGTAAATTTACCCATTGATGCAGACTCAATAATTAAATAATAGTTCAAGGGGAAATGATAGTGTTGAAATCTGTGAATAA
TCAGTC-AGGGTCTAATGAGGATATGTA--CCCTGATTTGAGTTTGTGTGATTGTGTATGCAAAATTTGAAGTATGGAGA
AGGCTTTATACCAAAG-TTCAGGCTTCACCTCTGTACTACATTACTTCTTCCCCCTTCTTGATATGTCATTATTTCTAAT
TGGTGTCTTAATTTTGCTTGTGTTGTGTATTCTACAGGGCAGAGAACATGGCACGTAAAGCTGCGGGAGAGGAACCATTA
CCTGAGGAGG?TTCTATTGGTGAAAATTTTTTGTGTCACCGACACTTTCTCCCCTGGTTTTACAGGAAGCACAAATTGAA
CAGTTGAACTCACGGAAGCAAGAGATTGTGGAGACGTGTGAGTTGGAGCATATCAACCTTCCCACCATTTCAGACCCAAT
GGATACTGAATCCGGCCCCGCGTTTGATTTCAGTCAGCTGAGTAGATCTCATTTGCAGGACATGAGACCTTCAGGACGTG
AGAAACTTGAGGCAGAATTTAGGCAAAAAATTGACAGCCTAATATCAGAAATTGAAAGAACAGCCCCAAATTTGAAGGCC
CTGGACCAATACGAGGCTTTGCAGGRGAAGGAAAGAGTTGTCACTGAAGAATTTGAAGCAGCACGAAAAGAAGAGAAGGA
AATAGCTGCCAAGTACAATTTGGTGAAGCTGAAGAGGTACTTATATTTCCATAGGTYCCATGTAGACAATACTTTAGCAG
TCCGTTTGGATGATAGAGA--GAAGTGGAGAGAAGAGAAACAAAACCCCTTACTTTCCTGTTCTCTTATTTGRTTAGTTA
ATTTGGGAGAGAAGCGAAGGTTAATGGAGAGAAGTGGAGAGAAAGTAAGAGAGAAAAAAGCCAATTTT-GTTTCTCTNCA
AATTGGAGAGATACGGAGTGAAGAGAAGAGA-------CTGTAAATAGAACATTCTTTGAAAATACACATA---TTTTTC
TGAATA------CTTTGCAGTTATGAAGTATCATTATTGACTAGAGGAAAAAGGAGTAATTGTTGCTAAATACTTTCTTT
TCTTTYCTCTTATGAAACCGAGCCAAACAAGAGGAAATTATATTT-CCTTTCGTTTCTCTCCTRCCTATCCAAACAGGGT
-GAGATAACTCTACTTTCTCCTCTTCTTTTCTTTTAA-TGAGTG-----TCTSTTCTCTTCTCTCAATCCAAACGGACCC
TTAGTTTGAAATGTACTGGGAATAATTAG-TTTTTCATAGGGCACTTAATTTAGTGAGCCTCAACAAGGATAGGATTAGT
CCTCAGATTTATACTATAAACTCGTAGTCATCACTTGTTTTTTAAGTAATTAGG-TCCCCAGCTAGTATNTTT--ACTAT
TATGACTGTAGAATTGAAGCTCTGGTT--TATGTGCTTATTCAGT--ATATGCAAGCAAAGTTGAAGAAACTGTCAAATC
TCTTTATTTTTTCTTTTCCTGGCCCATTACAGTTTTGCTTTATTTTGTATAGGTACATCATGTGTCAATA-TGTGGTT-G
AGTTTATTTTGTGAATGCAGGTATGAATTGTTTATGGAAGC
>HY374_CGM_508_Hydrangea_serratifolia_Chile
?GGAACTTCACCGTAGTAACAGTTTTACTGGAGAGAAGTACGAGCATTTCCTGTTTTGTGATAATCAATAAAGAGGAACT
ATTCACTGAATCTCATGTCTTTTTTATTTTGCTT-ATAGGTTGAGAGAGAAAAATCTTTCATGGGTGGATATCTTTGAGG
AAATACCTGTATGTTTCTGATGCTTGCTAATCCTTCT----AGTAGCCTATGTTTTCTTAAAAATTTAGCGTGCTCGTCA
AATTTTCTCCTCCACGGATGCATATGCTGTGACCTTTGCAAAATACTTGTATGCTGACTACACTAATGCATGAACCATGT
CCCATTGTTTATGTCTCTGATTTGCAGCTTTGAATCAGTTACTGATTGCAATGAATGGAAGCTTTAAAATTAGTTTGTAG
GATGTG-------------GAATGATC-------TATTTTAATGATCTCAGAGTAAACCAACAACCATTTTCATTAGGGT
TATAGATTTT---------------------------------GCGGGTCGACAGAATTCTGAAGGGTATT--TTATTCA
GTATGTGATGGCGGTGTG---TTCTTGTCTCCACTAATATGCTGAATTTTCGAATCATATTTGTGATATACATGTATATA
TTTTCTGATGAAGTGAGTTGCATTCTGTTTATTAAC-TAAGAGTTCATTTGGAAGCTACGTGGATCTCCATTTTTACGCA
GATTCTTATACTGTCTTATATATTTAACAGATTAAGGTTTCAAATTCTGCTCTAATCAGTGCCTTCATGACAGAGTTGGA
AGCTGATACACCTGTCACCCAGGTACTTTTTTATTTGTTACTGGAGACTTTTCATTGATTTATATCCTGTTACTTATTGT
AATCATAATTTTCTTGACTCCGCAAGTGTGACTATGACCGACTACAACTATCAACCAATCCATTTATGGAGCGGAATGTG
GAATTTTTGATTGAATGCATGGATGATTTGTCAATGGAGCAGCAGAAGGTTAGGCTTCTTTTGTCTCCTTCAATT-----
---AGGGTTCTATCCTTGTGATTGGCTGATCACATGACTGACTAGCTTTTAATTTTCAGTTTCAATTCTATTACCGGAAT
CTGTCTCGTCAGCAAGCCCAGCAGCAAGCATGGCTTCAGAAGAGAAGGTAACCAGATTATATGGTTTTTGATGGCTATGG
GCTATTCTACTGTTTTATCCACAGCTCA---GTTATGCTAC-TTTTTTTAGAGTTAATTGAGGAACTTTTTTGG-TGTCT
GTTGATATCTTGTTTATTTGACCTCCCATACCAGATCTTTTATTTATTTTAATTC----TATGGT-ATTCTATCTG----
----TTTCATGCAATAAATG--ATAGGTTTGG-AAAATATTGAGATAGTCGCCAACTTGTATCTTTCTACAATTTGCAAT
ATTTTTGAGT----TCAGTAGAAGGAGAT-AAATAGGAGGTTTTGAAGTATGGATTGGCTTTGCCGACGTAAGCTAATTG
TGTAAATTAACCCATTGATGCAGACTCAATAATTAAATAATAGTTCAAGGGGAAATGATAGTGTTGAAATCTGTGAATAA
TCAGTC-AGAGTCTAATGAGGATATGTA--CCCTGATTTGAGTTTGTGTGATTGTGTATGCAAAATTTGAAGTATGGAGA
AGGCTTC------------------------------------------------------ATATGTCATTATTTCTAAT
TGGTGTCTTTATTTTGCTTGTGTTGTGTATTCTACAGGGCAGAGAACATGGCACGTAAAGCTGCGGGAGAGGAACCATTA
CCTGAGGAGGATTCTATTGGTGAAATTTTTTTGTGTCACCGACACTTTCTCCCCTGGTTTTACAGGAAGCACAAATTGAA
CAGTTGAACTCACGGAAGCAAGAGATTGTGGAGACGTGTGAGTTGGAGCATATCAACCTTCCCACCATTTCAGACCCAAT
GGATACTGAATCCGGCCCCGCGTTTGATTTCAGTCAGCTGAGTAGATCTCATTTGCAGGACATGAGACCTTCAGGACGTG
AGAAACTTGAGGCAGAATTTAGGCAAAAAATTGACAGCCTAATATCAGAAATTGAAAGAACAGCCCCAAATTTGAAGGCC
CTGGACCAATACGAGGCTTTGCAGGAGAAGGAAAGAGTTGTCACTGAAGAATTTGAAGCAGCACGAAAAGAAGAGAAGGA
AATAGCTGACAAGTACAATTTGGTGAAGCTGAAGAGGTACTTATATTTCCATAGGTCCCATGTAGACAATACTTTAGCWG
TCCRTTTGGATGATAGWGA--GAAGTGGAGAGAAGAGAAACAAAACCCCTTACTTTCCTGTTCTCTTATTTGGTAAGTTA
ATTTGGGAGAGAAGCGAAGGTTAATGGAGAGAAGTGGAGAGAAAGTAAGAGAGAAAAAAGCCAATTTT-GTTTCTCTCCA
AATTGGAGAGATACGGAGTGAAGAGAAGAGA-------CTGTAAATAGAACATTCTTTGAAAATACACATA---TTTTTC
TGAATA------CTTTGCAGTTATGAAGTATCATTATTGACTAGAGGAAAAAGGAGTAATTGTTGCKAAATACTTTCTTT
TCTTTTCTCTTATGAAACCGAGCCAAACAAGAGGAAATTATATTT-CCTTTCGTTTCTCTCCTGCCTATCCAAACAGGGT
-GAGATAACTCTACTTTCTCCTCTTCTTTTCTTTTAA-TGAGTG-----TCTCTTCTCTTCTCTCAATCCAAACGGACCC
TTAGTTTGAAATGTACTGGGAATAATTAG-TTTTTCATAGGGCACTTAATTTAGTGAGCCTCAACAAGGATAGGATTAGT
CCTCAGATTTATACTATAAACTCGTAGTCATCACTTGTTTTTTAAGTAATTAGG-TCCCCAGCTAGTATATTT--ACTAT
TATGACTGTAGAATTGAAGCTCTGGTT--TATGTGCTTATTCAGT--ATATGCAGGCAAAGTTGAAGAAACTGTCAAATC
TCTTTATATTTTCTTTTCCTGGCCCATTACAGTTTTGCTTTATTTCGTATAGGTACATCATGTGTCAATA-TGTGGTT-G
AGTTTATTTTGTGAATGCAGGTATGAATTGTTTATGGAAGC
>HY375_CGM_510_Hydrangea_serratifolia_Chile
TGGAACTTCACCGTAGTAACAGTTTTACTGGAGAGAAGTACGAGCATTCCCTGTTTTGTGATAATCAATAAAGAGGAACT
ATTCACTGAATCTCATGTCTTTTTTATTTTGCTTNNNNNNNNNNNNNNNNNNNNNNNNNNNNNNNNNNNNNNNNNNNNNN
NNNNNNNNNNNNNNNNNNNNNNNNNNNNNNNNNNNNNNNNNNNNNNNNNNNNNNNNNNNNNNNNNNNNNNNNNNNNNNNN
NNNNNNNNNNNNNNNNNNNNNNNNNNNNNNNNNNNNNNNNNNNNNNNNNNNNGCTGACTACACTAATGCATGAACCATGT
CCCATTGTTTATGTCTCTGATTTGCAGCTTTGAATCAGTTACTGATTGCAATGAATGGAAGCTTTAAAATTAGTTTGTAG
GATGTG-------------GAATGATC-------TATTTTAATGATCTCAGAGTAAACCAACAACCATTTTCATTAGGGT
TATAGATTTT---------------------------------GCGGGTCGACAGAATTCTGAAGGGTATT--TTATTCA
GTATGTGATGGCGGTGTG---TTCTTGTCTCCACTAATATGCTGAATTTTYGAATCATATTTGTGATATACATGTATATA
TTTTCTGATGAAGTGAGTTGCATTCTGTTTATTAAC-TAAGAGTTCATTTGGAAGCTACGTGGATCTCCATTTTTACGCA
GATTCTTATACTGTCTTATATATTTAACAGATTAAGGTTTCAAATTCTGCTCTAATCAGTGCCTTCATGACAGAGTTGGA
AGCTGATACACCTGTCACCCAGGTACTTTTTTATTTGTTACAGGAGACTTTTCATTGATTTATATCCTGTTACTTATTGT
AATCATAATTTTCTTGACTCCGCAAGTGTGACTATGACCGACTACAACTATCAACCAATCCATTTATGGAGCGGAATGTG
GAATTTTTGATTGAATGCATGGATGATTTGTCAATGGAGCAGCAGAAGGTTAGGCTTCTTTTGTCTCCTTCAATT-----
---AGGGTTCTATCCTTGTGATTGGCTGATCACATGACTGACTAGCTTTTAATTTTCAGTTTCAATTCTATTACCGGAAT
CTGTCTCGTCAGCAAGCCCAGCAGCAAGCATGGCTTCAGAAGAGAAGGTAACCAGATTATATGGTTTTTGATGGCTATGG
GCTATTCTACTGTTTTATCCACAGCTCAGTTGTTATGCTAC-TTTTTTTAGAGTTAATTGAGGAACTTTTTTGG-TGTCT
GTTGATATCTTGTTTATTTGACCTCCCATACCAGATCTTTTATTTATTTTAATTC----TATGGW-ATTCTATCTG----
----TTTCATGCAATAAATG--ATAGGTTTGG-AAWATATTGAGATAGTCGCCAACTTGTATCTTTCTACAATTTGCAAT
ATTTTTGAGT----TCAGTAGAAGGAGAT-AAATAGGAGGTTTTGAAGTATGGATTGGCTTTGCCGACGTAAGCTAATTG
TGTAAATTTACCCATTGATGCAGACTCAATAATTAAATAATAGTTCAAGGGGAAATGATAGTGTTGAAATCTGTGAATAA
TCAGTC-AGAGTCTAATGAGGATATGTA--CCCTGATTTGAGTTTGTGTGATTGTGTATGCAAAATTTGAAGTATGGAGA
AGGCTTC------------------------------------------------------ATATGTCATTATTTCTAAT
TGGTGTCTTTATTTTGCTTGTGTTGTGTATTCTACAGGGCAGAGAACATGGCACGTAAAGCTGCGGGAGAGGAACCATTA
CCTGAGGAGGA?????????????????????????????????????????????????????????????????????
????????????????????????????????????????????????????????????????????????????????
????????????????????????????????????????????????????????????????????????????????
????????????????????????????????????????????????????????????????????????????????
??????????????????????????????????????????????????????GAAGCAGCACGAAAAGAAGAGAAGGA
AATAGCTGACAAGTACAATTTGGTGAAGCTGAAGAGGTACTTATATTTCCATAGGTCCCATGTAGACAATACTTTAGCAG
TCCGTTTGGATGATAGAGA--GAAGTGGAGAGAAGAGAAACAAAACCCCTTACTTTCCTGTTCTCTTATTTGGTAAGTTA
ATTTGGGAGAGAAGCGAAGGTTAATGGAGAGAAGTGGAGAGAAAGTAAGAGAGAAAAAAGCCAATTTT-GTTTCTCTCCA
AATTGGAGAGATACGGAGTGAAGAGAAGAGA-------CTGTAAATAGAACATTCTTTGAAAATACACATA---TTTTTC
TGAATA------CTTTGCAGTTATGAAGTATCATTATTGACTAGAGGAAAAAGGAGTAATTGTTGCTAAATACTTTCTTT
TCTTTTCTCTTATGAAACCGAGCCAAACAAGAGGAAATTATATTT-CCTTTCGTTTCTCTCCTGCCTATCCAAACAGGGT
-GAGATAACTCTACTTTCTCCTCTTCTTTTCTTTTAA-TGAGTG-----TCTCTTCTCTTCTCTCAATCCAAACGGACCC
TTAGTTTGAAATGTACTGGGAATAATTAG-TTTTTCATAGGGCACTTAATTTAGTGAGCCTCAACAAGGATAGGATTAGT
CCTCAGATTTATACTATAAACTCGTAGTCATCACTTGTATTTTAAGTAATTAGG-TCCCCAGCTAGTATATTT--ACTAT
TATGACTGTAGAATTGAAGCTCTGGTT--TATGTGCTTATTCAGT--ATATGCAGGCAAAGTTGAAGAAACTGTCAAATC
TCTTTATATTTTCTTTTCCTGGCCCATTACAGTTTTGCTTTATTTCGTATAGGTACATCATGTGTCAATA-TGTGGTT-G
AGTTTATTTTGTGAATGCAGGTATGAATTGTTTATGGAAGC
>HY376_CGM_512_Hydrangea_serratifolia_Chile
?GGAACTTCACCGTAGTAACAGTTTTACTGGAGAGAAGTACGAGCATTCCCTGTTTTGTGATAATCAATAAAGAGGAACT
ATTCACTGAATCTCATGTCTTTTTTATTTTGCTTNNNNNNNNNNNNNNNNNNNNNNNNNNNNNNNNNNNNNNNNNNNNNN
NNNNNNNNNNNNNNNNNNNNNNNNNNNNNNNNNNNNNNNNNNNNNNNNNNNNNNNNNNNNNNNNNNNNNNNNNNNNNNNN
NNNNNNNNNNNNNNNNNNNNNNNNNNNNNNNNNNNNNNNNNNNNNNNNNNNNNNNNNNNNNNNNNNNNNNNNNNNNNNNN
NNNNNNNNNTATGTCTCTGATTTGCAGCTTTGAATCAGTTACTGATTGCAATGAATGGAAGCTTTAAAATTAGTTTGTAG
GATGTG-------------GAATGATC-------TATTTTAATGATCTCAGAGTAAACCAACAACCATTTTCATTAGGGT
TATAGATTTT---------------------------------GCGGGTCGACAGAATTCTGAAGGGTATT--TTATTCA
GTATGTGATGGCGGTGTG---TTCTTGTCTCCACTAATATGCTGAATTTTYGAATCATATTTGTGATATACATGTATATA
TTTTCTGATGAAGTGAGTTGCATTCTGTTTATTAAC-TAAGAGTTCATTTGGAAGCTACGTGGATCTCCATTTTTACGCA
GATTCTTATACTGTCTTATATATTTAACAGATTAAGGTTTCAAATTCTGCTCTAATCAGTGCCTTCATGACAGAGTTGGA
AGCTGATACACCTGTCACCCAGGTACTTTTTTATTTGTTACAGGAGACTTTTCATTGATTTATATCCTGTTACTTATTGT
AATCATAATTTTCTTGACTCCGCAAGTGTGACTATGACCGACTACAACTATCAACCAATCCATTTATGGAGCGGAATGTG
GAATTTTTGATTGAATGCATGGATGATTTGTCAATGGAGCAGCAGAAGGTTAGGCTTCTTTTGTCTCCTTCAATT-----
---AGGGTTCTATCCTTATGATTGGCTGATCACATGACTGACTAGCTTTTAATTTTCAGTTTCAATTCTATTACCGGAAT
CTGTCTCGTCAGCAAGCCCAGCAGCAAGCATGGCTTCAGAAGAGAAGGTAACCAGATTATATGGTTTTTGATGGCTATGG
GCTATTCTACTGTTTTATCCACAGCTCAGTTGTTATGCTAC-TTTTTTTAGAGTTAATTGAGGAACTTTTTTGG-TGTCT
GTTGATATCTTGTTTATTTGACCTCCCATACCAGATCTTTTATTTATTTTAATTC----TATGGT-ATTCTATCTG----
----TTTCATGCAATAAATG--ATAGGTTTGG-AAAATATTGAGATAGTCGCCAACTTGTATCTTTCTACAATTTGCAAT
ATTTTTGAGT----TCAGTAGAAGGAGAT-AAATAGGAGGTTTTGAAGTATGGATTGGCTTTGCCGACGTAAGCTAATTG
TGTAAATTTACCCATTGATGCAGACTCAATAATTAAATAATAGTTCAAGGGGAAATGATAGTGTTGAAATCTGTGAATAA
TCAGTC-AGAGTCTAATGAGGATATGTA--CCCTGATTTGAGTTTGTGTGATTGTGTATGCAAAATTTGAAGTATGGAGA
AGGCTTC------------------------------------------------------ATATGTCATTATTTCTAAT
TGGTGTCTTTATTTTGCTTGTGTTGTGTATTCTACAGGGCAGAGAACATGGCACGTAAAGCTGCGGGAGAGGAACCATTA
CCTGAGGAGGATTCTATTGGTGAATTTTTTTTGTGTCACCGACACTTTCTCCCCTGGTTTTACAGGAAGCACAAATTGAA
CAGTTGAACTCACGGAAGCAAGAGATTGTGGAGACGTGTGAGTTGGAGCATATCAACCTTCCCACCATTTCAGACCCAAT
GGATACTGAATCCGGCCCCGCGTTTGATTTCAGTCAGCTGAGTAGATCTCATTTGCAGGACATGAGACCTTCAGGACGTG
AGAAACTTGAGGCAGAATTTAGGCAAAAAATTGACAGCCTAATATCAGAAATTGAAAGAACAGCCCCAAATTTGAAGGCC
CTGGACCAATACGAGGCTTTGCAGGAGAAGGAAAGAGTTGTCACTGAAGAATTTGAAGCAGCACGAAAAGAAGAGAAGGA
AATAGCTGACAAGTACAATTTGGTGAAGCTGAAGAGGTACTTATATTTCCATAGGTCCCATGTAGACAATACTTTAGCAG
TCCGTTTGGATGATAGAGA--GAAGTGGAGAGAAGAGAAACAAAACCCCTTACTTTCCTGTTCTCTTATTTGGTAAGTTA
ATTGGGAAAAAAACCAAAGGTNNNNNNNNNNNNNNNNNNNNNNNNNNNNNNNNNNNNNNNNNNNNNNNNNNNNNNNNNNN
NNNNNNNNNNNNNNNNNNNNNNNNNNNNNNN-------NNNNNNNNNNNNNNNNNNNNNNNNNNNNNNNNN---NNNNNN
NNNNNN------NNNNNNNNNNNNNNNNNNNNNNNNNNNNNNNNNNNNNNNNNNNNNNNNNNNNNNNNNNNNNNNNNNNN
NNNNNNNNNNNNNNNNNNNNNNNNNNNNNNNNNNNNNNNNNNNNN-NNNNNNNNNNNNNNNNNNNNNNNNNNNNNNNNNN
-NNNNNNNNNNNNNNNNNNNNNNNNNNNNNNNNNNNN-NNNNNN-----NNNNNNNNNNNNNNNNNNNNNNNNNNNNNNN
NNNNNNNNNNNNNNNNNNGGAATAATTAG-TTTTTCATAGGGCACTTAATTTAGTGAGCCTCAACAAGGATAGGATTAGT
CCTCAGATTTATACTATAAACTCGTAGTCATCACTTGNNTTTTAAGTAATTAGG-TCCCCAGCTAGTATATTT--ACTAT
TATGACTGTAGAATTGAAGCTCTGGTT--TATGTGCTTATTCAGT--ATATGCAGGCAAAGTTGAAGAAACTGTCAAATC
TCTTTATATTTTCTTTTCCTGGCCCATTACAGTTTTGCTTTATTTCGTATAGGTACATCATGTGTCAATA-TGTGGTTNG
AGTTTATTTTGTGAATGCAGGTATGAATTGTTTATGGAAGC
>HY377_CGM_514_Hydrangea_serratifolia_Chile
?????????????????????????????????????????????????????????????TAATCAATAAAGAGGAACT
ATTCACTGAATCTCATGTCTTTTTTATTTTGCTTTATAGGTTGAGAGAGAAAAATCTTTCTTGGGTGGATATCTTTGAGG
AAATACCTGTATGTTTCTGATGCTTGCTAATCCTTCT----AGTAGCCTATGTTTTCATAAAAATTTAGTGTGCTCCTCA
AATTTTCTCCTCCACGGATGCATATGCTGTGACCTTTGCAAAATACTTGTATGCTGACTACACTAATGCATGAACCATGT
CCCATTGTTTATGTCTCTGATTTGCAGCTTTGAATCAGTTACTGATTGCAATGAATGGAAGCTTTAAAATTAGTTTGTAG
GATGTG-------------GAATGATC-------TATTTTAATGATCTCAGAGTAAACCAACAACCATTTTCATTAGGGT
TATAGATTTT---------------------------------GCGGGTCGACAGAATTCTGAAGGGTATT--TTATTCA
GTATGTGATGGCGGTGTG---TTCTTGTCTCCACTAATATGCTGAATTTTTGAATCATATTTGTGATATACATGTATATA
TTTTCTGATGAAGTGAGTTGCATTCTGTTTATTAAC-TAAGAGTTCATTTGGAAGCTACGTGGATCTCCATTTTTACGCA
GATTCTTATACTGTCTTATATATTTAACAGATTAAGGTTTCAAATTCTGCTCTAATCAGTGCCTTCATGACAGAGTTGGA
AGCTGATACACCTGTCACCCAGGTACTTTTTTATTTGTTACAGGAGACTTTTCATTGATTTATATCCTGTTACTTATTGT
AATCATAATTTTCTTGACTCCGCAAGTGTGACTATGACCGACTACAACTATCAACCAATCCATTTATGGAGCGGAATGTG
GAATTTTTGATTGAATGCATGGATGATTTGTCAATGGAGCAGCAGAAGGTTAGGCTTCTTTTGTCTCCTTCAATT-----
---AGGGTTCTATCCTTATGATTGGCTGATCACATGACTGACTAGCTTTTAATTTTCAGTTTCAATTCTATTACCGGAAT
CTGTCTCGTCAGCAAGCCCAGCAGCAAGCATGGCTTCAGAAGAGAAGGTAACCAGATTATATGGTTTTTGATGGCTATGG
GCTATTCTACTGTTTTATCCACAGCTCAGTTGTTATGCTAC-TTTTTTTAGAGTTAATTGAGGAACTTTTGTGG-TGTCT
GTTGATATCTTGTTTATTTGACCTCCCATACCAGATCTTTTATTTATTTTAATTC----TATGGT-ATTCTATCTG----
----TTTCATGCAATAAATG--ATAGGTTTGG-AAAATATTGAGATAGTCGCCAACTTGTATCTTTCTACAATTTGCAAT
ATTTTTGAGT----TCAGTAGAAGGAGAT-AAATAGGAGGTTTTGAAGTATGGATTGGCTTTGCCGACGTAAGCTAATTG
TGTAAATTTACCCATTGATGCAGACTCAATAATTAAATAATAGTTCAAGGGGAAATGATAGTGTTGAAATCTGTGAATAA
TCAGTC-AGAGTCTAATGAGGATATGTA--CCCTGATTTGAGTTTGTGTGATTGTGTATGCAAAATTTGAAGTATGGAGA
AGGCTTC------------------------------------------------------ATATGTCATTATTTATAAT
TGGTGTCTTTATTTTGCTTGTGTTGTGTATTCTACAGGGCAGAGAACATGGCACGTAAAGCTGCGGGAGAGGAACCATTA
CCTGAGGAGGATTCTATTGGTGAATTTTTTTGGTGTCACCGACACTTTCTCCCCTGGTTTTACAGGAAGCACAAATTGAA
CAGTTGAACTCACGGAAGCAAGAGATTGTGGAGACGTGTGAGTTGGAGCATATCAACCTTCCCACCATTTCAGACCCAAT
GGATACTGAATCCGGCCCCGCRTTTGATTTCAGTCAGCTGAGTAGATCTCATTTGCAGGACATGAGACCTTCAGGACGTG
AGAAACTTGAGGCAGAATTTAGGCAAAAAATTGACAGCCTAATATCAGAAATTGAAAGAACAGCCCCAAATTTGAAGGCC
CTGGACCAATACGAGGCTTTGCAGGAGAAGGAAAGAGTTGTCACTGAAGAATTTGAAGCAGCACGAAAAGAAGAGAAGGA
AATAGCTGACAAGTACAATTTGGTGAAGCTGAAGAGGTACTTATATTTCCATAGGTCCCATGTAGACAATACTTTAGCWG
TCCGTTTGGATGATAGWGA--GAAGTGGAGAGAAGAGAAACAAAACCCCTTACTTTCCTGTTCTCTTATTTGGTAAGTTA
ATTTGGGAGAGAAGCGAAGGTTAATGGAGAGAAGTGGAGAGAAAGTAAGAGAGAAAAAAGCCAATTTT-GTTTCTCTCCA
AATTGGAGAGATACGGAGTGAAGAGAAGAGA-------CTGTAAATAGAACATTCTTTGAAAATACACATA---TTTTTC
TGAATA------CTTTGCAGTTATGAAGTATCATTATTGACTAGAGRAAAAAGGAGTAATTGTTGCTAAATACTTTCTTT
TCTTTTCTCTTATGAAACCGAGCCAAACAAGAGGAAATTATATTT-CCTTTCGTTTCTCTCCTGCCTATCCAAACAGGGT
-GAGATAACTCTACTTTCTCCTCTTCTTTTCTTTTAA-TGAGTG-----TCTCTTCTCTTCTCTCAATCCAAACGGACCC
TTAGTTTGAAATGTACTGGGAATAATTAG-TTTTTCATAGGGCACTTAATTTAGTGAGCCTCAACAAGGATAGGATTAGT
CCTCAGATTTATACTATAAACTCGTAGTCATCACTTGTTTTTTAAGTAATTAGG-TCCCCAGCTAGTATATTT--ACTAT
TATGACTGTAGAATTGAAGCTCTGGTT--TATGTGCTTATTCAGT--ATATGCAGGCAAAGTTGAAGAAACTGTCAAATC
TCTTTATATTTTCTTTTCCTGGCCCATTACAGTTTTGCTTTATTTCGTAGAGGTACATCATGTGTCAATA-TGTGGTT-G
AGTTTATTTTGTGAATGCAGGTATGAATTGTTTATGGAAGC
>HY378_CGM_519_Hydrangea_serratifolia_Chile
?GGAACTTCACCGTAGTAACAGTTTTACTGGAGAGAAGTACGAGCATTCCCTGTTTTGTGATAATCAATAAAGAGGAACT
ATTCACTGAATCTCATGTCTTTTTTATTTTGCTTTATAGGTTGAGAGAGAAAAATCTTTCATGGGTGGATATCTTTGAGG
AAATACCTGTATGTTTCTGATGCTTGCTAATCCTTCT----AGTAGCCTATGTTTTCATAAAATTTTAGTGTGCTCGTCA
AATTTTCTCCTCCACGGATGCATATGCTGTGACCTTTGCAAAATACTTGTATGCTGACTACACTAATGCATGAACCATGT
CCCATTGTTTATGTCTCTGATTTGCAGCTTTGAATCAGTTACTGATTGCAATGAMTGGAAGCTTTAAAATTAGTTTGTAG
GATGTG-------------GAATGATC-------TATTTTAATGATCTCAGAGTAAACCAACAACCATTTTCATTAGGGT
TATAGATTTT---------------------------------GCGGGTCGACAGAATTCTGAAGGGTATT--TTATTCA
GTATGTGATGGCGGTGTG---TTCTTGTCTCCACTAATATGCTGAATTTTYGAATCATATTTGTGATATACATGTATATA
TTTTCTGATGAAGTGAGTTGCATTCTGTTTATTAAC-TAAGAGTTCATTTGGAAGCTACGTGGATCTCCATTTTTACGCA
GATTCTTATACTNNNNNNNNNNNNNNNNNNNNNNNNNNNNNNNNNNNNNNNNNNNNNNNNNNNNNNNNNNNNNNNNNNNN
NNNNNNNNNNNNNNNNNNNNNNNNNNNNNNNNNNNNNNNNNNNNNNNNNNNNNNNNNNNNNNNNNNNNNNNNNNNNNNNN
NNNNNNNNNNNNNNNNNNNNNNNNNNNNNNNNNNNNNNNNNNNNNNNNNNNNNNNNNNNNNNNNNNNNNNNNNNNNNNNN
NNNNNNNNNNNNNNATGCATGGATGATTTGTCAATGGAGCAGCAGAAGGTTAGGCTTCTTTTGTCTCCTTCAATT-----
---AGGGTTCTATCCTTATGATTGGCTGATCACATGACTGACTAGCTTTTAATTTTCAGTTTCAATTCTATTACCGGAAT
CTGTCTCGTCAGCAAGCCCAGCAGCAAGCATGGCTTCAGAAGAGAAGGTAACCAGATTATATGGTTTTTGATGGCTATGG
GCTATTCTACTGTTTTATCCACAGCTCAGTTGTTATGCTAC-TTTTTTTAGAGTTAATTGAGGAACTTTTTTGG-TGTCT
GTTGATATCTTGTTTATTTGACCTCCCATACCAGATCTTTTATTTATTTTAATTC----TATGGT-ATTCTATCTG----
----TTTCATGCAATAAATG--ATAGGTTTGG-AAAATATTGAGATAGTCGCCAACTTGTATCTTTCTACAATTTGCAAT
ATTTTTGAGT----TCAGTAGAAGGAGAT-AAATAGGAGGTTTTGAAGTATGGATTGGCTTTGCCGACGTAAGCTAATTG
TGTAAATTTACCCATTGATGCAGACTCAATAATTAAATAATAGTTCAAGGGGAAATGATAGTGTTGAAATCTGTGAATAA
TCANNNNNNNNNNNAATGAGGATATGTA--CCCTGATTTGAGTTTGTGTGATTGTGTATGCAAAATTTGAAGTATGGAGA
AGGCTTC------------------------------------------------------ATATGTCATTATTTCTAAT
TGGTGTCTTTATTTTGCTTGTGTTGTGTATTCTACAGGGCAGAGAACATGGCACGTAAAGCTGCGGGAGAGGAACCATTA
CCTGAGGAGGATTCTATTGGTGAATTTTTTTGGTGTCACCGACACTTTCTCCCCTGGTTTTACAGGAAGCACAAATTGAA
CAGTTGAACTCACGGAAGCAAGAGATTGTGGAGACGTGTGAGTTGGAGCATATCAACCTTCCCACCATTTCAGACCCAAT
GGATACTGAATCCGGCCCCGCATTTGATTTCAGTCAGCTGAGTAGATCTCATTTGCAGGACATGAGACCTTCAGGACGTG
AGAAACTTGAGGCAGAATTTAGGCAAAAAATTGACAGCCTAATATCAGAAATTGAAAGAACAGCCCCAAATTTGAAGGCC
CTGGACCAATACGAGGCTTTGCAGGAGAAGGAAAGAGTTGTCACTGAAGAATTTGAAGCAGCACGAAAAGAAGAGAAGGA
AATAGCTGACAAGTACAATTTGGTGAAGCTGAAGAGGTACTTATATTTCCATAGGTCCCATGTAGACAATACTTTAGCAG
TCCGTTTGGATGATAGAGA--GAAGTGGAGAGAAGAGAAACAAAACCCCTTACTTTCCTGTTCTCTTATTTGGTAAGTTA
ATTTGGGAGAGAAGCGAAGGTTAATGGAGAGAAGTGGAGAGAAAGTAAGAGAGAAAAAATCCAATTTT-GTTTCTCTCCA
AATTGGAGAGATACGGAGTGAAGAGAAGAGA-------CTGTAAATAGAACATTCTTTGAAAATACACATA---TTTTTC
TGAATA------CTTTGCAGTTATGAAGTATCATTATTGACTAGAGRAAAAAGGAGTAATTGTTGCTAAATACTTTCTTT
TCTTTTCTCTTATGAAACCGAGCCAAACAAGAGGAAATTATATTT-CCTTTCGTTTCTCTCCTGCCTATCCAAACAGGGT
-GAGATAACTCTACTTTCTCCTCTTCTTTTCTTTTAA-TGAGTG-----TCTCTTCTCTTCTCTCAATCCAAACGGACCC
TTAGTTTGAAATGTACTGGGAATAATTAG-TTTTTCATAGGGCACTTAATTTAGTGAGCCTCAACAAGGATAGGATTAGT
CCTCAGATTTATACTATAAACTCGTAGTCATCACTTGTATTTTAAGTAATTAGG-TCCCCAGCTAGTATATTT--ACTAT
TATGACTGTAGAATTGAAGCTCTGGTT--TATGTGCTTATTCAGT--ATATGCAGGCAAAGTTGAAGAAACTGTCAAATC
TCTTTATATTTTATTTTCCTGGCCCATTACAGTTTTGCTTTATTTCGTATAGGTACATCATGTGTCAATA-TGTGGTT-G
AGTTTATTTTGTGAATGCAGGTATGAATTGTTTA???????
>HY379_CGM_527_Hydrangea_serratifolia_Chile
TGGAACTTCACCGTAGTAACAGTTTTACTGGAGAGAAGTACGAGCATTCCCTGTTTTGTGATAATCAATAAAGAGGAACT
ATTCACTGAATCTCATGTCTTTTTTATTTTGCTTTATAGGTTGAGAGAGAAAAATCTTTCWTGGGTGGATATCTTTGAGG
AAATACCTGTATGTTTCTGATGCTTGCTAATCCTTCT----AGTAGCCTATGTTTTCATAAAAATTTAGTGTGCTCGTCA
AATTTTCTCCTCCACGGATGCATATGCTGTGACCTTTGCAAAATACTTGTATGCTGACTACACTAATGCATGAACCATGT
CCCATTGTTTATGTCTCTGATTTGCAGCTTTGAATCAGTTACTGATTGCAATGAATGGAAGCTTTAAAATTAGTTTGTAG
GATGTG-------------GAATGATC-------TATTTTAATGATCTCAGAGTAAACCAACAACCATTTTCATTAGGGT
TATAGATTTT---------------------------------GCGGGTCGACAGAATTCTGAAGGGTATT--TTATTCA
GTATGTGATGGCGGTGTG---TTCTTGTCTCCACTAATATGCTGAATTTTTGAATCATATTTGTGATATACATGTATATA
TTTTCTGATGAAGTGAGTTGCATTCTGTTTATTAAC-TAAGAGTTCATTTGGAAGCTACGTGGATCTCCATTTTTACGCA
GATTCTTATACTGTCTTATATATTTAACAGATTAAGGTTTCAAATTCTGCTCTAATCAGTGCCTTCATGACAGAGTTGGA
AGCTGATACACCTGTCACCCAGGTACTTTTTTATTTGTTACAGGAGACTTTTCATTGATTTATATCCTGTTACTTATTGT
AATCATAATTTTCTTGACTCCGCAAGTGTGACTATGACCGACTACAACTATCAACCAATCCATTTATGGAGCGGAATGTG
GAATTTTTGATTGAATGCATGGATGATTTGTCAATGGAGCAGCAGAAGGTTAGGCTTCTTTTGTCTCCTTCAATT-----
---AGGGTTCTATCCTTATGATTGGCTGATCACATGACTGACTAGCTTTTAATTTTCAGTTTCAATTCTATTACCGGAAT
CTGTCTCGTCAGCAAGCCCAGCAGCAAGCATGGCTTCAGAAGAGAAGGTAACCAGATTATATGGTTTTTGATGGCTATGG
GCTATTCTACTGTTTTATCCACAGCTCAGTTGTTATGCTAC-TTTTTTTAGAGTTAATTGAGGAACTTTTKTGG-TGTCT
GTTGATATCTTGTTTATTTGACCTCCCATACCAGATCTTTTATTTATTTTAATTC----TATGGT-ATTCTATCTG----
----TTTCATGCAATAAATG--ATAGGTTTGG-AAAATATTGAGATAGTCGCCAACTTGTATCTTTCTACAATTTGCAAT
ATTTTTGAGT----TCAGTAGAAGGAGAT-AAATAGGAGGTTTTGAAGTATGGATTGGCTTTGCCGACGTAAGCTAATTG
TGTAAATTTACCCATTGATGCAGACTCAATAATTAAATAATAGTTCAAGGGGAAATGATAGTGTTGAAATCTGTGAATAA
TCAGTC-AGAGTCTAATGAGGATATGTA--CCCTGATTTGAGTTTGTGTGATTGTGTATGCAAAATTTGAAGTATGGAGA
AGGCTTC------------------------------------------------------ATATGTCATTATTTMTAAT
TGGTGTCTTTATTTTGCTTGTGTTGTGTATTCTACAGGGCAGAGAACATGGCACGTAAAGCTGCGGGAGAGGAACCATTA
CCTGAGGAGGATTCTATTGGTGAATTTTTTTTGTGTCACCGACACTTTCTCCCCTGGTTTTACAGGAAGCACAAATTGAA
CAGTTGAACTCACGGAAGCAAGAGATTGTGGAGACGTGTGAGTTGGAGCATATCAACCTTCCCACCATTTCAGACCCAAT
GGATACTGAATCCGGCCCCGCGTTTGATTTCAGTCAGCTGAGTAGATCTCATTTGCAGGACATGAGACCTTCAGGACGTG
AGAAACTTGAGGCAGAATTTAGGCAAAAAATTGACAGCCTAATATCAGAAATTGAAAGAACAGCCCCAAATTTGAAGGCC
CTGGACCAATACGAGGCTTTGCAGGAGAAGGAAAGAGTTGTCACTGAAGAATTTGAAGCAGCACGAAAAGAAGAGAAGGA
AATAGCTGACAAGTACAATTTGGTGAAGCTGAAGAGGTACTTATATTTCCATAGGTCCCATGTAGACAATACTTTAGCAG
TCCGTTTGGATGATAGAGA--GAAGTGGAGAGAAGAGAAACAAAACCCCTTACTTTCCTGTTCTCTTATTTGGTAAGTTA
ATTTGGGAGAGAAGCGAAGGTTAATGGAGAGAAGTGGAGAGAAAGTAAGAGAGAAAAAATCCAATTTT-GTTTCTCTCCA
AATTGGAGAGATACGGAGTGAAGAGAAGAGA-------CTGTAAATAGAACATTCTTTGAAAATACACATA---TTTTTC
TGAATA------CTTTGCAGTTATGAAGTATCATTATTGACTAGAGGAAAAAGGAGTAATTGTTGCTAAATACTTTCTTT
TCTTTTCTCTTATGAAACCGAGCCAAACAAGAGGAAATTATATTT-CCTTTCGTTTCTCTCCTGCCTATCCAAACAGGGT
-GAGATAACTCTACTTTCTCCTCTTCTTTTCTTTTAA-TGAGTG-----TCTCTTCTCTTCTCTCAATCCAAACGGACCC
TTAGTTTGAAATGTACTGGGAATAATTAG-TTTTTCATAGGGCACTTAATTTAGTGAGCCTCAACAAGGATAGGATTAGT
CCTCAGATTTATACTATAAACTCGTAGTCATCACTTGNTTTTTAAGTAATTAGG-TCCCCARCTAGTATATTT--ACTAT
TATGACTGTAGAATTGAAGCTCTGGTT--TATGTGCTTATTCAGT--ATATGCAGGCAAAGTTGAAGAAACTGTCAAATC
TCTTTATATTTTCTTTTCCTGGCCCATTACAGTTTTGCTTTATTTCGTATAGGTACATCATGTGTCAATANTGTGGTTNG
AGTTTATTTTGTGAATGCAGGTATGAATTGTTTATGGAAGC
>HY380_CGM_538_Hydrangea_serratifolia_Chile
TGGAACTTCACCGTAGTAACAGTTTTACTGGAGAGAAGTACGAGCATTCCCTGTTTTGTGATAATCAATAAAGAGGAACT
ATTCACTGAATCTCATGTCTTTTTTATTTTGCTTTATAGGTTGAGAGAGAAAAATCTTTCATGGGTGGATATCTTTGAGG
AAATACCTGTATGTTTCTGATGCTTGCTAATCCTTCT----AGTAGCCTATGTTTTCATAAAAATTTAGTGTGCTCGTCA
AATTTTCTCCTCCACGGATGCATATGCTGTGACCTTTGCAAAATACTTGTATGCTGACTACACTAATGCATGAACCATGT
CCCATTGTTTATGTCTCTGATTTGCAGCTTTGAATCAGTTACTGATTGCAATGAATGGAAGCTTTAAAATTAGTTTGTAG
GATGTG-------------GAATGATC-------TATTTTAATGATCTCAGAGTAAACCAACAACCATTTTCATTAGGGT
TATAGATTTT---------------------------------GCGGGTCGACAGAATTCTGAAGGGTATT--TTATTCA
GTATGTGATGGCGGTGTG---TTCTTGTCTCCACTAATATGCTGAATTTTYGAATCATATTTGTGATATACATGTATATA
TTTTCTGATGAAGTGAGTTGCATTCTGTTTATTAAC-TAAGAGTTCATTTGGAAGCTACGTGGATCTCCATTTTTACGCA
GATTCTTATACTGTCTTATATATTTAACAGATTAAGGTTTCAAATTCTGCTCTAATCAGTGCCTTCATGACAGAGTTGGA
AGCTGATACACCTGTCACCCAGGTACTTTTTTATTTGTTACWGGAGACTTTTCATTGATTTATATCCTGTTACTTATTGT
AATCATAATTTTCTTGACTCCGCAAGTGTGACTATGACCGACTACAACTATCAACCAATCCATTTATGGAGCGGAATGTG
GAATTTTTGATTGAATGCATGGATGATTTGTCAATGGAGCAGCAGAAGGTTAGGCTTCTTTTGTCTCCTTCAATT-----
---AGGGTTCTATCCTTATGATTGGCTGATCACATGACTGACTAGCTTTTAATNNNNNNNNNNNNNNNNNNNNNNNNNNN
NNNNNNNNNNNNNNNNNNNNNNNNNNNNNNNNNNNNNNNNNNNNNNNNNNNNNNNNNNNNNNNNNNNNNNNNNNNNNNNN
NNNNNNNNNNNNNNNNNNNNNNNNNNNNNNNGTTATGCTAC-TTTTTTTAGAGTTAATTGAGGAACTTTTKTGG-TGTCT
GTTGATATCTTGTTTATTTGACCTCCCATACCAGATCTTTTATTTATTTTAATTC----TATGGT-ATTCTATCTG----
----TTTCATGCAATAAATG--ATAGGTTTGG-AAAATATTGAGATAGTCGCCAACTTGTATCTTTCTACAATTTGCAAT
ATTTTTGAGT----TCAGTAGAAGGAGAT-AAATAGGAGGTTTTGAAGTATGGATTGGCTTTGCCGACGTAAGCTAATTG
TGTAAATTTACCCATTGATGCAGACTCAATAATTAAATAATAGTTCAAGGGGAAATGATAGTGTTGAAATCTGTGAATAA
TCAGTC-AGAGTCTAATGAGGATATGTA--CCCTGATTTGAGTTTGTGTGATTGTGTATGCAAAATTTGAAGTATGGAGA
AGGCTTC------------------------------------------------------ATATGTCATTATTTCTAAT
TGGTGTCTTTATTTTGCTTGTGTTGTGTATTCTACAGGGCAGAGAACATGGCACGTAAAGCTGCGGGAGAGGAACCATTA
CCTGAGGAGGATTCTATTGGTGAAATTTTTTTGTGTCACCGACACTTTCTCCCCTGGTTTTACAGGAAGCACAAATTGAA
CAGTTGAACTCACGGAAGCAAGAGATTGTGGAGACGTGTGAGTTGGAGCATATCAACCTTCCCACCATTTCAGACCCAAT
GGATACTGAATCCGGCCCCGCGTTTGATTTCAGTCAGCTGAGTAGATCTCATTTGCAGGACATGAGACCTTCAGGACGTG
AGAAACTTGAGGCAGAATTTAGGCAAAAAATTGACAGCCTAATATCAGAAATTGAAAGAACAGCCCCAAATTTGAAGGCC
CTGGACCAATACGAGGCTTTGCAGGAGAAGGAAAGAGTTGTCACTGAAGAATTTGAAGCAGCACGAAAAGAAGAGAAGGA
AATAGCTGACAAGTACAATTTGGTGAAGCTGAAGAGGTACTTATATTTCCATAGGTCCCATGTAGACAATACTTTAGCAG
TCCGTTTGGATGATAGAGA--GAAGTGGAGAGAAGAGAAACAAAACCCCTTACTTTCCTGTTCTCTTATTTGGTAAGTTA
ATTTGGGAGAGAAGCGAAGGTTAATGGAGAGAAGTGGAGAGAAAGTAAGAGAGAAAAAAGCCAATTTT-GTTTCTCTCCA
AATTGGAGAGATACGGAGTGAAGAGAAGAGA-------CTGTAAATAGAACATTCTTTGAAAATACACATA---TTTTTC
TGAATA------CTTTGCAGTTATGAAGTATCATTATTGACTAGAGGAAAAAGGAGTAATTGTTGCTAAATACTTTCTTT
TCTTTTCTCTTATGAAACCGAGCCAAACAAGAGGAAATTATATTT-CCTTTCGTTTCTCTCCTGCCTATCCAAACAGGGT
-GAGATAACTCTACTTTCTCCTCTTCTTTTCTTTTAA-TGAGTG-----TCTCTTCTCTTCTCTCAATCCAAACGGACCC
TTAGTTTGAAATGTACTGGGAATAATTAG-TTTTTCATAGGGCACTTAATTTAGTGAGCCTCAACAAGGATAGGATTAGT
CCTCAGATTTATACTATAAACTCGTAGTCATCACTTGNTATTTAAGTAATTAGG-TCCCCAGCTAGTATATTT--ACTAT
TATGACTGTAGAATTGAAGCTCTGGTT--TATGTGCTTATTCAGT--ATATGCAGGCAAAGTTGAAGAAACTGTCAAATC
TCTTTATATTTTCTTTTCCTGGCCCATTACAGTTTTGCTTTATTTCGTAGAGGTACATCATGTGTCAATA-TGTGGTT-G
AGTTTATTTTGTGAATGCAGGTATGAATTGTTTA???????
>HY381_CGM_540_Hydrangea_serratifolia_Chile
?GGAACTTCACCGTAGTAACAGTTTTACTGGAGAGAAGTACGAGCATTCCCTGTTTTGTGATAATCAATAAAGAGGAACT
ATTCACTGAATCTCATGTCTTTTTTATTTTGCTTTATAGGTTGAGAGAGAAAAATCTTTCATGGGTGGATATCTTTGAGG
AAATACCTGTATGTTTCTGATGCTTGCTAATCCTTCT----AGTAGCCTATGTTTTCATAAAATTTTAGTGTGCTCGTCA
AATTTTCTCCTCCACGGATGCATATGCTGTGACCTTTGCAAAATACTTGTATGCTGACTACACTAATGCATGAACCATGT
CCCATTGTTTATGTCTCTGATTTGCRGCTTTGAATCAGTTACTGATTGCAATGAATGGAAGCTTTAAAATTAGTTTGTAG
GATGTG-------------GAATGATC-------TATTTTAATGATCTCAGAGTAAACCAACAACCATTTTCATTAGGGT
TATAGATTTT---------------------------------GCGGGTCGACAGAATTCTGAAGGGTATT--TTATTCA
GTATGTGATGRYGGTGTG---TTCTTGTCTCCACTAATATGCTGAATTTTYGAATCATATTTGTGATATACATGTATATA
TTTTCTGATGAAGTGAGTTGCATTCTGTTTATTAAC-TAAGAGTTCATTTGGAAGCTACGTGGATCTCCATTTTTACGCA
GATTCTTATACTGTCTTATATATTTAACAGATTAAGGTTTCAAATTCTGCTCTAATCAGTGCCTTCATGACAGAGTTGGA
AGCTGATACACCTGTCACCCAGGTACTTTTTTATTTGTTACWGGAGACTTTTCATTGATTTATATCCTGTTAMTTATTGT
AATCATAATTTTCTTGACTCCGCAAGTGTGACTATGACCGACTACAACTATCAACCAATCCATTTATGGAGCGGAATGTG
GAATTTTTGATTGAATGCATGGATGATTTGTCAATGGAGCAGCAGAAGGTTAGGCTTCTTTTGTCTCCTTCAATT-----
---AGGGTTCTATCCTTATGATTGGCTGATCACATGACTGACTAGCTTTTAATTTTCAGTTTCAATTCTATTACCGGAAT
CTGTCTCGTCAGCAAGCCCAGCAGCAAGCATGGCTTCAGAAGAGAAGGTAACCAGATTATATGGTTTTTGATGGCTATGG
GCTATTCTACTGTTTTATCCACAGCTCAGTTGTTATGCTAC-TTTTTTTAGAGTTAATTGAGGAACTTTTTTGG-TGTCT
GTTGATATCTTGTTTATTTGACCTCCCATACCAGATCTTTTATTTATTTTAATTC----TATGGT-ATTCTATCTG----
----TTTCATGCRATAAATG--ATAGGTTTGG-AAAATATTGAGATAGTCGCCAACTTGTATCTTTCTACAATTTGCAAT
ATTTTTGAGT----TCAGTAGAAGGAGAT-AAATAGGAGGTTTTGAAGTATGGATTGGCTTTGCCGACGTAAGCTAATTG
TGTAAATTTACCCATTGATGCAGACTCAATAATTAAATAATAGTTCAAGGGGAAATGATAGTGTTGAAATCTGTGAATAA
TCAGTC-AGAGTCTAATGAGGATATGTA--CCCTGATTTGAGTTTGTGTGATTGTGTATGCAAAATTTGAAGTATGGAGA
AGGCTTC------------------------------------------------------ATATGTCATTATTTYTAAT
TGGTGTCTTTATTTTGCTTGTGTTGTGTATTCTACAGGGCAGAGAACATGGCACGTAAAGCTGCGGGAGAGGAACCATTA
CCTGAGGAGGATTCTATTGGTGAAWTTTTTTTGTGTCACCGACACTTTCTCCCCTGGTTTTACAGGAAGCACAAATTGAA
CAGTTGAACTCACGGAAGCAAGAGATTGTGGAGACGTGTGAGTTGGAGCATATCAACCTTCCCACCATTTCAGACCCAAT
GGATACTGAATCCGGCCCCGCGTTTGATTTCAGTCAGCTGAGTAGATCTCATTTGCAGGACATGAGACCTTCAGGACGTG
AGAAACTTGAGGCAGAATTTAGGCAAAAAATTGACAGCCTAATATCAGAAATTGAAAGAACAGCCCCAAATTTGAAGGCC
CTGGACCAATATGAGGCTTTGCAGGAGAAGGAAAGAGTTGTCACTGAAGAATTTGAAGCAGCACGAAAAGAAGAGAAGGA
AATAGCTGACAAGTACAATTTGGTGAAGCTGAAGAGGTACTTATATTTCCATAGGTCCCATGTAGACAATACTTTAGCAG
TCCGTTTGGATGATAGAGA--GAAGTGGAGAGAAGAGAAACAAAACCCCTTACTTTCCTGTTCTCTTATTTGGTAAGTTA
ATTTGGGAGAGAAGCGAAGGTTAATGGAGAGAAGTGGAGAGAAAGTAAGAGAGAAAAAAGCCAATTTT-GTTTCTCTCCA
AATTGGAGAGATACGGAGTGAAGAGAAGAGA-------CTGTAAATAGAACATTCTTTGAAAATACACATA---TTTTTC
TGAATA------CTTTGCACTTATGAAGTATCATTATTGACTAGAGGAAAAAGGAGTAATTGTTGCTAAATACTTTCTTT
TCTTTTCTCTTATGAAACCGAACCAAACAAGAGGAAATTATATTT-CCTTTCGTTTCTCTCCTGCCTATCCAAACAGGGT
-GAGATAACTCTACTTTCTCCTCTTCTTTTCTTTTAA-TGAGTG-----TCTCTTCTCTTCTCTCAATCCAAACGGACCC
TTAGTTTGAAATGTACTGGGAATAATTAG-TTTTTCATAGGGCACTTAATTTAGTGAGCCTCAACAAGGATAGGATTAGT
CCTCAGATTTATACTATAAACTCGTAGTCATCACTTNTTTTTTAAGTAATTAGG-TCCCCAGCTAGTATATTT--ACTAT
TATGACTGTAGAATTGAAGCTCTGGTT--TATGTGCTTATTCAGT--ATATGCAGGCAAAGTTGAAGAAACTGTCAAATC
TCTTTATATTTTCTTTTCCTGGCCCATTACAGTTTTGCTTTATTTCGTATAGGTACATCATGTGTCAATA-TGTGGTT-G
AGTTTATTTTGTGAATGCAGGTATGAATTGTTTATGGAAGC
>HY382_CGM_2012-003_Hydrangea_mathewsii_Ecuador
?GGAACTTCACCGTAGTAACAGTTTTACCGGAGAGAAGTACGAGCATTCCCTGTTTTGTGATAATCAATAAAGAGGAACT
ATTCACTGAATCTCATGTCTTTTTTATTTTGCTTTATAGGTTGAGAGAGAAAAATCTTTCATGGGTGGATATCTTTGAGG
AAATACCTGTATGTTTCTGATGCTTGCTAATCCTTCT----AGTAGCCTATGTTTTCATAAAAATTTAGTCTGCTCGTCA
AATTTTCTCCTCCACGGATGCATATGCTGTGACCATTGCAAAATACTTGTATGCTGACTACACTAATGCATGAGCCATGT
CCCATTGCGTATGTCTCTGATTTGCAGCTTTGAATCAGTTACTGATTGCAATGAATGGAAGCTTTAAAATTAGTTTGTAG
GATATG-------------GAATGATC-------TATTTTAATGATCTCGGAGTAAACCAACAACCATTTTCATTAGGGT
TATAGATTTT---------------------------------GTGGGTCGACAGAATTCCGAAGGGTA----TTATTCA
GTATGTGATGGCGGTGTG---TTCTTGTCTCCACTAATATGCTGAATTTTCGAATCATATCTGTGATATGCATGTATATA
TTTTCTGATGAAGTGAGTTGCATTCTGTTTATTAAC-TAAGAGTTCATTTGGAAGCTACGTGGATCTCCATTTTTACACA
GATTCTTATACTGTCTTGTGTATTTAACAGATTAAGGTTTCAAATTCTGCTCTAATCAGTGCCTTCATGACAGAGCTGGA
AGCTGATACACCTGTCACCCAGGTACTTTTTTATTTGTTACTGGAGACTTTTCATTGATTTATATCCTGTTACTTATTGT
AATCATAATTTTCTTGACTCCGCAAGTGTGACTATGACCGACTACAACTATCAACCAATCCATTTATGGAGCGGAATGTG
GAATTTTTGATTGAATGCATGGATGATTTGTCAATGGAGCAGCAGAAGGTTAGGTTTCTTTTGTCTCCTTCAATT-----
---AGGGTTCTATCCTTATGATTGGCTGATCACATGACTGATTAGCTTTTAATTTTCAGTTTCAATTTTATTACCGGAAT
CTGTCTCGTCAGCAAGCCCAGCAGCAAGCTTGGCTTCAGAAAAGAAGGTAACCAGATTATATGGTTTTTGATGGCTATGG
GCTATTCTACTGTTTAATC--CAGCTCAGTTGTTATGCTAC-TTTTTTTAGAGTTAATAGAGGATCTTTTTTGG-TGTCT
GTTGATATCTTGTTTATTTGACCTCCCATACCAGATCTTTTATTTATTTTAATTC----TATGGT-ATTCCATCGG----
----TTTCATGAAATAAATG--ATAGGTTTGG-AAAATATTGAGATAGTCGCCAACTTGTATCTTTCTACAATTTGCAAT
ATTTTTGAGT----TCAGTAAACGGAGAT-AAATAGGAGGTTTTGAAGTACGGATTGGCTTTGCCGATGTAAGCTAATTG
TGTAAATTTACCCATTGATGCAGACTCAATAATTAAATAATAGTTCAAGGGGAAATGATAGTGTTGAAATCTGTGAATAA
TCAGTC-AGGGTCTAATGAGGATATGTA--CCCTGATTTGAGTTTGTGTGATTGTGTATGCAAAATTTGAAGTATGGAGA
AGGCTTTATACCAAAG-TTCAGGCTTCACCTCTGTACTACATTACTTCTTCCCCCTTCTTGATATGTCATTATTTCTAAT
TGGTGTCTTAATTTTGCTTGTGTTGTGTATTCTACAGGGCAGAGAACATGGCACGTAAAGCTGCGGGAGAGGAACCATTA
CCTGAGGAGG?????????????????????????????????ACTTTCTCCCCTGGTTTTACAGGAAGCACAAATTGAA
CAGTTGAACTCACGGAAGCAAGAGATTGTGGAGACGTGTGAGTTGGAGCATATCAACCTTCCCACCATTTCAGACCCAAT
GGATACTGAATCCGGCCCCGCGTTTGATTTCAGTCAGCTGAGTAGATCTCATTTGCAGGACATGAGACCTTCAGGACGTG
AGAAACTTGAGGCAGAATTTAGGCAAAAAATTGACAGCCTAATATCNGAAATTGAAAGAACAGCCCCAAATTTGAAGGCC
CTGGACCAATACGAGGCTTTGCAGGAGAAGGAAAGAGTTGTCACTGAAGAATTTGAAGCAGCACGAAAAGAAGAGAAGGA
AATAGCTGCCAAGTACAATTTGGTGAAGCTGAAGAGGTACTTATATTTCCATAGGTCCCATGTAGACAATACTTTAGCAG
TCCGTTTGGATGATAGAGA--GAAGTGGAGAGAAGAGAAACAAAACCCCTTACTTTCCTGTTCTCTTATTTGGTAAGTTA
ATTTGGGAGAGAAGCGAAGGTTAATGGAGAGAAGTGGAGAGAAAGTAAGAGAGAAAAAAGCCAATTTT-GTTTCTCTCCA
AATTGGAGAGATACGGAGTGAAGAGAAGAGA-------CTGTAAATAGAACATTCTTTGAAAATACACATA---TTTTTC
TGAATA------CTTTGCAGTTATGAAGTATCATTATTGACTAGAGGAAAAAGGAGTAATTGTTGCTAAATACTTTCTTT
TCTTTCCTCTTATGAAACCGAGCCAAACAAGAGGAAATTATATTT-MCTTTCGTTTCTCTCCTACCTATCCAAACAGGGT
-GAGATAACTCTACTTTCTCCTCTTCTTTTCTTTTAA-TGAGTG-----TCTCTTCTCTTCTCTCAATCCAAACGGACCC
TTAGTTTGAAATGTACTGGGAATAATTAG-TTTTTCATAGGGCACTTAATTTAGTGAGCCTCAACAAGGATAGGATTAGT
CCTCAGATTTATACTATAAACTCGTAGTCATCACTTGTTTTTTAAGTAATTAGG-TCCCCAGCTAGTATATTT--ACTAT
TATGACTGTAGAATTGAAGCTCTGGTT--TATGTGCTTATTCAGT--ATATGCAAGCAAAGTTGAAGAAACTGTCAAATC
TCTTTATATTTTCTTTTCCTGGCCCATTACAGTTTTGCTTTATTTCGTATAGGTACATCATGTGTCAATT-TGTGGTT-G
AGTTTATTTTGTGAATGCAGGTATGAATTGTTTATGGAAGC
>HY384_CGM_2012-010_Hydrangea_sp1_Ecuador
TGGAACTTCACCGTAGTAACAGTTTTACTGGAGAGAAGTACRAGCATTCCCTGTTTTGTGATAATCAATAAAGAGGAACT
ATTCACCGAATCTCATGTCTTTTTTATTTTGCTTTATAGGTTGAGAGAGAAAAATCTTTCATGGGTGGATATCTTTGAGG
AAATACCTGTATGTTTCTGATGCTTGCTAATCCTTCY----AGTAGCCTATGTTTTCATAAAAATTTAGTCTGCTCGTCA
AATTTTCTCCTCCACAKATGCATATGCTGTGACCATTGCAAAATACTTGTATGCTGACTACACTAATGCATGAACCATGT
CCCATTGTGTATGTCTCTGATTTGCAGCTTTGAATCAGTTACTGATTGCAATGAATGGAAGCTTTAAAATTAGTTTGTAG
GATATG-------------GAAGGATC-------TATTTTAATGATCTCGGAGTAAACCAACAACCATTTTCATTAGGGT
TATAGATTTT---------------------------------GTGGGTCGACAGAATTCCGAAGGGTA----TTATTCA
GTATGTGATGGCGGTGTG---TTCTTGTCTCCACTAAAATGCTGAATTTTCGAATCATATCTGTGATATGCATGTATATA
TTTTCTGATGAAGTGAGTTGCATTCTGTTTATTAAC-TAAGAGTTCATTTGGAAGCTACGTGGATCTCCATTTTTACACA
GATTCTTATACTGTCTTGTGTATTTAACAGATTAAGGTTTCAAATTCTGCTCTAATCAGTGCCTTCATGACAGAGCTGGA
AGCTGATACACCTGTCACCCAGGTACTTTTTTATTTGTTACTGGAGACTTTTCATTGATTTATATCCTGTTACTTATTGT
AATCATAATTTTCTTGACTCCGCAAGTGTGACTATGACCGACTACAACTATCAACCAATCCATTTATGGAGCGGAATGTG
GAATTTTTGATTGAATGCATGGATGATTTGTCAATGGAGCAGCAAAAGGTTAGGCTTCTTTTGTCTCCTTCAATT-----
---AGGGTTCTATCCTTATGATTGGCTGATCACATGACTGATTAGCTTTTAATTTTCAGTTTCAATTTTATTACCGGAAT
CTGTCTCGTCAGCAAGCCCAGCAGCAAGCTTGGCTTCAGAAAAGAAGGTAACCAGATTTTATGGTTTTTGATGGCTATGG
GCTATTCTACTGTTTAATC--CAGCTCAGTTGTTATGCTAC-TTTTTTTAGAGTTAATTGAGGAACTTTTTTGG-TGTCT
GTTGATATCTTGTTTATTTGACCTCCCATACCAGATCTTTTATTTATTTTAATTC----TATGGT-ATTCTATCGG----
----TTTCATGAAATAAATG--ATAGGTTTGG-AAAATATTGAGATAGTCGCCAACTTGTATCTTTCTACAATTTGCAAT
ATTTTTGAGT----TCAGTAAAAGGAGAT-AAATAGGAAGTTTTGAAGTACGGATTGGCTTTGCCGATGTAAGCTAATTG
TGTAAATTTACCCATTGATGCAGACTCAATAATTAAATAATAGTTCAAGGGGAAATGATAGTGTTGAAATCTGTGAATAA
TCAGTC-AGGGTCTAATGAGGATATGTA--CCCTGATTTGAGTTTGTGTGATTGTGTATGCAAAATTTGAAGTATGGAGA
AGGCTTCATACTAAAG-TTCAGGCTTCACCTCTGTACTACATTACTTCTTCCCCCTTCTTGATATGTCATTATTTCTAAT
TGGTGTCTTAATTTTGCTTGTGTTGTGTATTCTACAGGGCAGAGAACATGGCACGTAAAGCTGCGGGAGAGGAACCATTA
CCTGAGGAGGATTCTATTGGTGAAATTTTTTTGTGTCACCGACACTTTCTCCCCTGGTTTTACAGGAAGCACAAATTGAA
CAGTTGAACTCACGGAAGCAAGAGATTGTGGAGACGTGTGAGTTGGAGCATATCAACCTTCCCACCATTTCAGACCCAAT
GGATACTGAATCCGGCCCCGCGTTTGATTTCAGTCAGCTGAGTAGATCTCATTTGCAGGACATGAGACCTTCAGGACGTG
AGAAACTTGAGGCAGAATTTAGGCAAAAAATTGACAGCCTAATATCAGAAATTGAAAGAACAGCCCCAAATTTGAAGGCC
CTGGACCAATACGAGGCTTTGCAGGAGAAGGAAAGAGTTGTCACTGAAGAATTTGAAGCAGCACGAAAAGAAGAGAAGGA
AATAGCTGCCAAGTACAATTTGGTGAAGCTGAAGAGGTACTTATATTTCCATAGGTCCCATGTAGACAATACTTTAGCAG
TCCGTTTGGATGATAGGGA--GAAGTGGAGAGAAGAGAAACAAAACCCCTTACTTTCCTGTTCTCTTATTTGGTAAGTTA
ATTTGGGAGAGAAGCGAAGGTTAATGGAGAGAAGTGGAGAGAAAGTAAGAGAGAAAAAAGCCAATTTT-GTTTCTCTCC-
AATTGGAGAGATACGGAGTGAAGAGAAGAGA-------CTGTAAATAGAACATTCTTTGAAAATACACATA---TTTTTC
TAAATA------CTTTGCAGTTATGAAGTATCATTATTGACTAGAGGAAAAAGGAGTAATTGTTGCTAAATACTTTCTTT
TCTTTTCTCTTATGAAACCGAGCCAAACAAGAGGAAATTATATTT-CCTTTCGTTTCTCTCCTGCCTATCCAAACAGGGT
-GAGATAACTCTACTTTCTCCTCTTCTTTTCTTTTAA-TGAGTG-----TTTGTTCTCTTCTCTCAATCCAAACGGACCC
TTAGTTTGAAATGTACTGGGAATAATTAG-TTTTTCATAGGGCACTTAATTTAGTGAGCCTCAACAAGGATAGGATTAGT
CCTCAGATTTATACTATAAACTCGTAGTCATCACTAGTTTTTTAAGTAATTAGG-TCCCCAGCTAGTATATTT--ACTAT
TATGACTGTAGAATTGAAGCTCTGGTT--TATGTGCTTATTCAGT--ATATGCAAGCAAAGTTGAAGAAACTGTCGAATC
TCTTTATATTTTCTTTTCCTGGCCCATTACAGTTTTGCTTTATTTCGTATAGGTACATCATGTGTCAGTA-TGTGGTT-G
AGTTTATTTTGTGAATGCAGGTATGAATTGTTTATGGAAGC
>HY385_CGM_2012-016_Hydrangea_weberbaueri_Ecuador
?GGAACTTCACCGTAGTAACAGTTTTACTGGAGAGAAGTGCGAGCATTCCCTGTTTTGTGATAATCAATAAAGAGGAACT
ATTCACTGAATCTCATGTCTTTTTTATTTTGCTTTATAGGTTGAGAGAGAAAAATCTTTCATGGGTGGATATCTTTGAGG
AAATACCTGTATGTTTCTGATGCTTGCTAATCCGTCT----AGTAGCCTATGTTTTCATAAAAATTTAGTCTGCTCGTCA
AATTTTCTCCTCCACGGATGCATATGCTGTGACCATTGCAAAATACTTGTATGCTGACTACACTAATGCATGAACCATGT
CCCATTGTGTATGTCTCTGATTTGCAGCTTTGAATCAGTTACTGATTGCAATGAATGGAAGCTTTAAAATTAGTTTGTAG
GATATG-------------GGATGATC-------TATTTTAATGATCTCGGAGTAAACCAACAACCATTTTCATTAGGGT
TATAGATTTT---------------------------------GTGGGTCGATAGAATTCCGAAGGGTA----TTATTCA
GTATGTGATGGCGGTGTG---TTCTTTTCTCCACTAATATGCTGAATTTTGGAATCATATCTGTGATATGCATGTATATA
TATTCTGATGAAGTGAGTTGCATTCTGTTTATTAAC-TAAGAGTTCATTTGGAAGCTACGTGGATCTCCATTTTTACACA
GATTCTTATACTGTCTTGTGTATTTAACAGATTAAGGTTTCGAATTCTGCTCTAATCAGTGCCTTCATGACAGAGCTGGA
AGCTGATACACCTGTCACCCAGGTACTTTTTTATTTGTTACTGGAGACTTTTCATTGATTTATATCCTGTTACTTAATGT
AATCATAATTTTCTTGACTCCGCAAGTGTGACTATGACCGACTACAACTATCAACCAATCCATTTATGGAGCGGAATGTG
GAATTTTTGATTGAATGCATGGATGATTTGTCAATGGAGCAGCAGAAGGTTAGGCTTCTTTTGTCTCCTTCAATT-----
---AGGGTTCTATCCTTATGATTGGCTGATCACATGACTGATTAGCTTTTAATTTTCAGTTTCAATTTTATTACCGGAAT
CTGTCTCGCCAGCAAGCCCAGCAGCAAGCTTGGCTTCAGAAAAGAAGGTAACCAGATTATATGGTTTTTGATGGCTATGG
GCTATTCTACTGTTTTATC--CAGCTCAGTTGTTATGCTAC-TTTTTTTAGAGTTAATTGAGGAACCTTTTTGG-TGTCT
GTTGATATCTTGTTTATTTGACCTCCCATACCAGATCTTTTATTTATTTTAAT------------------ATCGG----
----TTTCATGAAATAAATG--ATAGGTTTGG-AAAGTATTGAGATAGTCGCCAACTTGTTTCTTTCTACAATTTGTAAT
ATTTTTGAGT----TCAGTAAAAGGAGAT-AAATAGGAGGTTTTGAAGTACGGATTGGCTTTGCCGATGTAAGCTAATTG
TGTAAATTTACCCATTGATGCAGACTCAATAATTAAATAATAGTTCAAGGGGAAATGATAGTGTTGAAATCTGTGAATAA
TCAGTC-AGAGTCCAATGAGGATATGTA--CCCTGATTTGAGTTTGTGTGATTGTGTATGCAAAATTTGAAGTATGGAGA
AGGCTTCATACTAAAG-TTCAGGCTTCACCTCTGTACTACATTACTTCTTCCCCCTTCTTGATATGTCATTATTTCTAAT
TGGTGTCTTAATTTTGCTTGTGTTGTGTATTCTACAGGGCAGAGAACATGGCACGTAAAGCTGCGGGAGAGGAACCATTA
CCTGAGGAGG?TTCTATTGGTGAAATTTTTTTGTGTCACCGACACTTTCTCCCCTGGTTTTACAGGAAGCACAAATTGAA
CAGTTGAACTCACGGAAGCAAGAGATTGTGGAGACGTGTGAGTTGGAGCATATCAACCTTCCCACCATTTCAGACCCAAT
GGATACTGAATCCGGCCCCGCGTTTGATTTCAGTCAGCTGAGTAGATCTCATTTGCAGGACATGAGACCTTCAGGACGTG
AGAAACTTGAGGCAGAATTTAGGCAAAAAATTGACAGCCTAATATCAGAAATTGAAAGAACAGCCCCAAATTTGAAGGCC
CTGGACCAATACGAGGCTTTGCAGGAGAAGGAAAGAGTTGTCACTGAAGAATTTGAAGCAGCACGAAAAGAAGAGAAGGA
AATAGCTGACAAGTACAATTTGGTGAAGCTGAAGAGGTACTTATATTTCCATAGGTCCCATGTAGACAATACTTTAGCAG
TCCGTTTGGATGATAGAGA--GAAGTGGAGAGAAGAGAAACAAAACCCCTTTCTTTCCTGTTCTCTTATTTGGTAAGTTA
ATTTGGGAGAGAAGCGAAGGTTAATGGAGAGAAGTGGAGAGAAAGTAAGAGAGAAAAAAGCCAATTTT-GTTTCTCTCCA
AATTGGAGAGATACGGAGTGAAGAGAAGAGA-------CTGTAAATAGAACATTCTTTGAAAATACACATA---TTTTTC
TGAATA------CTTTGCAGTTATGAAGTGTCATTATTGACTAGAGGAAAAAGGAGTAATTGTTGCTAAATACTTTCTTT
TCTTTTCTCTTATGAAACCGAGCCAAACAAGAGGAAATTATATTT-CCTTTCATTTCTCTCCTGCCTATCCAAACAGCGT
-GAGATAACTCTACTTTCTCCTCTTCTTTTCTTTTAA-TGAGTG-----TCTCTTCTCTTCTCTCAATCCAAACGGACCC
TTAGTTTGAAATGTACTGGGAATAATTAG-TTTTTCATAGGGCACTTAATTTAGTGAGCCTCAACAAGGATAGGATTAGT
CCTCAGATTTATACTATAAACTCGTAGTCATCACTTGTTTTTTAAGTAATTAGG-TCCCCAGCTAGTATATTT--ACTAT
TATGACTGTAGAATTGAAGCTCTGGTT--TATGTGCTTATTCAGT--ATATGCAAGCAAAGTTGAAGAAACTGTCAAATC
TKTTTATATTTTCTTTTCCTGGCCCATTACAGTTTTGCTTTATTTCGTATAGGTACATTATGTGTCAATA-TGTGGTT-G
AGTTTATTTTGTGAATGCAGGTATGAATTGTTTATGGAAGC
>HY386_CGM_2012-021_Hydrangea_weberbaueri_Ecuador
?GGAACTTCACCGTAGTAACAGTTTTACTGGAGAGAAGTGCGAGCATTCCCTGTTTTGTGATAATCAATAAAGAGGAACT
ATTCACTGAATCTCATGTCTTTTTTATTTTGCTTTATAGGTTGAGAGAGAAAAATCTTTCATGGGTGGATATCTTTGAGG
AAATACCTGTATGTTTCTGATGCTTGCTAATCCGTCT----AGTAGCCTATGTTTTCATAAAAATTTAGTCTGCTCGTCA
AATTTTCTCCTCCACGGATGCATATGCTGTGACCATTGCAAAATACTTGTATGCTGACTACACTAATGCATGAACCATGT
CCCATTGTGTATGTCTCTGATTTGCAGCTTTGAATCAGTTACTGATTGCAATGAATGGAAGCTTTAAAATTAGTTTGTAG
GATATG-------------GAATGATC-------TATTTTAATGATCTCGGAGTAAACCAACAACCATTTTCATTAGGGT
TATAGATTTT---------------------------------GTGGGTCGATAGAATTCCGAAGGGTA----TTATTCA
GTATGTGATGGCGGTGTG---TTCTTTTCTCCACTAATATGCTGAATTTTGGAATCATATCTGTGATATGCATGTATATA
TATTCTGATGAAGTGAGTTGCATTCTGTTTATTAAC-TAAGAGTTCATTTGGAAGCTACGTGGATCTCCATTTTTACACA
GATTCTTATACTGTCTTGTGTATTTAACAGATTAAGGTTTCGAATTCTGCTCTAATCAGTGCCTTCATGACAGAGCTGGA
AGCTGATACACCTGTCACCCAGGTACTTTTTTATTTGTTACTGGAGACTTTTCATTGATTTATATCCTGTTACTTAATGT
AATCATAATTTTCTTGACTCCGCAAGTGTGACTATGACCGACTACAACTATCAACCAATCCATTTATGGAGCGGAATGTG
GAATTTTTGATTGAATGCATGGATGATTTGTCAATGGAGCAGCAGAAGGTTAGGCTTCTTTTGTCTCCTTCAATT-----
---AGGGTTCTATCCTTATGATTGGCTGATCACATGACTGATTAGCTTTTAATTTTCAGTTTCAATTTTATTACCGGAAT
CTGTCTCGCCAGCAAGCCCAGCAGCAAGCTTGGCTTCAGAAAAGAAGGTAACCAGATTATATGGTTTTTGATGGCTATGG
GCTATTCTACTGTTTTATC--CAGCTCAGTTGTTATGCTAC-TTTTTTTAGAGTTAATTGAGGAACCTTTTTGG-TGTCT
GTTGATATCTTGTTTATTTGACCTCCCATACCAGATCTTTTATTTATTTTAAT------------------ATCGG----
----TTTCATGAAATAAATG--ATAGGTTTGG-AAAATATTGAGATAGTCGCCAACTTGTTTCTTTCTACAATTTGTAAT
ATTTTTGAGT----TCAGTAAAAGGAGAT-AAATAGGAGGTTTTGAAGTACGGATTGGCTTTGCCGATGTAAGCTAATTG
TGTAAATTTACCCATTGATGCAGACTCAATAATTAAATAATAGTTCAAGGGGAAATGATAGTGTTGAAATCTGTGAATAA
TCAGTC-AGAGTCCAATGAGGATATGTA--CCCTGATTTGAGTTTGTGTGATTGTGTATGCAAAATTTGAAGTATGGAGA
AGGCTTCATACTAAAG-TTCAGGCTTCACCTCTGTACTACATTACTTCTTCCCCCTTCTTGATATGTCATTATTTCTAAT
TGGTGTCTTAATTTTGCTTGTGTTGTGTATTCTACAGGGCAGAGAACATGGCACGTAAAGCTGCGGGAGAGGAACCATTA
CCTGAGGAGG?TTCTATTGGTGAAAATTTTTTGTGTCACCGACACTTTCTCCCCTGATTTTACAGGAAGCACAAATTGAA
CAGTTGAACTCACGGAAGCAAGAGATTGTGGAGATGTGTGAGTTGGAGCATATCAACCTTCCCACCATTTCAGACCCAAT
GGATACTGAATCCGGCCCCGCGTTTGATTTCAGTCAGCTGAGTAGATCTCATTTGCAGGACATGAGACCTTCAGGACGTG
AGAAACTTGAGGCAGAATTTAGGCAAAAAATTGACAGCCTAATATCAGAAATTGAAAGAACAGCCCCAAATTTGAAGGCC
CTGGACCAATACGAGGCTTTGCAGGAGAAGGAAAGAGTTGTCACTGAAGAATTTGAAGCAGCACGAAAAGAAGAGAAGGA
AATAGCTGACAAGTACAATTTGGTGAAGCTGAAGAGGTACTTATATTTCCATAGGTCCCATGTAGACAATACTTTAGCAG
TCCGTTTGGATGATAGAGA--GAAGTGGAGAGAAGAGAAACAAAACCCCTTTCTTTCCTGTTCTCTTATTTGGTAAGTTA
ATTTGGGAGAGAAGCGAAGGTTAATGGAGAGAAGTGGAGAGAAAGTAAGAGAGAAAAAAGCCAATTTT-GTTTCTCTCCA
AATTGGAGAGATATGGAGTGAAGAGAAGAGA-------CTGTAAATAGAACATTCTTTGAAAATACACATA---TTTTTC
TGAATA------CTTTGCAGTTATGAAGTGTCATTATTGACTAGAGGAAAAAGGAGTAATTGTTGCTAAATACTTTCTTT
TCTTTTCTCTTATGAAACCGAGCCAAACAAGAGGAAATTATATTT-CCTTTCATTTCTCTCCTGCCTATCCAAACAGGGT
-GAGATAACTCTACTTTCTCCTCTTCTTTTCTTTTAA-TGAGTG-----TCTCTTCTCTTCTCTCAATCCAAACGGACCC
TTAGTTTGAAATGTACTGGGAATAATTAG-TTTTTCATAGGGCACTTAATTTAGTGAGCCTCAACAAGGATAGGATTAGT
CCTCAGATTTATACTATAAACTCGTAGTCATCACTTGTTTTTTAAGTAATTAGG-TCCCCAGCTAGTATATTT--ACTAT
TATGACTGTAGAATTGAAGCTCTGGTT--TATGTGCTTATTCAGT--ATATGCAAGCAAAGTTGAAGAAACTGTCAAATC
TCTTTATATTTTCTTTTCCTGGCCCATTACAGTTTTGCTTTATTTCGTATAGGTACATTATGTGTCAATA-TGTGGTT-G
AGTTTATTTTGTGAATGCAGGTATGAATTGTTTATGGAAGC
>HY387_CGM_2012-026_Hydrangea_sp2_Ecuador
TGGAACTTCACCGTAGTAACAGTTTTACTGGAGAGAAGTACGAGCATTGCCTGTTTTGTGATAATCAATAAAGAGGAACT
ATTCACCGAATCTCATGTCTTTTTTATTTTGCTTTATAGGTTGAGAGAGAAAAATCTTTCATGGGTGGATATCTTTGAGG
AAATACCTGTATGTTTCTGATGCTTGCTAATCCTTCCTTCTAGTAGCCTATGTTTTCATAAAAATTTAGTCTGCTCGTCA
AATTTTCTCCTCCACGGATGCATATGCTGTGACCATTGCAAAATACTTGTATGCTGACTACACTAATGCATGAACCATGT
CCCATTGTGTATGTCTCTGATTTGCAGCTTTGAATCAGTTACTGATTGCAATGAATGGAAGCTTTAAAATTAGTTTGTAG
GATATG-------------GAAGGATC-------TATTTTAATGATCTCGGAGTAAACCAACAACCATTTTCATTAGGGT
TATAGATTTT---------------------------------GTGGGTCGACAGAATTCCGAAGGGTA----TTATTCA
GTATGTGATGGCGGTGTG---TTCTTGTCTCCACTAAAATGCTGAATTTTCGAATCATATCTGTGATATGCATGTATATA
TTTTCTGATGAAGTGAGTTGCATTCTGTTTATTAAC-TAAGAGTTCATTTGGAAGCTACGTGGATCTCCATTTTTACACA
GATTCTTATACTGTCTTGTGTATTTAACAGATTAAGGTTTCAAATTCTGCTCTAATCAGTGCCTTCATGACAGAGCTGGA
AGCTGATACACCTGTCACCCAGGTACTTTTTTATTTGTTACTGGAGCCTTTTCATTGATTTATATCCTGTTACTTACTGT
AATCATAATTTTCTTGACTCCGCAAGTGTGACTATGACCGACTACAACTATCAACCAATCCATTTATGGAGCGAAATGTG
GAATTTTTGATTGAATGCATGGATGATTTGTCAATGGAGCAGCAAAAGGTTAGGCTTCTTTTGTCTCCTTCAATT-----
---AGGGTTCTATCCTTATGATTGGCTGATCACATGACTGATTAGCTTTTAATTTTCAGTTTCAATTTTATTACCGGAAT
CTGTCTCGTCAGCAAGCCCAGCAGCAAGCTTGGCTTCAGAAAAGAAGGTAACCAGATTTTATGGTTTTTGATGGCTATGG
GCTATTCTACTGTTTAATC--CAGCTCAGTTGTTATGCTAC-TTTTTTTAGAGTTAATTGAGGAACTTTTTTGG-TGTCT
GTTGATATCTTGTTTATTTGACCTCCCATACCAGATCTTTTATTTATTTTAATTC----TATGGT-ATTCTATCGG----
----TTTCATGAAATAAATG--ATAGGTTTGG-AAAATATTGAGATAGTCGCCAACTTGTATCTTTCTACAATTTGCAAT
ATTTTTGAGT----TCAGTAAAAGGAGAT-AAATAGGAGGTTTTGAAGTACGGATTGGCTTTGCCGATGTAAGCTAATTG
TGTAAATTTACCCATTGATGCAGACTCAATAATTAAATAATAGTTCAAGGGGAAATGATAGTGTTGAAATCTGTGAATAA
TCAGTC-AGGGTCTAATGAGGATATGTA--CCCTGATTTGAGTTTGTGTGATTGTGTATGCAAAATTTGAAGTATGGAGA
AGGCTTCATACTAAAG-TTCAGGCTTCACCTCTGTACTACATTACTTCTTCCCCCTTCTTGATATGTCATTATTTCTAAT
TGGTGTCTTAATTTTGCTTGTGTTGTGTATTCTACAGGGCAGAGAACATGGCACGTAAAGCTGCGGGAGAGGAACCATTA
CCTGAGGAGGATTCTATTGGTGAAATTTTTTTGTGTCACCGACACTTTCTCCCCGGGTTTTACAGGAAGCACAAATTGAA
CAGTTGAACTCACGGAAGCAAGAGATTGTGGAGACGTGTGAGTTGGAGCATATCAACCTTCCCACCATTTCAGACCCAAT
GGATACTGAATCTGGCCCCGCGTTTGATTTCAGTCAGCTGAGTAGATCTCATTTGCAGGACATGAGACCTTCAGGACGTG
AGAAACTTGAGGCAGAATTTAGGCAAAAAATTGACAGCCTAATATCAGAAATTGAAAGAACAGCCCCAAATTTGAAGGCC
CTGGACCAATACGAGGCTTTGCAGGAGAAGGAAAGAGTTGTCACTGAAGAATTTGAAGCAGCACGAAAAGAAGAGAAGGA
AATAGCTGCCAAGTACAATTTGGTGAAGCTGAAGAGGTACTTATATTTCCTTAGGTCCCATGTAGACAATACTTTAGCAG
TCCGTTTGGATGATAGGGA--GAAGTGGAGAGAAGAGAAACAAAACCCCTTACTTTCCTGTTCTCTTATTTGGTAAGTTA
ATTTGGGAGAGAAGCGAAGGTTAATGGAGAGAAGTGGAGAGAAAGTAAGAGAGAAAAAAGCCAATTTT-GTTTCTCTCC-
AATTGGAGAGATACGGAGTGAAGAGAAGAGA-------CTGTAAATAGAACATTCTTTGAAAATACACA-----TTTTTC
TAAATA------CTTTGCAGTTATGAAGTATCATTATTGACTAGGGGAAAAAGGAGTAATTGTTGCTAAATACTTTCTTT
TCTTTTCTCTTATGAAACCGAGCCAAACAAGAGGAAATTATATTT-CCTTTCGTTTCTCTCCTGCCTATCCAAACAGGGT
-GAGATAACTCTACTTTCTCCTCTTCTTTTCTTTTAA-TGAGTG-----TTTGTTCTCTTCTCTCAATCCAAACGGACCC
TTAGTTTGAAATGTACTGGGAATAATTAG-TTTTTCATAGGGCACTTAATTTAGTGAGCCTCAACAAGGATAGGATTAGT
CCTCAGATTTATACTATAAACTCGTAGTCATCACTAGTTTTTTAAGTAATTAGG-TCCCCAGCTAGTATATTT--ACTAT
TATGACTGTAGAATTGAAGCTCTGGTT--TATGTGCTTATTCAGT--ATATGCAAGCAAAGTTGAAGAAACTGTCGAATC
TCTTAATATTTTCTTTTCCTGGCCCATTATAGTTTTGCTTTATTTCGTATAGGTACATCATGTGTCAGTA-TGTGGTT-G
AGTTTATTTTGTGAATGCAGGTATGAATTGTTTATGGAAGC
>HY389_CGM_2012-040_Hydrangea_sprucei_Ecuador
?GGAACTTCACCGTAGTAACAGTTTTACCGGAGAGAAGTACGAGCATTCCCTGTTTTGTGATAATCAATAAAGAGGAACT
ATTCACTGAATCTCATGTCTTTTTTATTTTGCTTTATAGGTTGAGAGAGAAAAATCTTTCATGGGTGGATATCTTCGAGG
AAATACCTGTATGTTTCTGATGCTTGCTAATCCTTCT----AGTAGCCTATGTTTTCATAAAAATTTAGTCTGCTCGTCA
AATTTTCTCCTCCACGGATGCATATGCTGTGACCATTGCAAAAAACTTGTATGCTGACTACACTAATGCATGAGCCATGT
CCCATTGTGTATGTCTCTGATTTGCAGYTTTGAATCAGTTACTGATTGCAATGAATGGAAGCTTTAAAATTAGTTTGTAG
GATATG-------------GAATGATC-------TATTTTAATGATCTCGGAGTAAACCAACAACCATTTTCATTAGGGT
TATAGATTTT---------------------------------GTGGGTCGACAGAATTCCGAAGGGTA----TTATTCA
GTATGTGATGGCGGTGTG---TTCTTGTCTCCACTAATATGCTGAATTTTCGAATCATATCTGTGATATGCATGTATATA
TTTTCTGATGAAGTGAGTTGCATTCTGTTTATTAAC-TAAGAGTTCATTTGGAAGCTACATGGATCTCCATTTTTACACA
GATTCTTATACTGTCYTGTGTATTTAACAGATTAAGGTTTCAAATTCTGCTCTAATCAGTGCCTTCATGACAGAGCTGGA
AGCTGATACACCTGTCACCCAGGTACTTTTTTATTTGTTACTGGAGACTTTTCATTGATTTATATCCTGTTACTTATTGT
AATCATAATTTTCTTGACTCCRCAAGTGTGACTATGACCGACTACAACTATCAACCAATCCATTTATGGAGCGGAATGTG
GAATTTTTGATTGAATGCATGGATGATTTGTCAATGGAGCAGCAGAAGGTTAGGCTTCTTTTGTCTCCTTCAATT-----
---AGGGTTCTATCCTTATGATTGGCTGATCACATGACTGATTAGCTTTTAATTTTCAGTTTCAATTTTATTACCGGAAT
CTGTCTCGTCAGCAAGCCCAGCAGCAAGCTTGGCTTCAGAAAAGAAGGTAACCAGATTATATGGTTTTTGATGGCTATGG
GCTATTCTACTGTTTAATC--CAGCTCAGTTGTTATGCTAC-TTTTTTTAGAGTTAATTGAGGATCTTTTTTGG-TGTCT
GTTGATATCTTGTTTATTTGACCTCCCAYACCAGATCTTTTATTTATTTTAATTC----TATGGT-ATTCCATCGG----
----TTTCATGAAATAAATG--ATAGGTTTGG-AAAATATTGAGATAGTCGCCAACTTGTAGCTTTCTACAATTTGCAAT
ATTTTTGAGT----TCAGTAAACGGAGAT-AAATAGGAGGTTTTGAAGTACGGATTGGCTTTGCCGATGTAAGCTAATTG
TGTAAATTTACCCATTGATGCAGACTCAATAATTAAATAATAGTTCAAGGGGAAATGATAGTGTTGAAATCTGTGAATAA
TCAGTC-AGGGTCTAATGAGGATATGTA--CSCTGATTTGAGTTTGTGTGATTGTGTATGCAAAATTTGAAGTATGGAGA
AGGCTTCATACCAAAG-TTCAGGCTTCACCTCTGTACTACATTACTTCTTCCCCCTTCTTGATATGTCATTATTTCTAAT
TGGTGTCTTAATTTTGCTTGTGTTGTGTATTCTACAGGGCAGAGAACATGGCACGTAAAGCTGCGGGAGAGGAAC?????
????????????????????????????????????????????????????????????????????????????????
????????????????????????????????????????????????????????????????????????????????
????????????????????????????????????????????????????????????????????????????????
????????????????????????????????????????????????????????????????????????????????
????????????????????????????????????????????????????TTGAAGCAGCACGAAAAGAAGAGAAGGA
AATAGCTGCCAAGTACAATTTGGTGAAGCTGAAGAGGTACTTATATTTCCATAGGTCCCATGTAGACAATACTTTAGCAG
TCCGTTTGGATGATAGAGA--GAAGTGGAGAGAAGAGAAACAAAACCCCTTACTTTCCTGTTCTCTTATTTGGTAAGTTA
ATTTGGGAGAGAAGCGAAGGTTAATGGAGAGAAGTGGAGAGAAAGTAAGAGAGAAAAAAGCCAATTTT-GTTTCTCTCCA
AATTGGAGAGATACGGAGTGAAGAGAAGAGA-------CTGTAAATAGAACATTCTTTGAAAATACACATA---TTTTTC
TGAATA------CTTTGCAGTTATGAAGTATCATTATTGACTAGAGGAAAGAGGAGTAAATGTTGCTAAATACTTTCTTT
TCTTTCCTCTTATGAAACCGAGCCAAACAAGAGGAAATTATATTT-CCTTTCGTTTCTCTCCTGCCTATCCAAACAGGGT
-GAGATAACTCTACTTTCTCCTCTTCTTTTCTTTTAA-TGAGTG-----TCTCTTCTCTTCTCTCAATCCAAACGGACCC
TTAGTTTGAAATGTACTGGGAATAATTAG-TTTTTCATAGGGCACTTAATTTAGTGAGCCTCAACAAGGATAGGATTAGT
CCTCAGATTTATACTATAAACTCGTAGTCATCACTTGTTTTTTAAGTAATTAGG-TCCCCAGCTAGTATATTT--ACTAT
TATGACTGTAGAATTGAAGCTCTGGTT--TATGTGCTTATTCAGT--ATATGCAAGCAAAGTTGAAGAAACTGTCAAATC
TCTTTATATTTTCTTTTCCTGGCCCATTACAGTTTTGCTTTATTTCGTATAGGTACATCATGTGTCAATA-TGTGGTT-G
AGTTTATTTTGTGAATGCAGGTATGAATTGTTTATGGAAGC
>HY390_CGM_2012-041_Hydrangea_sprucei_Ecuador
TGGAACTTCACCGTAGTAACAGTTTTACCGGAGAGAAGTACGAGCATTCCCTGTTTTGTGATAATCAATAAAGAGGAACT
ATTCACTGAATCTCATGTCTTTTTTATTTTGCTTTATAGGTTGAGAGAGAAAAATCTTTCATGGGTGGATATCTTCGAGG
AAATACCTGTATGTTTCTGATGCTTGCTAATCCTTCT----AGTAGCCTATGTTTTCATAAAAATTTAGTCTGCTCGTCA
AATTTTCTCCTCCACGGATGCATATGCTGTGACCATTGCAAAAAACTTGTATGCTGACTACACTAATGCATGAGCCATGT
CCCATTGTGTATGTCTCTGATTTGCAGCTTTGAATCAGTTACTGATTGCAATGAATGGAAGCTTTAAAATTAGTTTGTAG
GATATG-------------GAATGATC-------TATTTTAATGATCTCGGAGTAAACCAACAACCATTTTCATTAGGGT
TATAGATTTT---------------------------------GTGGGTCGACAGAATTCCGAAGGGTA----TTATTCA
ATATGTGATGGCGGTGTG---TTCTTGTCTCCACTAATATGCTGAATTTTCGAATCATATCTGTGATATGCATGTATATA
TTTTCTGATGAAGTGAGTTGCATTCTGTTTATTAAC-TAAGAGTTCATTTGGAAGCTACGTGGATCTCCATTTTTACACA
GATTCTTATACTGTCTTGTGTATTTAACAGATTAAGGTTTCAAATTCTGCTCTAATCAGTGCCTTCATGACAGAGCTGGA
AGCTGATACACCTGTCACCCAGGTACKTTTTTATTTGTTACTGGAGACTTTTCATTGATTTATATCCTGTTACTTATTGT
AATCATAATTTTCTTGACTCCRCAAGTGTGACTATGACCGACTACAACTATCAACCAATCCATTTATGGAGCGGAATGTG
GAATTTTTGATTGAATGCATGGATGATTTGTCAATGGAGCAGCAGAAGGTTAGGCTTCTTTTGTCTCCTTCAATT-----
---AGGGTTCTATCCTTATGATTGGCTGATCACATGACTGATTAGCTTTTAATTTTCAGTTTCAATTTTATTACCGGAAT
CTGTCTCGTCAGCAAGCCCAGCAGCAAGCTTGGCTTCAGAAAAGAAGGTAACCAGATTATATGGTTTTTGATGGCTATGG
GCTATTCTACTGTTTAATC--CAGCTCAGTTGTTATGCTAC-TTTTTTTAGAGTTAATTGAGGATCTTTTTTGG-TGTCT
GTTGATATCTTGTTTATTTGACCTCCCATACCAGATCTTTTATTTATTTTAATTC----TATGGT-ATTCCATCGG----
----TTTCATGAAATAAATG--ATAGGTTTGG-AAAATATTGAGATAGTCGCCAACTTGTAGCTTTCTACAATTTGCAAT
ATTTTTGAGT----TCAGTAAACGGAGAT-AAATAGGAGGTTTTGAAGTACGGATTGGCTTTGCCGATGTAAGCTAATTG
TGTAAATTTACCCATTGATGCAGACTCAATAATTAAATAATAGTTCAAGGGGAAATGATAGTGTTGAAATCTGTGAATAA
TCAGTC-AGGGTCTAATGAGGATATGTA--CCCTGATTTGAGTTTGTGTGATTGTGTATGCAAAATTTGAAGTATGGAGA
AGGCTTCATACCAAAG-TTCAGGCTTCACCTCTGYACTACATTACTTCTTCCCCCTTCTTGATATGTCATTATTTCTAAT
TGGTGTMTTAATTTTGCTTGTGTTGTGTATTCTACAGGGCAGAGAACATGGCACGTAAAGCTGCGGGAGAGGAACCATTA
CCTGAGGAGG?TTCTATTGGTGAAAATTTTATGTGTCACCGACACTTTCTCTCCTGGTTTTACAGGAAGCACAAATTGAA
CAGTTGAACTCACGGAAGCAAGAGATTGTGGAGACGTGTGAGTTGGAGCATATCAACCTTCCCACCATTTCAGACCCAAT
GGATACTGAATCCGGCCCCGCGTTTGATTTCAGTCAGCTGAGTAGATCTCATTTGCAGGACATGAGACCTTCAGGACGTG
AGAAACTTGAGGCAGAATTTAGGCAAAAAATTGACAGCCTAATATCAGAAATTGAAAGAACAGCCCCAAATTTGAAGGCC
CTGGACCAATACGAGGCTTTGCAGGAGAAGGAAAGAGTTGTCACTGAAGAATTTGAAGCAGCACGAAAAGAAGAGAAGGA
AATAGCTGCCAAGTACAATTTGGTGAAGCTGAAGAGGTACTTATATTTCCATAGGTCCCATGTAGACAATACTTTAGCAG
TCCGTTTGGATGATAGAGA--GAAGTGGAGAGAAGAGAAACAAAACCCCTTACTTTCCTGTTCTCTTATTTGGTAAGTTA
ATTTGGGAGAGAAGCGAAGGTTAATGGAGAGAAGTGGAGAGAAAGTAAGACAGAAAAAAGCCAATTTT-GTTTCTCTCCA
AATTGGAGAGATACGGAGTGAAGAGAAGAGA-------CTGTAAATAGAACATTCTTTGAAAATACACATA---TTTTTC
TGAATA------CTTTGCAGTTATGAAGTATCATTATTGACTAGAGGAAAAAGGAGTAATTGTTGCTAAATACTTTCTTT
TCTTTCCTCTTATGAAACCGAGCCAAACAAGAGGAAATTATATTT-CCTTTCGTTTCTCTCCTGCCTATCCAAACAGGGT
-GAGATAACTCTACTTTCTCCTCTTCTTTGCTTTTAA-TGAGTG-----TCTCTTCTCTTCTCTCAATCCAAACGGACCC
TTAGTTTGAAATGTACTGGGAATAATTAG-TTTTTCATAGGGCACTTAATTTAGTGAGCCTCAACAAGGATAGGATTAGT
CCTCAGATTTATACTATAAACTCGTAGTCATCACTTGTTWTTTAAGTAATTAGG-TCCCCAGCTAGTATATTT--ACTAT
TATGACTGTAGAATTGAAGCTCTGGTT--TATGTGCTTATTCAGT--ATATGCAAGCAAAGTTGAAGAAACTATCAAATC
TCTTTATATTTTCTTTTCCTGGCCCATTACAGTTTTGCTTTATTTCGTATAGGTACATCATGTGTCAATA-TGTGGTT-G
AGTTTATTTTGTGAATGCAGGTATGAATTGTTTATGGAAGC
>HY391_CGM_2012-042_Hydrangea_asterolasia_Ecuador
?GGAACTTCACCGTAGTAACAGTTTTACTGGAGAGAAGTACGAGCATTCCCTGTTTTGTGATAATCAATAAAGAGGAACT
ATTCACTGAATCTCACGTC-TTTTTATTTTGCTTTATAGGTTGAGAGAGAAAAATCTTTCATGGGTGGATATCTTTGAGG
AAATACCTGTATGTTTCTGATGCTTGCTAATCCGTCT----AGTAGCCTATGTTTTCATAAAAATTTAGTCTGCTCGTCA
AATTTTCTCCTTCACAGATGCATATGCTGTGACCATTGCAAAATACTTTTATGCTGACTACACTAATGCATGAACCATGT
CCCATTGTGTATGTCTCTGATTTGCAGCTTTGAATCAGTTACTGATTGCAATGAATGGAAGCTTTAAAATTAGTTTGTAG
GATATG-------------GAATGATC-------TATTTTAATGATCTCGGAGTAATTTTACAACCATTTGCATTACGGT
TATAGATTTT---------------------------------GTGGGTCGACAGAATTCCGAAGGGTA----TTATTCA
GTATGTGATGGCGGTGTG---TTCTTGTCTCCACTAATATGCTGAATTTTCGAATCATATCTGTGATATGCATGTATATA
TTTTCTGATGAAGTGAGTTGCATTCTGTTTATTAAC-TAAGAGTTCATTTGGAAGCTACGTGGATCTCCATTTTTACACA
GATTCTTATACTGTCTTGTGTATTTAACAGATTAAGGTTTCAAATTCTGCTCTAATCAGTGCCTTCATGACAGAGCTGGA
AGCTGATACACCTGTCACTCAGGTACTTTTTTATTTGTTACTGGAGACTTTTCATTGATTTATATCCTGTTACTTATTCT
AATCATAATTTTCTTGACTCTGCAAGTGTGACTATGACCGACTACAACTATCAACCAATCCATTTATGGAGCGGAATGTG
GAATTTTTGATTGAATGCATGGATGATTTGTCAGTGGAGCAGCAGAAGGTTAGGCTTCTTTTGTCTCCTTC---------
---AGGGTTCTATCCTTATGATTGGCTGATCACATGACTGATTAGCTTTTAATTTTCAGTTTCAATTTTATTACCGGAAT
CTGTCTCGCCAGCAAGCCCAGCAGCAAGCTTGGCTTCAGAAAAGAAGGTAACCAGATTATATGGTTTTTGATGGCTATGG
GCTATTCTACTGTTTTATC--CAGCTCAGTTGTTATGCTAC-TTTTTTTAGAGTTAATTGAGGAACTTTTTTTG-TGTCT
GTTGATATCTTGTTTATTTGACCTCCCATACCAGATCTTTTATTTATTTTAATTC----TATGGT-ATTCTATTGG----
----TTTCATGAAATAAATG--ATAGGTTTGG-AAAATATTGAGATAGTCGCCAACTTGTATCTTTCTACAATTTGCAAT
ATTTT-GAGT----TCAGTAAAAGGAGAT-AAATAGGAGGTTTCGAAGTACGGATTGGCTTTGCCGATGTAAGCTAATTG
TGTAAATTTACCCATTGATGCAGACTCAATAATTAAATAATAGTTCAAGGGGAAATGATAGTGTTGAAATCTGTGAATAA
TCAGTC-AGAGTCTAATGAGGATATGTA--CCCTGATTTGAGTTTGTGTGATTGTGTATGCAAAATTTGAAGTATGAAGA
AGGCTTCATACTAAAG-TTCTGGCTTCACCTCTGTACTACATTACTTCTTCCCCCTTCTTGATATGTCATTATTTCTAAT
TGGTGTCTTAATTTTGCTTGTGTTGTGTATTCTACAGGGCAGAGAACATGGCACGTAAAGCTGCGGGAGAGGAACCATTA
CCTGAGGAGG?TTCTATTGGTGAAAATTTTTTGTGTCACCGACACTTTCTCCCCTGGTTTTACAGGAAGCACAAATTGAA
CTGTTGAACTCACGGAAGCAAGAGATTGTGGAGACGTGTGAGTTGGAGCATATCAACCTTCCCACCATTTCAGACCCAAT
GGATACTGAATCCGGCCCCGCGTTTGATTTCAGTCAGCTGAGTAGATCTCATTTGCAGGACATGAGACCTTCAGGACGTG
AGAAACTTGAGGCAGAATTTAGGCAAAAAATTGACAGCCTAATATCAGAAATTGAAAGAACAGCCCCAAATTTGAAGGCC
CTGGACCAATACGAGGCTTTGCAGGAGAAGGAAAGAGTTGTCACTGAAGAATTTGAAGCAGCACGAAAAGAAGAGAAGGA
AATAGCTGACAAGTACAATTTGGTGAAGCTGAAGAGGTACTTATATTTCCATAGGTCCTATGTAGACGATACTTTAGCAG
TCCGTTTGGATGATAGAGA--GAAGTGGAGAGAAGAGAAACAAAA-CCCTTACTTTCCTGTTCTCTTATTTGGTAAGTTA
ATTTGGGAGAGAAGCGAAGGTTAATGGAGAGAAGTGGAGAGAAAGTAAGAGAGAAAAAAGCCAATTTT-CTTTCTCTCCA
AATTGGAGAGAGATGGAGTGAAGAGAAGAGA-------CTGTAAATAGAACATTCTTTGAAAATACACA-----TTTTTC
TGAATA------CTTTGCAGTTATGAAGTATCATTATTGACTAGAGGAAAAAGGAGTAATTGTTGCTAAATACTTTCTTT
TCTTTTCTCTTATGAAACCGAGCCAAACAAGAGGAAATTATATTT-CCTTTCTTTTCTCTCCTGCCTATCCAAACAGGGT
-GAGATAACTCTACTTTCTCCTCTTCTTTTCTTTTAA-TGAGTG-----TCTCTTCTCTTCTCTCAATCCAAACGGACCC
TTAGTTTGAAATGTACTGGGAATAATTAG-TTTTTCATAGGGCA-ATAATTTAGTGAGCCTCAACAAGGATAGGATTAGT
CCTCAGATTTATACTATAAACTCGTAGTCATCACTTGTTTTTTAAGT----------------------ATTT--ACTAT
TATGACTGTAGAATTGAAGCTCTGGTT--TATGTGCTTATTCAGT--ATATGCAAGCAAAGTTGAAGAAACTGTCAAATC
TCTATATATTTTCTTTTCCTGGCCCATTACAGTTTTGCTTTATTTCGTATAGGTACATCATGCGTCAATA-GGTGGTT-G
AGTTTATTTTGTAAATGCAGGTATGAATTGTTTATGGAAGC
>HY392_CGM_2012-043_Hydrangea_goudotii_Ecuador
TGGAACTTCACCGTAGTAACAGTTTTACTGGAGAGAAGTGCGAGCATTCCCTGTTTTGTGATAATCAATAAAGAGGAACT
ATTCACTGAATCTCATGTCTTTTTTATTTTGCTTTATAGGTTGAGAGAGAAAAATCTTTCATGGGTGGATATCTTTGAGG
AAATACCTGTATGTTTCTGATGCTTGCTAATCCGTCT----AGTAGCCTATGTTTTCATAAAAATTTAGTCTGCTCGTCA
AATTTTCTCCTCCACGGATGCATATGCTGTGACCATTGCAAAATACTTGTATGCTGACTACACTAATGCATGAACCATGT
CCCATTGTGTATGTCTCTGATTTGCAGCTTTGAATCAGTTACTGATTGCAATGAATGGAAACTTTAAAATTAGTTTGTAG
GATATG-------------GAATGATC-------TATTTTAATGATCTCGGAGTAAACCAACAACCATTTTCATTAGGGT
TATAGATTTT---------------------------------GTGGGTCGATAGAATTCCGAAGGGTA----TTATTCA
GTATGTGATGGCGGTGTG---TTCTTTTCTCCACTAATATGCTGAATTTTGGAATCATATCTGTGATATGCATGTATATA
TTTTCTGATGAAGTGAGTTGCATTCTGTTTATTAAC-TAAGAGTTCATTTGGAAGCTACGTGGATCTCCATTTTTACACA
GATTCTTATACTGTCTTGTGTATTTAACAGATTAAGGTTTCGAATTCTGCTCTAATCAGTGCCTTCATGACAGAGCTGGA
AGCTGATACACCTGTCACCCAGGTACTTTTTTAATTGGTNNNNNNNNNNNNNNNNNNNNNNNNNNNNNNNNNNNNNNNNN
NNNNNNNNNNNNNNNNNNNNNNNNNNNNNNNNNNNNNNNNNNNNNNNNNNNNNNNNNNNNNNNNNNNNNNNNNNNNNNNN
NNNNNNNNNNNNNNNNNNNNNNNNNNNTTGTCAATGGAGCAGCAGAAGGTTAGGCTTCTTTTGTCTCCTTCAATT-----
---AGGGTTCTATCCTTATGATTGGCTGATCACATGACTGATTAGCTTTTAATTTTCAGTTTCAATTTTATTACCGGAAT
CTGTCTCGCCAGCAAGCCCAGCAGCAAGCTTGGCTTCAGAAAAGAAGGTAACCAGATTATATGGTTTTTGATGGCTATGG
GCTATTCTACTGTTTTATC--CAGCTCAGTTGTTATGCTAC-TTTTTTTAGAGTTAATTGAGGAACCTTTTTGG-TGTCT
GTTGATATCTTGTTTATTTGACCTCCCATACCAGATCTTTTATTTATTTTAATTC----TATGGT-ATTCTATCGG----
----TTTCATGAAATAAATG--ATAGGTTTGG-AAAATATTGAGATAGTCGCCAACTTGTTTCTTTCTACAATTTGTAAT
ATTTTTGAGT----TCAGTAAAAGGAGAT-AAATAGGAGGTTTTGAAGTACGGATTGGCTTTGCCGATGTAAGCTAATTG
TGTAAATTTACCCATTGATGCAGACTCAATAATTAAATAATAGTTCAAGGGGAAATGATAGTGTTGAAATCTGTGAATAA
TCAGTC-AGAGTCCAATGAGGATATGTA--CCCTGATTTGAGTTTGTGTGATTGTGTATGCAAAATTTGAAGTATGGAGA
AGGCTTCATACTAAAG-TTCAGGCTTCACCTCTGTACTACATTACTTCTTCCCCCTTCTTGATATGTCATTATTTCTAAT
TGGTGTCTTAATTTTGCTTGTGTTGTGTATTCTACAGGGCAGAGAACATGGCACGTAAAGCTGCGGGAGAGGAACCATTA
CCTGAGGAGGATTCTATTGGTGAAAATTTTTTGTGTCACCGACACTTTCTCCCCTGGTTTTACAGGAAGCACAAATTGAA
CAGTTGAACTCACGGAAGCAAGAGATTGTGGAGACGTGTGAGTTGGAGCATATCAACCTTCCCACCATTTCAGACCCAAT
GGATACTGAATCCGGCCCCGCGTTTGATTTCAGTCAGCTGAGTAGATCTCATTTGCAGGACATGAGACCTTCAGGACGTG
AGAAACTTGAGGCAGAATTTAGGCAAAAGATTGACAGCCTAATATCAGAAATTGAAAGAACAGCCCCAAATTTGAAGGCC
CTGGACCAATACGAGGCTTTGCAGGAGAAGGAAAGAGTTGTCACTGAAGAATTTGAAGCTGCACGAAAAGAAGAGAAGGA
AATAGCTGACAAGTACAATTTGGTGAAGCTGAAGAGGTACTTATATTTCCATAGGTCCCATGTAGACAATACTTTAGCAG
TCCGTTTGGATGATAGAGA--GAAGTGGAGAGAAGAGAAACAAAACCCCTTTCTTTCCTGTTCTCTTATTTGGTAAGTTA
ATTTGGGAGAGAAGCGAAGGTTAATGGAGAGAAGTGGAGAGAAAGTAAGAGAGAAAAAAGCCAATTTT-GTTTCTCTCCA
AATTGGAGAGATACGGAGTGAAGAGAAGAGA-------CTGTAAATAGAACATTCTTTGAAAATACACA-----TTTTTC
TGAATA------CTTTGCAGTTATGAAGTATCATTATTGACTAGAGGAAAAAGGAGTAATTGTTGCTAAATACTTTCTTT
TCTTTTCTCTTATGAAACCGAGCCAAACAAGAGGAAATTATATTT-CCTTTCGTTTCTCTCCTGCCTATCCAAACAGGGT
-GAGATAACTCAACTTTCTCCTCTTCTTTTCTTTTAA-TGAGTG-----TCTCTTCTCTTCTCTCAATCCAAACGGACCC
TTAGTTTGAAATGTACTGGGAATAATTAG-TTTTTCATAGGGCACTTAATTTAGTGAGCCTCAACAAGGATAGGATTAGT
CCTCAGATTTATACTATAAACTCGTAGTCATCACTTGTTTTTTAAGTAATTAGG-TCCCCAGCTAGTATATTT--ACTAT
TATGACTGTAGAATTGAAGCTCTGGTT--TATGTGCTTATTCAGT--ATATGCAAGCAAAGTTGAAGAAACTGTCAAATC
TCTTTATATTTTCTCTTCCTGGCTCATTACAGTTTTGCTTTATTTCGTATAGGTACATTATGTGTCAATA-TGTGGTTAG
AGTTTATTTTGTGAATGCAGGTATGAATTGTTTATGGAAGC
>HY393_CGM_2012-051_Hydrangea_mathewsii_Ecuador
?GGAACTTCACCGTAGTAACAGTTTTACCGGAGAGAAGTACGAGCATTCCCTGTTTTGTGATAATCAATAAAGAGGAACT
ATTCACTGAATCTCATGTCTTTTTTATTTTGCTTTATAGGTTGAGAGAGAAAAATCTTTCATGGGTGGATATCTTTGAGG
AAATACCTGTATGTTTCTGATGCTTGCTAATCCTTCT----AGTAGCCTATGTTTTCATAAAAATTTAGTCTGCTCGTCA
AATTTTCTCCTCCACGGATGCATATGCTGTGACCATTGCAAAATACTTGTATGCTGACTACACTAATGCATGAGCCATGT
CCCATTGCGTATGTCTCTGATTTGCAGCTTTGAATCAGTTACTGATTGCAATGAATGGAAGCTTTAAAATTAGTTTGTAG
GATATG-------------TAATGATC-------TATTTTAATGATCTCGGAGTAAACCAACAACCATTTTCATTAGGGT
TATAGATTTT---------------------------------GTGGGTCGACAGAATTCCGAAGGGTA----TTATTCA
GTATGTGATGGCGGTGTG---TTCTTGTCTCCACTAATNTGCTGAATTTTCGAATCATATCTGTGATATGCATGTATATA
TTTTCTGATGAAGTGAGTTGCATTCTGTTTATTAAC-TAAGAGTTCATTTGGAAGCTACGTGGATCTCCATTTTTACACA
GATTCTTATRCTGTCTTGTGTATTTAACAGATTAAGGTTTCAAATTCTGCTCTAATCAGTGCCTTCATGACAGAGCTGGA
AGCTGATACACCTGTCACCCAGGTACTTTTTTATTTGTTACTGGAGACTTTTCATTGATTTATATCCTGTTACTTATTGT
AATCATAATTTTCTTGACTCCGCAAGTGTGACTATGACCGACTACAACTATCAACCAATCCATTTATGGAGCGGAATGTG
GAATTTTTGATTGAATGCATGGATGATTTGTCAATGGAGCAGCAGAAGGTTAGGTTTCTTTTGTCTCCTTCAATT-----
---AGGGTTCTATCCTTATGATTGGCTGATCACATGACTGATTAGCTTTTAATTTTCAGTTTCAATTTTATTACCGGAAT
CTGTCTCGTCAGCAAGCCCAGCAGCAAGCTTGGCTTCAGAAAAGAAGGTAACCAGATTATATGGTTTTTGATGGCTATGG
GCTATTCYACTGTTTAATC--CAGCTCAGTTGTTATGCTAC-TTTTTTTAGAGTTAATAGAGGATCTTTTTTGG-TGTCT
GTTGATATCTTGTTTATTTGACCTCCCATACCAGATCTTTTATTTATTTTAATTC----TATGGT-ATTCCATCGG----
----TTTCATGAAATAAATG--ATAGGTTTGG-AAAATATTGAGATAGTCGCCAACTTGTATCTTTCTACAAATTGCAAT
ATTTTTGAGT----TCAGTAAACGGAGAT-AAATAGGAGGTTTTGAAGTACGGATTGGCTTTGCCGATGTAAGCTAATTG
TGTAAATTTACCCATTGATGCAGACTCAATAATTAAATAATAGTTCAAGGGGAAATGATAGTGTTGAAATCTGTGAATAA
TCAGTC-AGGGTCTAATGAGGATATGTA--CCCTGATTTGAGTTTGTGTGATTGTGTATGCAAAATTTGAAGTATGGAGA
AGGCTTTATACCAAAG-TTCAGGCTTCACCTCTGTACTACATTACTTCTTCCCCCTTCTTGATATGTCATTATTTCTAAT
TGGTGTCTTAATTTTGCTTGTGTTGTGTATTCTACAGGGCAGAGAACATGGCACGTAAAGCTGCGGGAGAGGAACCATTA
CCTGAGGAGGATTCTATTGGTGAAAATTTTTTGTGTCACCGACACTTTCTCCCCTGGTTTTACAGGAAGCACAAATTGAA
CAGTTGAACTCACGGAAGCAAGAGATTGTGGAGACGTGTGAGTTGGAGCATATCAACCTTCCCACCATTTCAGACCCAAT
GGATACTGAATCCGGCCCCGCGTTTGATTTCAGTCAGCTGAGTAGATCTCATTTGCAGGACATGAGACCTTCAGGACGTG
AGAAACTTGAGGCAGAATTTAGGCAAAAAATTGACAGCCTAATATCAGAAATTGAAAGAACAGCCCCAAATTTGAAGGCC
CTGGACCAATACGAGGCTTTGCAGGAGAAGGAAAGAGTTGTCACTGAAGAATTTGAAGCAGCACGAAAAGAAGAGAAGGA
AATAGCTGCCAAGTACAATTTGGTGAAGCTGAAGAGGTACTTATATTTCCATAGGTTCCATGTAGACAATACTTTAGCAG
TCCGTTTGGATGATAGAGA--GAAGTGGAGAGAAGAGAAACAAAACCCCTTACTTTCYTGTTCTCTTATTTGATTAGTTA
ATTTGGGAGAGAAGCGAAGGTTAATGGAGAGAAGTGGAGAGAAAGTAAGAGAGAAAAAAGCCAATTTT-GTTTCTCTCCA
AATTGGAGAGATACGGAGTGAAGAGAAGAGA-------CTGTAAATAGAACATTCTTTGAAAATACACATN---NNNNNN
NNNNNN------NNNNNNNNNNNNNNNNNNNNNNNNNNNNNNNNNNNNNNNNNNNNNNNNNNNNNNNNNNNNNNNNNNNN
NNNNNNNNNNNNNNNNNNNNNNNNNNNNNNNNNNNNNNNNNNNNN-NNNNNNNNNNNNNNNNNNNNNNNNNNNNNNNNNN
-NNNNNNNNNNNNNNNNNNNNNNNNNNNNNNNNNNNN-NNNNNN-----NNNNNNNNNNNNNNNNNNNNNNNNNNNNNNN
NNNNNNNNNNNNNNNNNNNNNNNNNNNNN-NNNNNNNNNNNNNNNNNNNNNNNNNNNNNNNNNNNNNNNNNNNNNNNNNN
NNNNNNNNNNNNNNNNNNNNNNNNNNNNNNNNNNNNNNNNNNNNAGTAATTAGG-TCCCCAGCTAGTATATTT--ACTAT
TATGACTGTAGAATTGAAGCTCTGGTT--TATGTGCTTATTCAGT--ATATGCAAGCAAAGTTGAAGAAACTGTCAAATC
TCTTTATTTTTTCTTTTCCTGGCCCATTACAGTTTTGCTTTATTTTGTATAGGTACATCATGTGTCAATA-TGTGGTT-G
AGTTTATTTT???????????????????????????????
>HY396_CGM_2012-064_Hydrangea_ecuadorensis_Ecuador
?GGAACTTCACCGTAGTAACAGTTTTACTGGAGAGAAGTACGAGCATTCCCTGTTTTGTGATAATCAATAAAGAGGAACT
ATTCACCGAATCTCATGTCTTTTTTATTTTGCTTTATAGGTTGAGAGAGAAAAATCTTTCATGGGTGGATATCTTTGAGG
AAATACCTGTATGTTTCTGATGCTTGCTAATCCTTCT----AGTAGCCTATGTTTTCATAAAAATTTAGTCTGCTCGTCA
AATTTTCTCCTCCACGGATGCATATGCTGTGACCATTGCAAAATACTTGTATGCTGACTACACTAATGCATGAACCATGT
CCCATTGTGTATGTCTCTGATTTGCAGCTTTGAATCAGTTACTGATTGCAATGAATGGAAGCTTTAAAATTAGTTTGTAG
GATATG-------------GAAGGATC-------TATTTTAATGATCTCGGAGTAAACCAACAACCATTTTCATTAGGGT
TATAGATTTT---------------------------------GTGGGTCGACAGAATTCCGAAGGGTA----TTATTCA
GTATGTGATGGCGGTGTG---TTCTTGTCTCCACTAAAATGCTGAATTTTCGAATCATATCTGTGATATGCATGTATATA
TTTTCTGATGAAGTGAGTTGCATTCTGTTTATTAAC-TAAGAGTTCATTTGGAAGCTACGTGGATCTCCATTTTTACACA
GATTCTTATACTGTCTTGTGTATTTAACAGATTAAGGTTTCAAATTCTGCTCTAATCAGTGCCTTCATGACAGAGCTGGA
AGCTGATACACCTGTCACCCAGGTACTTTTTTATTTGTTACTGGAGCCTTTTCATTGATTTATATCCTGTTACTTACTGT
AATCATAATTTTCTTGACTCCGCAAGTGTGACTATGACCGACTACAACTATCAACCAATCCATTTATGGAGCGGAATGTG
GAATTTTTGATTGAATGCATGGATGATTTGTCAATGGAGCAGCAAAAGGTTAGGCTTCTTTTGTCTCCTTCAATT-----
---AGGGTTCTATCCTTATGATTGGCTGATCACATGACTGATTAGCTTTTAATTTTCAGTTTCAATTTTATTACCGGAAT
CTGTCTCGTCAGCAAGCCCAGCAGCAAGCTTGGCTTCAGAAAAGAAGGTAACCAGATTTTATGGTTTTTGATGGCTATGG
GCTATTCTACTGTTTAATC--CAGCTCAGTTGTTATGCTAC-TTTTTTTAGAGTTAATTGAGGAACTTTTTTGG-TGTCT
GTTGATATCTTGTTTATTTGACCTCCCATACCAGATCTTTTATTTATTTTAATTC----TATGGT-ATTCTATCGG----
----TTTCATGAAATAAATG--ATAGGTTTGG-AAAATATTGAGATAGTCGCCAACTTGTATCTTTCTACAATTTGCAAT
ATTTTTGAGT----TCAGTAAAAGGAGAT-AAATAGGAGGTTTTGAAGTACGGATTGGCTTTGCCGATGTAAGCTAATTG
TGTAAATTTACCCATTGATGCAGACTCAATAATTAAATAATAGTTCAAGGGGAAATGATAGTGTTGAAATCTGTGAATAA
TCAGTC-AGGGTCTAATGAGGATATGTA--CCCTGATTTGAGTTTGTGTGATTGTGTATGCAAAATTTGAAGTATGGAGA
AGGCTTCATACTAAAG-TTCAGGCTTCACCTCTGTACTACATTACTTCTTCCCCCTTCTTGATATGTCATTATTTCTAAT
TGGTGTCTTAATTTTGCTTGTGTTGTGTATTCTACAGGGCAGAGAACATGGCACGTAAAGCTGCGGGAGAGGAACCATTA
CCTGAGGAGG?TTCTATTGGTGAAAATTTTTTGTGTCACCGACACTTTCTCCCCTGGTTTTACAGGAAGCACAAATTGAA
CAGTTGAACTCACGGAAGCAAGAGATTGTGGAGACGTGTGAGTTGGAGCATATCAACCTTCCCACCATTTCAGACCCAAT
GGATACTGAATCCGGCCCCGCGTTTGATTTCAGTCAGCTGAGTAGATCTCATTTGCAGGACATGAGACCTTCAGGACGTG
AGAAACTTGAGGCAGAATTTAGGCAAAAAATTGACAGCCTAATATCAGAAATTGAAAGAACAGCCCCAAATTTGAAGGCC
CTGGACCAATACGAGGCTTTGCAGGAGAAGGAAAGAGTTGTCACTGAAGAATTTGAAGCAGCACGAAAAGAAGAGAAGGA
AATAGCTGCCAAGTACAATTTGGTGAAGCTGAAGAGGTACTTATATTTCCATAGGTCCCATGTAGACAATACTTTAGCAG
TCCGTTTGGATGATAGGGA--GAAGTGGAGAGAAGAGAAACAAAACCCCTTACTTTCCTGTTCTCTTATTTGGTAAGTTA
ATTTGGGAGAGAAGCGAAGGTTAATGGAGAGAAGTGGAGAGAAAGTAAGAGAGAAAAAAGCCAATTTT-GTTTCTCTCC-
AATTGGAGAGATACGGAGTGAAGAGAAGAGA-------CTGTAAATAGAACATTCTTTGAAAATACACATA---TTTTTC
TAAATA------CTTTGCAGTTATGAAGTATCATTATTGACTAGAGGAAAAAGGAGTAATTGTTGCTAAATACTTTCTTT
TCTTTTCTCTTATGAAACCGAGCCAAACAAGAGGAAATTATATTT-CCTTTCGTTTCTCTCCTGCCTATCCAAACAGGGT
-GAGATAACTCTACTTTCTCCTCTTCTTTTCTTTTAA-TGAGTG-----TTTGTTCTCTTCTCTCAATCCAAACGGACCC
TTAGTTTGAAATGTACTGGGAATAATTAG-TTTTTCATAGGGCACTTAATTTAGTGAGCCTCAACAAGGATAGGATTAGT
CCTCAGATTTATACTATAAACTCGTAGTCATCACTAGTTTTTTAAGTAATTAGG-TCCCCAGCTAGTATATTT--ACTAT
TATGACTGTAGAATTGAAGCTCTGGTT--TATGTGCTTATTCAGT--ATATGCAAGCAAAGTTGAAGAAACTGTCGAATC
TCTTTATATTTTCTTTTCCTGGCCCATTACAGTTTTGCTTTATTTCGTATAGGTACATCATGTGTCAGTA-TGTGGTT-G
AGTTTATTTTGTGAATGCAGGTATGAATTGTTTATGGAAGC
>HY397_CGM_2012-065_Hydrangea_ecuadorensis_Ecuador
??????????CCGTAGTAACAGTTTTACTGGAGAGAAGTACGAGCATTCCCTGTTTTGTGATAATCAATAAAGAGGAACT
ATTCACCGAATCTCATGTCTTTTTTATTTTGCTTTATAGGTTGAGAGAGAAAAATCTTTCATGGGTGGATATCTTTGAGG
AAATACCTGTATGTTTCTGATGCTTGCTAATCCTTCT----AGTAGCCTATGTTTTCATAAAAATTTAGTCTGCTCGTCA
AATTTTCTCCTCCACGGATGCATATGCTGTGACCATTGCAAAATACTTGTATGCTGACTACACTAATGCATGAACCATGT
CCCATTGTGTATATCTCTGATTTGCAGCTTTGAATCAGTTACTGATTGCAATGAATGGAAGCTTTAAAATTAGTTTGTAG
GATATG-------------GAAGGATC-------TATTTTAATGATCTCGGAGTAAACCAACAACCATTTTCATTAGGGT
TATAGATTTT---------------------------------GTGGGTCGACAGAATTCCGAAGGGTA----TTATTCA
GTATGTGATGGCGGTGTG---TTCTTGTCTCCACTAAAATGCTGAATTTTCGAATCATATCTGTGATATGCATGTATATA
TTTTCTGATGAAGTGAGTTGCATTCTGTTTATTAAC-TAAGAGTTCATTTGGAAGCTACGTGGATCTCCATTTTTACACA
GATTCTTATACTGTCTTGTGTATTTAACAGATTAAGGTTTCAAATTCTGCTCTAATCAGTGCCTTCATGACAGAGCTGGA
AGCTGATACACCTGTCACCCAGGTACTTTTTTATTTGTTACTGGAGCCTTTTCATTGATTTATATCCTGTTACTTACTGT
AATCATAATTTTCTTGACTCCGCAAGTGTGACTATGACCGACTACAACTATCAACCAATCCATTTATGGAGCGGAATGTG
GAATTTTTGATTGAATGCATGGATGATTTGTCAATGGAGCAGCAAAAGGTTAGGCTTCTTTTGTCTCCTTCAATT-----
---AGGGTTCTATCCTTATGATTGGCTGATCACATGACTGATTAGCTTTTAATTTTCAGTTTCAATTTTATTACCGGAAT
CTGTCTCGTCAGCAAGCCCAGCAGCAAGCTTGGCTTCAGAAAAGAAGGTAACCAGATTTTATGGTTTTTGATGGCTATGG
GCTATTCTACTGTTTAATC--CAGCTCAGTTGTTATGCTAC-TTTTTTTAGAGTTAATTGAGGAACTTTTTTGG-TGTCT
GTTGATATCTTGTTTATTTGACCTCCCATACCAGATCTTTTATTTATTTTAATTC----TATGGT-ATTCTATCGG----
----TTTCATGAAATAAATG--ATAGGTTTGG-AAAATATTGAGATAGTCGCCAACTTGTATCTTTCTACAATTTGCAAT
ATTTTTGAGT----TCAGTAAAAGGAGAT-AAATAGGAGGTTTTGAAGTACGGATTGGCTTTGCCGATGTAAGCTAATTG
TGTAAATTTACCCATTGATGCAGACTCAATAATTAAATAATAGTTCAAGGGGAAATGATAGTGTTGAAATCTGTGAATAA
TCAGTC-AGGGTCTAATGAGGATATGTA--CCCTGATTTGAGTTTGTGTGATTGTGTATGCAAAATTTGAAGTATGGAGA
AGGCTTCATACTAAAG-TTCAGGCTTCACCTCTGTACTACATTACTTCTTCCCCCTTCTTGATATGTCATTATTTCTAAT
TGGTGTCTTAATTTTGCTTGTGTTGTGTATTCTACAGGGCAGAGAACATGGCACGTAAAGCTGCGGGAGAGGAACCATTA
CCTGAGGAGGA?????????????????????????????????????????????????????????????????????
????????????????????????????????????????????????????????????????????????????????
????????????????????????????????????????????????????????????????????????????????
????????????????????????????????????????????????????????????????????????????????
????????????????????????????????????????????????????????????GCACGAAAAGAAGAGAAGGA
AATAGCTGCCAAGTACAATTTGGTGAAGCTGAAGAGGTACTTATATTTCCATAGGTCCCATGTAGACAATACTTTAGCAG
TCCGTTTGGATGATAGGGA--GAAGTGGAGAAAAGAGAAACAAAACCCCTTACTTTCCTGTTCTCTTATTTGGTAAGTTA
ATTTGGGAGAGAAGCGAAGGTTAATGGAGAGAAGTGGAGAGAAAGTAAGAGAGAAAAAAGCCAATTTT-GTTTCTCTCCA
AATTGGAGAGATACGGAGTGAAGAGAAGAGA-------CTGTAAATAGAACATTCTTTGAAAATACACATA---TTTTTC
TAAATA------CTTTGCAGTTATGAAGTATCATTATTGACTAGAGGAAAAAGGAGTAATTGTTGCTAAATACTTTCTTT
TCTTTTCTCTTATGAAACCGAGCCAAACAAGAGGAAATTATATTT-CCTTTCGTTTCTCTCCTGCCTATCCAAACAGGGT
-GAGATAACTCTACTTTCTCCTCTTCTTTTCTTTTAA-TGAGTG-----TTTGTTCTCTTCTCTCAATCCAAACGGACCC
TTAGTTTGAAATGTACTGGGAATAATTAG-TTTTTCATAGGGCACTTAATTTAGTGAGCCTCAACAAGGATAGGATTAGT
CCTCAGATTTATACTATAAACTCGTAGTCATCACTAGTTTTTTAAGTAATTAGG-TCCCCAGCTAGTATATTT--ACTAT
TATGACTGTAGAATTGAAGCTCTGGTT--TATGTGCTTATTCAGT--ATATGCAAGCAAAGTTGAAGAAACTGTCGAATC
TCTTTATATTTTCTTTTCCTGGCCCATTACAGTTTTGCTTTATTTCGTATAGGTACATCATGTGTCAGTA-TGTGGTT-G
AGTTTATTTTGTGAATGCAGGTATGAATTGTTTATGGAAGC
>HY398_CGM_2012-069_Hydrangea_briquetii_Ecuador
?????????????????????????????????????????????????????TTTTGTGATAATCAATAAAGAGGAACT
ATTCACCGAATCTCATGTCTTTTTTATTTTGCTTTATAGGTTGAGAGAGAAAAATCTTTCATGGGTGGATATCTTTGAGG
AAATACCTGTATGTTTCTGATGCTTGCTAATCCTTCT----AGTAGCCTATGTTTTCATAAAAATTTAGTCTGCTCGTCA
AATTTTCTCCTCCACGGATGCATATGCTGTGACCATTGCAAAATACTTGTATGCTGACTACACTAATGCATGAACCATGT
CCCATTGTGTATATCTCTGATTTGCAGCTTTGAATCAGTTACTGATTGCAATGAATGGAAGCTTTAAAATTAGTTTGTAG
GATATG-------------GAAGGATC-------TATTTTAATGATCTCGGAGTAAACCAACAACCATTTTCATTAGGGT
TATAGATTTT---------------------------------GTGGGTCGACAGAATTCCGAAGGGTA----TTATTCA
GTATGTGATGGCGGTGTG---TTCTTGTCTCCACTAAAATGCTGAATTTTCGAATCATATCTGTGATATGCATGTATATA
TTTTCTGATGAAGTGAGTTGCATTCTGTTTATTAAC-TAAGAGTTCATTTGGAAGCTACGTGGATCTCCATTTTTACACA
GATTCTTATACTGTCTTGTGTATTTAACAGATTAAGGTTTCAAATTCTGCTCTAATCAGTGCCTTCATGACAGAGCTGGA
AGCTGATACACCTGTCACCCAGGTACTTTTTTATTTGTTACTGGAGCCTTTTCATTGATTTATATCCTGTTACTTACTGT
AATCATAATTTTCTTGACTCCGCAAGTGTGACTATGACCGACTACAACTATCAACCAATCCATTTATGGAGCGGAATGTG
GAATTTTTGATTGAATGCATGGATGATTTGTCAATGGAGCAGCAAAAGGTTAGGCTTCTTTTGTCTCCTTCAATT-----
---AGGGTTCTATCCTTATGATTGGCTGATCACATGACTGATTAGCTTTTAATTTTCAGTTTCAATTTTATTACCGGAAT
CTGTCTCGTCAGCAAGCCCAGCAGCAAGCTTGGCTTCAGAAAAGAAGGTAACCAGATTTTATGGTTTTTGATGGCTATGG
GCTATTCTACTGTTTAATC--CAGCTCAGTTGTTATGCTAC-TTTTTTTAGAGTTAATTGAGGAACTTTTTTGG-TGTCT
GTTGATATCTTGTTTATTTGACCTCCCATACCAGATCTTTTATTTATTTTAATTC----TATGGT-ATTCTATCGG----
----TTTCATGAAATAAATG--ATAGGTTTGG-AAAATATTGAGATAGTCGCCAACTTGTATCTTTCTACAATTTGCAAT
ATTTTTGAGT----TCAGTAAAAGGAGAT-AAATAGGAGGTTTTGAAGTACGGATTGGCTTTGCCGATGTAAGCTAATTG
TGTAAATTTACCCATTGATGCAGACTCAATAATTAAATAATAGTTCAAGGGGAAATGATAGTGTTGAAATCTGTGAATAA
TCAGTC-AGGGTCTAATGAGGATATGTA--CCCTGATTTGAGTTTGTGTGATTGTGTATGCAAAATTTGAAGTATGGAGA
AGGCTTCATACTAAAG-TTCAGGCTTCACCTCTGTACTACATTACTTCTTCCCCCTTCTTGATATGTCATTATTTCTAAT
TGGTGTCTTAATTTTGCTTGTGTTGTGTATTCTACAGGGCAGAGAACATGGCACGTAAAGCTGCGGGAGAGGAACCATTA
CCTGAGGAGGATTCTATTGGTGAAAATTTTTTGTGTCACCGACACTTTCTCCCCTGGTTTTACAGGAAGCACAAATTGAA
CAGTTGAACTCACGGAAGCAAGAGATTGTGGAGACGTGTGAGTTGGAGCATATCAACCTTCCCACCATTTCAGACCCAAT
GGATACTGAATCCGGCCCCGCGTTTGATTTCAGTCAGCTGAGTAGATCTCATTTGCAGGACATGAGACCTTCAGGACGTG
AGAAACTTGAGGCAGAATTTAGGCAAAAAATTGACAGCCTAATATCAGAAATTGAAAGAACAGCCCCAAATTTGAAGGCC
CTGGACCAATACGAGGCTTTGCAGGAGAAGGAAAGAGTTGTCACTGAAGAATTTGAAGCAGCACGAAAAGAAGAGAAGGA
AATAGCTGCCAAGTACAATTTGGTGAAGCTGAAGAGGTACTTATATTTCCATAGGTCCCATGTAGACAATACTTTAGCAG
TCCGTTTGGATGATAGAGA--GAAGTGGAGAAAAGAGAAACAAAACCCCTTACTTTCCTGTTCTCTTATTTGGTAAGTTA
ATTTGGGAGAGAAGCGAAGGTTAATGGAGAGAAGTGGAGAGAAAGTAAGAGAGAAAAAAGCCAATTTT-GTTTCTCTCCA
AATTGGAGAGATACGGAGTGAAGAGAAGAGA-------CTGTAAATAGAACATTCTTTGAAAATACACATA---TTTTTC
TAAATA------CTTTGCAGTTATGAAGTATCATTATTGACTAGAGGAAAAAGGAGTAATTGTTGCTAAATACTTTCTTT
TCTTTTCTCTTATGAAACCGAGCCAAACAAGAGGAAATTATATTT-CCTTTCGTTTCTCTCCTGCCTATCCAAACAGGGT
-GAGATAACTCTACTTTCTCCTCTTCTTTTCTTTTAA-TGAGTG-----TTTGTTCTCTTCTCTCAATCCAAACGGACCC
TTAGTTTGAAATGTACYGGGAATAATTAG-TTTTTCATAGGGCACTTAATTTAGTGAGCCTCAACAAGGATAGGATTAGT
CCTCAGATTTATACTATAAACTCGTAGTCATCACTAGTTTTTTAAGTAATTAGG-TCCCCAGCTAGTATATTT--ACTAT
TATGACTGTAGAATTGAAGCTCTGGTT--TATGTGCTTATTCAGT--ATATGCAAGCAAAGTTGAAGAAACTGTCGAATC
TCTTTATATTTTCTTTTCCTGGCCCATTACAGTTTTGCTTTATTTCGTATAGGTACATCATGTGTCAATA-TGTGGTT-G
AGTTTATTTTGTGAATGCAGGTATGAATTGTTTATGGAAGC
>HY399_CGM_2012-077_Hydrangea_sp1_Ecuador
?GGAACTTCACCGTAGTAACAGTTTTACTGGAGAGAAGTACGAGCATTCCCTGTTTTGTGATAATCAATAAAGAGGAACT
ATTCACTGAATCTCWTGTCTTTTTTATTTTGCTTTATAGGTTGAGAGAGAAAAATCTTTCATGGGTGGATATCTTTGAGG
AAATACCTGTATGTTTCTGATGCTTGCTAATCCGTCT----AGTAGCCTATGTTTTCATAAAAATTTAGTCTGCTCGTSA
AATTTTCTCCTCCACGGATGCATATGCTGTGACCATTGCAAAATACTTGTATGCTGACTACACTAATGCATGAACCATGT
CCCATTGTGTATGTCTCTGATTTGCAGCTTTGAATCAGTTACTGATTGCAATGAATGGAAGCTTTAAAATTAGTTTGTAG
GATATG-------------GAATCATC-------TATTTTAATGATCTCGGAGTAAACCAACAACCATTTTCATTAGGGT
TATAGATTTT---------------------------------GTGGGTCGATAGAATTCCGAAGGGTA----TTATTCA
GTATGTGATGGCGGTGTG---TTCTTTTCTCCACTAATATGCTGAATTTTCGAATCATATCTGTGATATGCATGTATATA
TTTTCTGATGAAGTGAGTTGCATTCTGTTTATTAAC-TAAGAGTTCATTTGGAAGCTACGTGGATCTCCATTTTTACACA
GATTCTTATACTGTCTTGTGTATTTAACAGATTAAGGTTTCGAATTCTGCTCTAATCAGTGCCTTCATGACAGAGCTGGA
AGCTGATACACCTGTCACCCAGGTACTTTTTTATTTGTTACTGGAGACTTTTCATTGATTTATATCCTGTTACTTAATGT
AATCATAATTTTCTTGACTCCGCAAGTGTGACTATGACCGACTACAACTATCAACCAATCCATTTATGGAGCGGAATGTG
GAATTTTTGATTGAATGCATGGATGATTTGTCAATGGAGCAGCAGAAGGTTAGGCTTCTTTTGTCTCCTTCAATT-----
---AGGGTTCTATCCTTATGATTGGCTGATCACATGACTGATTAGCTTTTAATTTTCAGTTTCAATTTTATTACCGGAAT
CTGTCTCGCCAGCAAGCCCAGCAGCAAGCTTGGCTTCAGAAAAGAAGGTAACCAGATTATATGGTTTTTGATGGCTATGG
GCTATTCTACTGTTTTATC--CAGCTCAGTTGTTATGCTAC-TTTTTTTAGAGTTAATTGAGGAACCTTTTTGG-TGTCT
GTTGATATCTTGTTTATTTGACCTCCCATACCAGATCTTTTATTTATTTTAATTC----TATGGT-ATTCTATCGG----
----TTTCATGAAATAAATG--ATAGGTTTGG-AAAATATTGAGATAGTCGCCAACTTGTTTCTTTCTACAATTTGCAAT
ATTTTTGAGT----TCAGTAAAAGGAGAT-AAATAGGAGGTTTTGAAGTACGGATTGGCTTTGCCGATGTAAGCTAATTG
TGTAAATTTACCCATWGATGCAGACTCAATAATTAAATAATAGTTCAAGGGGAAATGATAGTGTTGAAATCTGTGAATAA
TCAGTC-AGAGTCCAATGAGGATATGTA--CCCTGATTTGAGTTTGTGTGATTGTGTATGCAAAATTTGAAGWATGGAGA
AGGCTTCATACTAAAG-TTCAGGCTTCACCTCTGTACTACATTACTTCTTCCCCCTTCTTGATATGTCATTATTTCTAAT
TGGTGTCTTAATTTTGCTTGTGTTGTGTATTCTACAGGGCAGAGAACATGGCACGTAAAGCTGCGGGAGAGGAACCATTA
CCTGAGGAGGATTCTATTGGTGAAAATTTTTTGTGTCACCGACACTTTCTCCCCTGRTTTTACAGGAAGCACAAATTGAA
CAGTTGAACTCACGGAAGCAAGAGATTGTGGAGAYGTGTGAGTTGGAGCATATCAACCTTCCCACCATTTCAGACCCAAT
GGATACTGAATCCGGCCCCGCGTTTGATTTCAGTCAGCTGAGTAGATCTCATTTGCAGGACATGAGACCTTCAGGACGTG
AGAAACTTGAGGCAGAATTTAGGCAAAAAATTGACAGCCTAATATCAGAAATTGAAAGAACAGCCCCAAATTTGAAGGCC
CTGGACCAATACGAGGCTTTGCAGGAGAAGGAAAGAGTTGTCACTGAAGAATTTGAAGCAGCACGAAAAGAAGAGAAGGA
AATAGCTGACAAGTACAATTTGGTGAAGCTGAAGAGGTACTTATATTTCCATAGGTCCCATGTAGACAATACTTTAGCAG
TCCGTTTGGATGATAGAGA--GAAGTGGAGAGAAGAGAAACAAAACCCCTTTCTTTCCTGTTCTCTTATTTGGTAAGTTA
ATTTGGGAGAGAAGCGAAGGTTAATGGAGAGAAGTGGAGAGAAAGTAAGAGAGAAAAAAGCCAATTTT-GTTTCTCTCCA
AATTGGAGAGATAYGGAGTGAAGAGAAGAGA-------CTGTAAATAGAACATTCTTTGAAAATACACATA---TTTTTC
TGAATA------CTTTGCAGTTATGAAGTGTCATTATTGACTAGAGGAAAAAGGAGTAATTGTTGCTAAATACTTTCTTT
TCTTTTCTCTTATGAAACCGAGCCAAACAAGAGGAAATTATATTT-CCTTTCATTTCTCTCCTGCCTATCCAAACAGGGT
-GAGATAACTCTACTTTCTCCTCTTCTTTTCTTTTAA-TGAGKG-----TCTCTTCTCTTCTCTCAATCCAAACGGACCC
TTAGTTTGAAATGTACTGGGAATAATTAG-TTTTTCATAGGGCACTTAATTTAGTGAGCCTCAACAAGGATAGGATTAGT
CCTCAGATTTATACTATAAACTCGTAGTCATCACTTGTTTTTTAAGTAATTAGG-TCCCCAGCTAGTATATTT--ACTAT
TATGACTGTAGAATTGAAGCTCTGGTT--TATGTGCTTATTCAGT--ATATGCAAGCAAAGTTGAAGAAACTGTCAAATC
TCTTTATATTTTCTTTTCCTGGCCCATTACAGTTTTGCTTTATTTCGTATAGGTACATTATGTGTCAATA-TGTGGTT-G
AGTTTATTTTGTGAATGCAGGTATGAATTGTTTATGGAAGC
>HY400_CGM_2012-078_Hydrangea_sp1_Ecuador
TGGAACTTCACCGTAGTAACAGTTTTACTGGAGAGAAGTGCGAGCATTCCCTGTTTTGTGATAATCAATAAAGAGGAACT
ATTCACTGAATCTCATGTCTTTTTTATTTTGCTTTATAGGTTGAGAGAGAAAAATCTTTCATGGGTGGATATCTTTGAGG
AAATACCTGTATGTTTCTGATGCTTGCTAATCCGTCT----AGTAGCCTATGTTTTCATAAAAATTTAGTCTGCTCGTCA
AATTTTCTCCTCCACGGATGCATATGCTGTGACCATTGCAAAATACTTGTATGCTGACTACACTAATGCATGAACCATGT
CCCATTGTGTATGTCTCTGATTTGCAGCTTTGAATCAGTTACTGATTGCAATGAATGGAAGCTTTAAAATTAGTTTGTAG
GATATG-------------GAATGATC-------TATTTTAATGATCTCGGAGTAAACCAACAACCATTTTCATTAGGGT
TATAGATTTT---------------------------------GTGGGTCGATAGAATTCCGAAGGGTA----TTATTCA
GTATGTGATGGCGGTGTG---TTCTTTTCTCCACTAATATGCTGAATTTTGGAATCATATCTGTGATATGCATGTATATA
TATTCTGATGAAGTGAGTTGCATTCTGTTTATTAAC-TAAGAGTTCATTTGGAAGCTACGTGGATCTCCATTTTTACACA
GATTCTTATACTGTCTTGTGTATTTAACAGATTAAGGTTTCGAATTCTGCTCTAATCAGTGCCTTCATGACAGAGCTGGA
AGCTGATACACCTGTCACCCAGGTACTTTTTTATTTGTTACTGGAGACTTTTCATTGATTTATATCCTGTTACTTAATGT
AATCATAATTTTCTTGACTCCGCAAGTGTGACTATGACCGACTACAACTATCAACCAATCCATTTATGGAGCGGAATGTG
GAATTTTTGATTGAATGCATGGATGATTTGTCAATGGAGCAGCAGAAGGTTAGGCTTCTTTTGTCTCCTTCAATT-----
---AGGGTTCTATCCTTATGATTGGCTGATCACATGACTGATTAGCTTTTAATTTTCAGTTTCAATTTTATTACCGGAAT
CTGTCTCGCCAGCAAGCCCAGCAGCAAGCTTGGCTTCAGAAAAGAAGGTAACCAGATTATATGGTTTTTGATGGCTATGG
GCTATTCTACTGTTTTATC--CAGCTCAGTTGTTATGCTAC-TTTTTTTAGAGTTAATTGAGGAACCTTTTTGG-TGTCT
GTTGATATCTTGTTTATTTGACCTCCCATACCAGATCTTTTATTTATTTTAAT------------------ATCGG----
----TTTCATGAAATAAATG--ATAGGTTTGG-AAAATATTGAGATAGTCGCCAACTTGTTTCTTTCTACAATTTGTAAT
ATTTTTGAGT----TCAGTAAAAGGAGAT-AAATAGGAGGTTTTGAAGTACGGATTGGCTTTGCCGATGTAAGCTAATTG
TGTAAATTTACCCATTGATGCAGACTCAATAATTAAATAATAGTTCAAGGGGAAATGATAGTGTTGAAATCTGTGAATAA
TCAGTC-AGAGTCCAATGAGGATATGTA--CCCTGATTTGAGTTTGTGTGATTGTGTATGCAAAATTTGAAGTATGGAGA
AGGCTTCATACTAAAG-TTCAGGCTTCACCTCTGTACTACATTACTTCTTCCCCCTTCTTGATATGTCATTATTTCTAAT
TGGTGTCTTAATTTTGCTTGTGTTGTGTATTCTACAGGGCAGAGAACATGGCACGTAAAGCTGCGGGAGAGGAACCATTA
CCTGAGGAGG?TTCTATTGGTGAAAATTTTTTGTGTCACCGACACTTTCTCCCCTGGTTTTACAGGAAGCACAAATTGAA
CAGTTGAACTCACGGAAGCAAGAGATTGTGGAGACGTGTGAGTTGGAGCATATCAACCTTCCCACCATTTCAGACCCAAT
GGATACTGAATCCGGCCCCGCGTTTGATTTCAGTCAGCTGAGTAGATCTCATTTGCAGGACATGAGACCTTCAGGACGTG
AGAAACTTGAGGCAGAATTTAGGCAAAAAATTGACAGCCTAATATCAGAAATTGAAAGAACAGCCCCAAATTTGAAGGCC
CTGGACCAATACGAGGCTTTGCAGGAGAAGGAAAGAGTTGTCACTGAAGAATTTGAAGCAGCACGAAAAGAAGAGAAGGA
AATAGCTGACAAGTACAATTTGGTGAAGCTGAAGAGGTACTTATATTTCCATAGGTCCCATGTAGACAATACTTTAGCAG
TCCGTTTGGATGATAGAGA--GAAGTGGAGAGAAGAGAAACAAAACCCCTTTCTTTCCTGTTCTCTTATTTGGTAAGTTA
ATTTGGGAGAGAAGCGAAGGTTAATGGAGAGAAGTGGAGAGAAAGTAAGAGAGAAAAAAGCCAATTTT-GTTTCTCTCCA
AATTGGAGAGATATGGAGTGAAGAGAAGAGA-------CTGTAAATAGAACATTCTTTGAAAATACACATA---TTTTTC
TGAATA------CTTTGCAGTTATGAAGTGTCATTATTGACTAGAGGAAAAAGGAGTAATTGTTGCTAAATACTTTCTTT
TCTTTTCTCTTATGAAACCGAGCCAAACAAGAGGAAATTATATTT-CCTTTCATTTCTCTCCTGCCTATCCAAACAGGGT
-GAGATAACTCTACTTTCTCCTCTTCTTTTCTTTTAA-TGAGTG-----TCTCTTCTCTTCTCTCAATCCAAACGGACCC
TTAGTTTGAAATGTACTGGGAATAATTAG-TTTTTCATAGGGCACTTAATTTAGTGAGCCTCAACAAGGATAGGATTAGT
CCTCAGATTTATACTATAAACTCGTAGTCATCATTTGTTTTTTAAGTAATTAGG-TCCCCAGCTAGTATATTT--ACTAT
TATGACTGTAGAATTGAAGCTCTGGTT--TATGTGCTTATTCAGT--ATATGCAAGCAAAGTTGAAGAAACTGTCAAATC
TCTTTATATTTTCTTTTCCTGGCCCATTACAGTTTTGCTTTATTTCGTATAGGTACATTATGTGTCAATA-TGTGGTT-G
AGTTTATTTTGTGAATGCAGGTATGAATTGTTTA???????
>HY401_CGM_2012-084_Hydrangea_briquetii_Ecuador
TGGAACTTCACCGTAGTAACAGTTTTACTGGAGAGAAGTACGAGCATTCCCTGTTTTGTGATAATCAATAAAGAGGAACT
ATTCACCGAATCTCATGTCTTTTTTATTTTGCTTTATAGGTTGAGAGAGAAAAATCTTTCATGGGTGGATATCTTTGAGG
AAATACCTGTATGTTTCTGATGCTTGCTAATCCTTCT----AGTAGCCTATGTTTTCATAAAAATTTAGTCTGCTCGTCA
AATTTTCTCCTCCACGGATGCATATGCTGTGACCATTGCAAAATACTTGTATGCNNNNNNNNNTAATGCATGAACCATGT
CCCATTGTGTATGTCTCTGATTTGCAGCTTTGAATCAGTTACTGATTGCAATGAATGGAAGCTTTAAAATTAGTTTGTAG
GATATG-------------GAAGGATC-------TATTTTAATGATCTCGGAGTAAACCAACAACCATTTTCATTAGGGT
TATAGATTTT---------------------------------GTGGGTCGACAGAATTCCGAAGGGTA----TTATTCA
GTATGTGATGGCGGTGTG---TTCTTGTCTCCACTAAAATGCTGAATTTTCGAATCATATCTGTGATATGCATGTATATA
TTTTCTGATGAAGTGAGTTGCATTCTGTTTATTAAC-TAAGAGTTCATTTGGAAGCTACGTGGATCTCCATTTTTACACA
GATTCTTATACTGTCTTGTGTATTTAACAGATTAAGGTTTCAAATTCTGCTCTAATCAGTGCCTTCATGACAGAGCTGGA
AGCTGATACACCTGTCACCCAGGTACTTTTTTATTTGTTACTGGAGCCTTTTCATTGATTTATATCCTGTTACTTACTGT
AATCATAATTTTCTTGACTCCGCAAGTGTGANNNNNNNNNNNNNNNNNNNNNNNNNNNNNNNNNNNNNNNNNNNNNNNNN
NNNNNNNNNNNNNNNNNNNNNNNNNNNTTGTCAATGGAGCAGCAAAAGGTTAGGCTTCTTTTGTCTCCTTCAATT-----
---AGGGTTCTATCCTTATGATTGGCTGATCACATGACTGATTAGCTTTTAATTTTCAGTTTCAATTTTATTACCGGAAT
CTGTCTCGTCAGCAAGCCCAGCAGCAAGCTTGGCTTCAGAAAAGAAGGTAACCAGATTTTATGGTTTTTGATGGCTATGG
GCTATTCTACTGTTTAATC--CAGCTCAGTTGTTATGCTAC-TTTTTTTAGAGTTAATTGAGGAACTTTTTTGG-TGTCT
GTTGATATCTTGTTTATTTGACCTCCCATACCAGATCTTTTATTTATTTTAATTC----TATGGT-ATTCTATCGG----
----TTTCATGAAATAAATG--ATAGGTTTGG-AAAATATTGAGATAGTCGCCAACTTGTATCTTTCTACAATTTGCAAT
ATTTTTGAGT----TCAGTAAAAGGAGAT-AAATAGGAGGTTTTGAAGTACGGATTGGCTTTGCCGATGTAAGCTAATTG
TGTAAATTTACCCATTGATGCAGACTCAATAATTAAATAATAGTTCAAGGGGAAATGATAGTGTTGAAATCTGTGAATAA
TCAGTC-AGGGTCTAATGAGGATATGTA--CCCTGATTTGAGTTTGTGTGATTGTGTATGCAAAATTTGAAGTATGGAGA
AGGCTTCATACTAAAG-TTCAGGCTTCACCTCTGTACTACATTACTTCTTCCCCCTTCTTGATATGTCATTATTTCTAAT
TGGTGTCTTAATTTTGCTTGTGTTGTGTATTCTACAGGGCAGAGAACATGGCACGTAAAGCTGCGGGAGAGGAACCATTA
CCTGAGGAGGATTCTATTGGTGAAAATTTTNNNNNNNNNNNNNNNNNNNNNNNNNNNNNNNNNNNNNNNNNNNNNNNNNN
NNNNNNNNNNNNNNNNNNNNNNNNNNNNNNNNNNNNNNNNNNNNNNNNNNNNNNNNNNNNNNNNNNNNNNNNNNNCCAAT
GGATACTGAATCCGGCCCCGCGTTTGATTTCAGTCAGCTGAGTAGATTTCATTTGCAGGACATGAGACCTTCAGGACGTG
AGAAACTTGAGGCAGAATTTAGGCAAAAAATTGACAGCCTAATATCAGAAATTGAAAGAACAGCCCCAAATTTGAAGGCC
CTGGACCAATACGAGGCTTTGCAGGAGAAGGAAAGAGTTGTCACTGAAGAATTTGAAGCAGCACGAAAAGAAGAGAAGGA
AATAGCTGCCAAGTACAATTTGGTGAAGCTGAAGAGGTACTTATATTTCCATAGGTCCCATGTAGACAATACTTTAGCAG
TCCGTTTGGATGATAGGGA--GAAGTGGAGAGAAGAGAAACAAAACCCCTTACTTTCCTGTTCTCTTATTTGGTAAGTTA
ATTTGGGAGAGAAGCGAAGGTTAATGGAGAGAAGTGGAGAGAAAGTAAGAGAGAAAAAAGCCAATTTT-GTTTCTCTTCN
AATTGGAGAGATACGGAGTGAAGAGAAGAGA-------CTGTAAATAGAACATTCTTTGAAAATACACATA---TTTTTC
TAAATA------CTTTGCAGTTATGAAGTATCATTATTGACTAGAGGAAAAAGGAGTAATTGTTGCTAAATACTTTCTTT
TCTTTTCTCTTATGAAACCGAGCCAAACAAGAGGAAATTATATTT-CCTTTCGTTTCTCTCCTGCCTATCCAAACAGGGT
-GAGATAACTCTACTTTCTCCTCTTCTTTTCTTTTAA-TGAGTG-----TTTGTTCTCTTCTCTCAATCCAAACGGACCC
TTAGTTTGAAATGTACTGGGAATAATTAG-TTTTTCATAGGGCACTTAATTTAGTGAGCCTCAACAAGGATAGGATTAGT
CCTCAGATTTATACTATAAACTCGTAGTCATCACTAGTTTTTTAAGTAATTAGG-TCCCCAGCTAGTATATTT--ACTAT
TATGACTGTAGAATTGAAGCTCTGGTT--TATGTGCTTATTCAGT--ATATGCAAGCAAAGTTGAAGAAACTGTCGAATC
TCTTTATATTTTCTTTTCCTGGCCCATTACAGTTTTGCTTTATTTCGTATAGGTACATCATGTGTCAGTA-TGTGGTT-G
AGTTTATTTTGTGAATGCAGGTATGAATTGTTTATGGAAGC
>HY402_CGM_2012-086_Hydrangea_sprucei_Ecuador
TGGAACTTCACCGTAGTAACAGTTTTACCGGAGAGAAGTACGAGCATTCCCTGTTTTGTGATAATCAATAAAGAGGAACT
ATTCACTGAATCTCATGTCTTTTTTATTTTGCTTTATAGGTTGAGAGAGAAAAATCTTTCATGGGTGGATATCTTCGAGG
AAATACCTGTATGTTTCTGATGCTTGCTAATCCTTCT----AGTAGCCTATGTTTTCATAAAAATTTAGTCTGCTCGTCA
AATTTTCTCCTCCACGGATGCATATGCTGTGACCATTGCAAAAAACTTGTATGCTGCCTACACTAATGCATGAGCCATGT
CCCATTGTGTATGTCTCTGATTTGCAGCTTTGAATCAGTTACTGATTGCAATGAATGGAAGCTTTAAAATTAGTTTGTAG
GATATG-------------GAATGATC-------TATTTTAATGATCTCGGAGTAAACCAACAACCATTTTCATTAGGGT
TATAGATTTT---------------------------------GTGGGTCGACAGAATTCCGAAGGGTA----TTATTCA
GTATGTGATGGCGGTGTG---TTCTTGTCTCCACTAATATGCTGAATTTTCGAATCATATCTGTGATATGCATGTATATA
TTTTCTGATGAAGTGAGTTGCATTCTGTTTATTAAC-TAAGAGTTCATTTGGAAGCTACGTGGATCTCCATTTTTACACA
GATTCTTATACTGTCTTGTGTATTTAACAGATTAAGGTTTCAAATTCTGCTCTAATCAGTGCCTTCATGACAGAGCTGGA
AGCTGATACACCTGTCACCCAGGTACTTTTTTATTTGTTACTGGAGACTTTTCATTGATTTATATCCTGTTACTTATTGT
AATCATAATTTTCTTGACTCCGCAAGTGTGACTATGACCGACTACAACTATCAACCAATCCATTTATGGAGCGGAATGTG
GAATTTTTGATTGAATGCATGGATGATTTGTCAATGGAGCAGCAGAAGGTTAGGCTTCTTTTGTCTCCTTCAATT-----
---AGGGTTCTATCCTTATGATTGGCTGATCACATGACTGATTAGCTTTTAATTTTCAGTTTCAATTTTATTACCGGAAT
CTGTCTCGTCAGCAAGCCCAGCAGCAAGCTTGGCTTCAGAAAAGAAGGTAACCAGATTATATGGTTTTTGATGGCTATGG
GCTATTCTACTGTTTAATC--CAGCTCAGTTGTTATGCTAC-TTTTTTTAGAGTTAATTGAGGATCTTTTTTGG-TGTCT
GTTGATATCTTGTTTATTTGACCTCCCATACCAGATCTTTTATTTATTTTAATTC----TATGGT-ATTCCATCGG----
----TTTCATGAAATAAATG--ATAGGTTTGG-AAAATATTGAGATAGTCGCCAACTTGTAGCTTTCTACAATTTGCAAT
ATTTTTGAGT----TCAGTAAACGGAGAT-AAATAGGAGGTTTTGAAGTACGGATTGGCTTTGCCGATGTAAGSTAATTG
TGTAAATTTACCCATTGATGCAGACTCAATAATTAAATAATAGTTCAAGGGGAAATGATAGTGTTGAAATCTGTGARTAR
TCAGTC-AGGGTCTAATGAGGATATGTA--CCCTGATTTGAGTTTGTGTGATTGTGTATGCAAAATTTGAAGTATGGAGA
AGGCTTCATACCAAAG-TTCAGGCTTCACCTCTGTACTACATTACTTCTTCCCCCTTCTTGATATGTCATTATTTCTAAT
TGGTGTCTTAATTTTGCTTGTGTTGTGTATTCTACAGGGCAGAGAACATGGCACGTAAAGCTGCGGGAGAGGAACCATTA
CCTGAGGAGG?TTCTATTGGTGAAAATTTT--GTGTCACCGACACTTTCTCTCCTGGTTTTACAGGAAGCACAAATTGAA
CAGTTGAACTCACGGAAGCAAGAGATTGTGGAGACGTGTGAGTTGGAGCATATCAACCTTCCCACCATTTCAGACCCAAT
GGATACTGAATCCGGCCCCGCGTTTGATTTCAGTCAGCTGAGTAGATCTCATTTGCAGGACATGAGACCTTCAGGACGTG
AGAAACTTGAGGCAGAATTTAGGCAAAAAATTGACAGCCTAATATCNNNNNNNNNNNNNNNNNNNNNNNNNNNNNNNNNN
NNNNNNNNNNNNNNNNNNNNNNCAGAGAAGGAAAGAGTTGTCACTGAAGAATTTGAAGCAGCACGAAAAGAAGAGAAGGA
AATAGCTGCCAAGTACAATTTGGTGAAGCTGAAGAGGTACTTATATTTCCATAGGTCCCATGTAGACAATACTTTAGCAG
TCCGTTTGGATGATAGAGA--GAAGTGGAGAGAAGAGAAACAAAACCCCTTACTTTCCTGTTCTCTTATTTGGTAAGTTA
ATTTGGGAGAGAAGCGAAGGTTAATGGAGAGAAGTGGAGAGAAAGTAAGAGAGAAAAAAGCCAATTTT-GTTTCTCTCCA
AATTGGAGAGATACGGAGTGAAGAGAAGAGA-------CTGTAAATAGAACATTCTTTGAAAATACACATA---TTTTTC
TGAATA------CTTTGCAGTTATGAAGTATCATTATTGACTAGAGGAAAAAGGAGTAATTGTTGCTAAATACTTTCTTT
TCTTTCCTCTTATGAAACCGAGCCAAACAAGAGGAAATTATATTT-CCTTTCGTTTCTCTCCTGCCTATCCAAACAGGGT
-GAGATAACTCTACTTTCTCCTCTTCTTTTCTTTTAA-TGAGTG-----TCTCTTCTCTTCTCTCAATCCAAACGGACCC
TTAGTTTGAAATGTACTGGGAATAATTAG-TTTTTCATAGGGCACTTAATTTAGTGAGCCTCAACAAGGATAGGATTAGT
CCTCAGATTTATACTATAAACTCGTAGTCATCACTTGTTTTTTAAGTAATTAGG-TCCCCAGCTAGTATATTT--ACTAT
TATGACTGTAGAATTGAAGCTCTGGTT--TATGTGCTTATTCAGT--ATATGCAAGCAAAGTTGAAGAAACTGTCAAATC
TCTTTATATTTTCTTTTCCTGGCCCATTACAGTTTTGCTTTATTTCGTATAGGTACATCATGTGTCAATA-TGTGGTT-G
AGTTTATTTTGTGAATGCAGGTATGAATTGTTTATGGAAGC
>HY404_CGM_2012-097_Hydrangea_sprucei_Ecuador
???????????????????????????????????????????????????????????????????????????GAACT
ATTCACTGAATCTCATGTCTTTTTTATTTTGCTTTATAGGTTGAGAGAGAAAAATCTTTCATGGGTGGATATCTTCGAGG
AAATACCTGTATGTTTCTGATGCTTGCTAATCCTTCT----AGTAGCCTATGTTTTCATAAAAATTTAGTCTGCTCGTCA
AATTTTCTCCTCCACGGATGCATATGCTGTGACCATTGCAAAAAACTTGTATGCTGCCTACACTAATGCATGAGCCATGT
CCCATTGTGTATGTCTCTGATTTGCAGCTTTGAATCAGTTACTGATTGCAATGAATGGAAGCTTTAAAATTAGTTTGTAG
GATATG-------------GAATGATC-------TATTTTAATGATCTCGGAGTAAACCAACAACCATTTTCATTAGGGT
TATAGATTTT---------------------------------GTGGGTCGACAGAATTCCGAAGGGTA----TTATTCA
ATATGTGATGGCGGTGTG---TTCTTGTCTCCRCTAATATGCTGAATTTTCGAATCATATCTGTGATATGCATGTATATA
TTTTCTGATGAAGTGAGTTGCATTCTGTTTATTAAC-TAAGAGTTCATTTGGAAGCTACGTGGATCTCCATTTTTACACA
GATTCTTATACTGTCTTGTGTATTTAACAGATTAAGGTTTCAAATTCTGCTCTAATCAGTGCCTTCATGACAGAGCTGGA
AGCTGATACACCTGTCACCCAGGTACTTTTTTATTTGTTACTGGAGACTTTTCATTGATTTATATCCTGTTACTTATTGT
AATCATAATTTTCTTGACTCCRCAAGTGTGACTATGACCGACTACAACTATCAACCAATCCATTTATGGAGCGGAATGTG
GAATTTTTGATTGAATGCATGGATGATTTGTCAATGGAGCAGCAGAAGGTTAGGCTTCTTTTGTCTCCTTCAATT-----
---AGGGTTCTATCCTTATGATTGGCTGATCACATGACTGATTAGCTTTTAATTTTCAGTTTCAATTTTATTACCGGAAT
CTGTCTCGTCAGCAAGCCCAGCAGCAAGCTTGGCTTCAGAAAAGAAGGTAACCAGATTATATGGTTTTTGATGGCTATGG
GCTATTCTACTGTTTAATC--CAGCTCAGTTGTTATGCTAC-TTTTTTTAGAGTTAATTGAGGATCTTTTTTGG-TGTCT
GTTGATATCTTGTTTATTTGACCTCCCATACCAGATCTTTTATTTATTTTAATTC----TATGGT-ATTCCATCGG----
----TTTCATGAAATAAATG--ATAGGTTTGG-AAAATATTGAGATAGTCGCCAACTTGTAGCTTTCTACAATTTGCAAT
ATTTTTGAGT----TCAGTAAACGGAGAT-AAATAGGAGGTTTTGAAGTACGGATTGGCTTTGCCGATGTAAGCTAATTG
TGTAAATTTACCCATTGATRCAGACTCAATAATTAAATAATAGTTCAAGGGGAAATGATAGTGTTGAAATCTGTGAATAR
TCAGTC-AGGGTCTAATGAGGATATGTA--CCCTGATTTGAGTTTGTGTGATTGTGTATGCAAAATTTGAAGTATGGAGA
AGGCTTCATACCAAAG-TTCAGGCTTCACCTCTGYACTACATTACTTCTTCCCCCTTCTTGATATGTCATTATTTCTAAT
TGGTGTCTTAATTTTGCTTGTGTTGTGTATTCTACAGGGCMGAGAACATGGCACGTAAAGCTGCGGGAGAGGAACCATTA
CCTGAGGAGGA?????????????????????????????????????????????????????????????????????
????????????????????????????????????????????????????????????????????????????????
????????????????????????????????????????????????????????????????????????????????
????????????????????????????????????????????????????????????????????????????????
?????????????????????????????????????????????????????????GCAGCACGAAAAGAAGAGAAGGA
AATAGCTGCCAAGTACAATTTGGTGAAGCTGAAGAGGTACTTATATTTCCATAGGTCCCATGTAGACAATACTTTAGCAG
TCCGTTTGGATGATAGAGA--GAAGTGGAGAGAAGAGAAACAAAACCCCTTACTTTCCTGTTCTCTTATTTGGTAAGTTA
ATTTGGGAGAGAAGCGAAGGTTAATGGAGAGAAGTGGAGAGAGAGTAAGAGAGAAAAAAGCCAATTTTNGTTTCTCTCCA
AATTGGAGAGATACGGAGTGAAGAGAAGAGA-------CTGTAAATAGAACATTCTTTGAAAATACACATA---TTTTTC
TGAATA------CTTTGCAGTTATGAAGTATCATTATTGACTAGAGGAAAGAGGAGTAATTGTTGCTAAATACTTTCTTT
TCTTTCCTCTTATGAAACCGAGCCAAACAAGAGGAAATTATATTT-CCTTTCGTTTCTCTCCTGCCTATCCAAACAGGGT
-GAGATAACTCTACTTTCTCCTCTTCTTTTCTTTTAA-TGAGTG-----TCTCTTCTCTTCTCTCAATCCAAACGGACCC
TTAGTTTGAAATGTACTGGGAATAATTAG-TTTTTCATAGGGCACTTAATTTAGTGAGCCTCAACAAGGATAGGATTAGT
CCTCAGATTTATACTATAAACTCGTAGTCATCACTTGTTTTTTAAGTAATTAGG-TCCCCAGCTAGTATCTTT--ACTAT
TATGACTGTAGAATTGAAGCTCTGGTT--TATGTGCTTATTCAGT--ATATGCAAGCAAAGTTGAAGAAACTGTCAAATC
TCTTTATATTTTCTTTTCCTGGCCCATTACAGTTTTGCTTTATTTCGTATAGGTACATCATGTGTCAATA-TGTGGTT-G
AGTTTATTTTGTGAATGCAGGTATGAATTGTTTATGGAAGC
>HY407_CGM_2012-111_Hydrangea_peruviana_Ecuador
TGGAACTTCACCGTAGTAACAGTTTTACTGGAGAGAAGTACGAGCATTCCCTATTTTGTGATAATCAATAAAGAGGAACG
ATTCACTGAATCTCATGTCTTTTTTATTTTGCTTTATAGGTTGAGAGAGAAAAATCTTTCATGGGTGGATATCTTTGAGG
AAATACCTGTATGTTTCTGATGCTT----------------AGTAGCCTATGTTTTCATAAAAATTTAGTCTGCTCGTCA
AATTTTCTCCTCCACGGATGCATATGCTGTGACCATTGCAAAATACTTGTATGCTGACTACACTAATGCATGAACCATGT
CCCATTGTGCAAGTCTCTGATTTGCAGCTTTGAATCAGTTACTGATTGCAATGAATGGAAGCTTTAAAATTAGTTTGTAG
GATATGGAATGATTTATTGGAATGATC-------TATTTTAATGATCTCAGAGTAAACCAACAACCATTTTCATTAGGGT
TATAGATTTT---------------------------------GTGGGTTGACAGAATGCCGAAGGGTA----TTACTCA
GTATGTGATGGCGGTGTG---TTCTTTTCTCCACTAATATGCTGAATTTTCGAATCATATCTGTGATATGCATGTATATA
TTTTCTGATGAAGTGAGTTGCATTCAGTTTATTAAC-TAAGAGTTCATTTGGAAACTACGTGGATCTCCATTTTTACACA
GATTCTTATACTGCCTCGTGTATTTAACAGATTAAGGTTTCAAATTCTGCTCTAATCAGTGCCTTCATGACAGAGCTGGA
AGCTGATACACCTGTCACCCAGGTACTTTTTTTGTTGTTACTGGAGACTTTTCATTGATTTATATCCTGTTACTTATTGT
AATCATAATTTTCTTGACTCCGCAAGTGTGACTATGACCGACTACAACTATCAACCAATCCATTTATGGAGCGGAATGTG
GAATTTTTGATTGAATGCATGGATGATTTGTCAATGGAGCAGCAGAAGGTTAGGCTTCTTTTGTCTCCTTCAATT-----
---AGGGTTCTATCCTTATGATTGGCTGATCACATGACTGATTAGCTTTTAATTTTCAGTTTCAATTTTATTACCGGAAT
CTGTCTCGCCAGCAAGCCCAGCAGCAAGCTTGGCTTCAGAAAAGAAGGTAACCAGATTATATGGTTTTTGAT--------
---ATTCTACTGTTTTATC--CAGCTCAGTTGTTATGCTACTTTTTTTTAGAGTTAATTGAGAAACTTTTTTGG-TGTCT
GTGGATATCTTGTTTATTTGACCTCCCATACCAGATCTTTTAATTATTTTAGTTC----TATGGT-ATTCTATCGG----
----TTTCATGAAATAAATG--ATGGGTTTGG-AAAATATTGAGATAGTCACCAACTTGTATCTTTCTACAATTTGCAAT
ATTTTTGAGT----TCAGTAAAATGAGAT-AAATAGGAGGTTTTGAAGTACGGATTGGCTTTGCCGATGTAAGCTAATTG
TGCAAATTTACCCATTGATGCAGACTCAATAATTAAATAATAGTTCAAGGGGAAATGATAGTGTTGAAATCTGTGAATAA
TCAGTC-AGAATCTAATGAGGATATGTA--CCCTGATTTGAGTTTGTGTGATTGTGTATGCAAAATTTGAAGTATGGAGA
AGGCTTCATACTAAAG-TTCAGACTTCACCTCTGTACTACATTACTTCTTCCCCCTTCTTGATATGTCATTATTTCTAAT
TGGTGTCTTAATTTTGCTTGTGTTGTGTATTCTACAGGGCAGAGAACATGGCACGTAAAGCTGCGGGAGAGGAACCATTA
CCTGAGGAGGA?????????????????????????????????????????????????????????????????????
????????????????????????????????????????????????????????????????????????????????
????????????????????????????????????????????????????????????????????????????????
????????????????????????????????????????????????????????????????????????????????
??????????????????TTGCAGGAGAAGGAAAGAGTTGTCACTGAAGAATTTGAAGCAGCACGAAAAGAAGAGAAGGA
AATAGCTGACAAGTACAATTTGGTGAAGCTGAAGAGGTACTTATATTTCCATAGGTACCATGTAGACAATACTTTAGCTG
TCCGTTCGGATGATAGAGA--GTAGTGGAGAGAAGAGAAACAAAACCCCTTACTTTCCTGTTCTCTTATTTGGTAAGTTA
ATTTGGGAGAGAAGCGAAGGTTAATGGAGAGAAGTGGAGAGAAAGTAAGAGAGAAAAAAGCCAATTTT-GTTTCTCTCCA
AATTGGAGAGATACGGAGTGAAGAGAAGAGA-------CTGTAAATAGAACATTCTTTGAAAATACACATA---TTTTTC
TGAATA------CTTTGCAGTTATGAAGTATCATTATTGACTAGAGGAAAGAGGAGTAATTGTTGCTAAATACTTTTTTT
TTT---CTCTTATGAAACCGAGCCAAACAAGAGGAAATTATATTT-CCTTTCGTTTCTCTCCTGCCTATCCAAACAGGGT
-GAGATAACTCTACTTTCTCCTCTTCTTTTCTTTTAA-TGAGTG-----TCTCTTCTCTTCTCTCAATCCAAACGGACCC
TTAGTTTGAAATGTACTGGGAATGATTAG-TTTTTCATAGGGCACTAAATTTAGTGAGCCTCAACAAGGATAGGATTAGT
CCTCAGATTTATACTATAAACTCGTAGTCATCACTTGTTTTTTAAGTAATTAGG-TCCCCAGCTAGTATATTT--ACTAT
TATGACTGTAGAATTGAAGCTCTGGTT--TATGTGCTTATTCAGT--ATATGCAAGCAAAGTTGAAGAAACTGTCAAATC
TCTTTATATTTTCTTTTCCTGGCCCATTACAGTTTTGCTTTATTTCGTATAGGTACATCATGTGTCAATA-TGTGGTT-G
AGTTTATTTTGTGAATGCAGGTATGAATTGTTTATGGAAGC
>HY408_CGM_479_Hydrangea_seemannii_Mexico
?GGAACTTCACCGTAGTAACAGTTTTACTGGAGAGAAGTATGAGCATTCCCTGTTTTGTGATAATCAATAAAGAGGAACT
ATTCACTGAATCTCATGTCTTTTTTATTTTGCTTTATAGGTTGAGAGAGAAAAATCTTTCATGGGTGGATATCTTTGAGG
AAATACCTGTATGTTTCTGATGCTTGCTAATCCTTCT----AGTAGCCTATGTTTTCATAAAAATTTAGTGTGCTCGTCA
AATTTTCTCCTCCACGGATGCATATGCTGTGACCATTGCAAAATACTTGTATGCTGACTACACTAATGCATGAACCATGT
CCCATTGTGTATGTCTCTGATTTGCAGCTTTGAATCAGTTACTGATTGCAATGAATGGAAGCTTTAAAATTAGTTTGTAG
GATGTG-------------GAATGATC-------TATTTTAATGATCTCAGAGTAAACCAACAACCATTTTCATTAGGGT
TATAGATTTT---------------------------------GCGGGTCGACAGAATTCTGAAGGGTA----TTATTCA
GTATGTGATGGYGGTGTG---TTCTTGTCTCCACTTATATGCTGAATTTTTGAATCATATTTGTGATATACATGTATATA
TTTTCTGATGAAGTGAGTTGCATTCTGTTTATTAAC-TAAGAGTTTATTTGGAAGCTACGTGGATCTCCATTTTTACGCA
GATTCTTATACTGTCTTATGTATTTAACAGATTAAGGTTTCAAATTCTGCTCTAATCAGTGCCTTCATGACAGAGCTGGA
AGCTGATACACCTGTCACCCAGGTACTTTTTTATTTGTTACTGGAGACTTTTCATTGATTTATATCCTGTTACTTATTGT
AATCATAATTTTCTTGACTCCGCAAGTGTGACTATGACCGACTACAACTATCAACCAATCCATTTATGGAGCGGAATGTG
GAATTTTTGATTGAATGCATGGATGATTTGTCAATGGAGCAGCAGAAGGTTAGGCTTCTTTTGTCTCCTTCAATT-----
---AGGGTTCTATCTTTATGATTGGCTGATCACATGACTGACTAGCTTTTAATTTTCAGTTTCAATTCTATTACCGGAAT
CTGTCTCGTCAGCAAGCCCAGCAGCAAGCTTGGCTTCAGAAGAGAAGGTAACCAGATTATATGGTTTTTGATGGCTATGG
GCTATTCTACTGTTTTATCCACAGCTCAGTTGTTATGCTAC-TTTTTTTAGAGTTAATTGAGGAACTTTTTTGG-TGTCT
GTTGATATCTTGTTTATTTGACCTCCCATACCAGATCTTTTATTTATTTTAATTC----TATGGT-ATTCTATCTG----
----TTTCATGCAATAAATG--ATAGGTTTGG-AAAATATTGAGATAGTCGCCAACTTGTATCTTTCTACAATTTGCAAT
ATTTTTGAGT----TAAGTAGAAGGAGAT-AAATAGGAGGTTTTGAAGTATGGATTGGCTTTGCCGACGTAAGCTAATTG
TGTAAATTTACCCATTGATGCAGACTCATTAATTAAATAATAGTTCAAGGGGAAATGATAGTGTTGAAATCTGTGAATAA
TCAGTC-AGAGTCTAATGAGGATATGTA--CCCTGATTTGAGTTTGTGTGATTGTGTATGYAAAATTTGAAGTATGGAGA
AGGCTTCATACTAAAG-TTCAGGCTTCACCTATGTACTACATTACTTCTTCCCCCTTCTTGATATGTCATTATTTCTAAT
TGGTGTCTTTATTTTGCTTGTGTTGTGTATTCTACAGGGCAGAGAACATGGCACGTAAAGCTGCGGGAGAGGAACCATTA
CCTGAGGAGGATTCTATTGGTGAAATTTTTTTGTGTCACCGACACTTTCTCCCCTGGTTTTACAGGAAGCACAAATTGAA
CAGTTAAACTCACGGAAGCAAGAGATTGTGGAGACGTGTGAGTTGGAGCATATCAGCCTTCCCACCATTTCAGACCCAAT
GGATACTGAATCCGGTCCCGCGTTTGATTTCAGTCAGCTGAGTAGATCTCATTTGCAGGACATGAGACCTTCAGGACGTG
AGAAACTTGAGGCAGAATTTAGGCAAAAAATTGACAGCCTAATATCAGAAATTGAAAGAACAGCCCCAAATTTGAAGGCC
CTGGACCAATACGAGGCTTTGCAGGAGAAGGAAAGAGTTGTCACTGAAGAATTTGAAGCAGCACGAAAAGAAGAGAAGGA
AATAGCTGACAAGTACAATTTGGTGAAGCTGAAGAGGTACTTATATTTCCATAGGTCCCATGTAGACAATACTTTAGCAG
TCCGTTTGGATGATAGAGA--GAAGTGGAGAGAAGAGAAACAAAACCCCTTACTTTCCTGTTCTCTTATTTGGTAAGTTA
ATTTGGGAGAGAAGCGAAGGTTAATGGAGAGAAGTGGAGAGAAAGTAAGGGAGAAAAAAGCCAATTTT-GTTTCTCTCCA
AATTGGAGAGATACGGAGTGAAGAGAAGAGA-------CTGTAAATAGAACATTCTTTTAAAATACACATA---TTTTTC
TGAATA------CTTCGCAGTTATGAAGTATCATTATTGACTAGAGGAAAAAGGAGTAATTGTTTCTAAGTACTTTCTTT
TCTTTTCTCTTATGAAACCGAGCCAAACAAGAGGAAATTATATTT-CCTTTCGTTTCTCTCCTGCCTATCCAAACAGGGT
-GAGATAACTCTACTTTCTCCTCTTCTTTTCTTTTAA-TGAGTG-----TCTCTTCTCTTCTCTCAATCCAAACGGACCC
TTAGTTTGAAATGTACTGGGAATAATTAG-TTTTTCATAGGGCACTTAATTTAGTGAGCCTCAACAAGGATAGGATTAGT
CCTCAGATTTATACTATAAACTCGTAGTCATCACTTGTTTTTTAAGTAATT-----------CTAGTATATTT--ACTCT
TATGACTGTAGAATTGAAGCTCTGATT--TATGTGCTTATTCAGT--ATATGCAAGCAAAGTTGAAGAAACTGTCAAATC
TCTTTATATTTTCTTTTCCTGGCCCATTACAGTTTTGCTTTATTTCGTATAGGTACATCATGTGTCAATA-TGTGGTT-G
AGTTTATTTTGTGAATGCAGGTATGAATTGTTTATGGAAGC
>HY413_MSS_2011-040_Hydrangea_mathewsii_Peru
TGGAACTTCACCGTAGTAACAG-TTTACTGGAGAGAAGTACGAGCATTCCCTGTTTTGTGATAATCAATAAAGAGGAACT
ATTCACTGAATCTCATGTCTTTTTTATTTTGCTTTATAGGTTGAGAGAGAAAAATCTTTCATGGGTGGATATCTTTGAGG
AAATACCTGTATGTTTCTGATGCTTGCTAATCCTTCT----AGTAGCCTATGTTTTCATAAAAATTTAGTCTGCTCGTCA
AATTTTCTCCTCCACGGATGCATATGCTGTGACCATTGCAAAATACTTGTATGCTGACTACACTAATGCATGAGCCATGT
CCCATTGYGTATGTCTCTGATTTGCAGCTTTGAATCAGTTACTGATTGCAATGAATGGAAGCTTTAAAATTAGTTTGTAG
GATATG-------------GAATGATC-------TATTTTAATGATCTCGGAGTAAACCAACAACCATTTTCATTAGGGT
TATAGATTTT---------------------------------GTGGGTCGACAGAATTCCGAAGGGTA----TTATTCA
GTATGTGATGGCGGTGTG---TTCTTGTCTCCACTAATATGCTGAATTTTCGAATCATATCTGTGATATGCATGTATATA
TTTTCTGATGAAGTGAGTTGCATTCTGTTTATTAAC-TAAGAGTTCATTTGGAAGCTACGTGGATCTCCATTTTTACACA
GATTCTTATACTGTCTTGTGTATTTAACAGATTAAGGTTTCAAATTCTGCTCTAATCAGTGCCTTCATGACAGAGCTGGA
AGCTGATACACCTGTCACCCAGGTACTTTTTTATTTGTTACTGGAGACTTTTCATTGATTTATATCCTGTTACTTATTGT
AATCATAATTTTCTTGACTCCGCAAGTGTGACTATGACCGACTACAACTATCAACCAATCCATTTATGGAGCGGAATGTG
GAATTTTTGATTGAATGCATGGATGATTTGTCAATGGAGCAGCAGAAGGTTAGGCTTCTTTTGTCTCCTTCAATT-----
---AGGGTTCTATCCTTATGATTGGCTGATCACATGACTGATTAGCTTTTAATTTTCAGTTTCAATTTTATTACCGGAAT
CTGTCTCGTCAGCAAGCCCAGCAGCAAGCTTGGCTTCAGAAAAGAAGGTAACCAGATTATATGGTTTTTGATGGCTATGG
GCTATTCTACTGTTTAATC--CAGCTCAGTTGTTATGCTAC-TTTTTTTAGAGTTAATAGAGGATCTTTTTTGG-TGTCT
GTTGATATCTTGTTTATTTGACCTCCCATACCAGATCTTTTATTTATTTTAATTC----TATGGT-ATTCCATCGG----
----TTTCATGAAATAAATG--ATAGGTKTGG-AAAATATTGAGATAGTCGCCAACTTGTATCTTTCTACAATTTGCAAT
ATTTTTGAGT----TCAGTAAACGGAGAT-AAATAGGAGGTTTTGAAGTACGGATTGGCTTTGCCGATGTAAGCTAATTG
TGTAAATTTACCCATTGATGCAGACTCAATAATTAAATAATAGTTCAAGGGGAAATGATAGTGTTGAAATCTGTGAATAA
TCAGTC-AGGGTCTAATGAGGATATGTA--CCCTGATTTGAGTTTGTGTGATTGTGTATGCAAAATTTGAAGTATGGAGA
AGGCTTTATACCAAAG-TTCAGGCTTCACCTCTGTACTACATTACTTCTTCCCCCTTCTTGATATGTCATTATTTCTAAT
TGGTGTCTTAATTTTGCTTGTGTTGTGTATTCTACAGGGCAGAGAACATGGCACGTAAAGCTGCGGGAGAGGAACCATTA
CCTGAGGAGGATTCTATTGGTGAAATTTTTTTGTGTCACCGACACTTTCTCCCCTGGTTTTACAGGAAGCACAAATTGAA
CAGTTGAACTCACGGAAGCAAGAGATTGTGGAGACGTGTGAGTTGGAGCATATCAACCTTCCCACCATTTCAGACCCAAT
GGATACTGAATCCGGCCCCGCGTTTGATTTCAGTCAGCTGAGTAGATCTCATTTGCAGGACATGAGACCTTCAGGACGTG
AGAAACTTGAGGCAGAATTTAGGCAAAAAATTGACAGCCTAATATCAGAAATTGAAAGAACAGCCCCAAATTTGAAGGCC
CTGGACCAATACGAGGCTTTGCAGGGGAAGGAAAGAGTTGTCACTGAAGAATTTGAAGCAGCACGAAAAGAAGAGAAGGA
AATAGCTGCCAAGTACAATTTGGTGAAGCTGAAGAGGTACTTATATTTCCATAGGTTCCATGTAGACAATACTTTAGCAG
TCCGTTTGGATGATAGAGA--GAAGTGGAGAGAAGAGAAACAAAACCCCTTACTTTCCTGTTCTCTTATTTGATTAGTTA
ATTTGGGAGAGAAGCGAAGGTTAATGGAGAGAAGTGGAGAGAAAGTAAGAGAGAAAAAAGCCAATTTT-GTTTCTCTGCA
AATTGGAGAGATACGGAGTGAAGAGAAGAGA-------CTGTAAATAGAACATTCTTTGAAAATACACATA---TTTTTC
TGAATA------CTTTGCAGTTATGAAGTATCATTATTGACTAGAGGAAAAAGGAGTAATTGTTGCTAAATACTTTCTTT
TCTTTTCTCTTATGAAACCGAGCCAAACAAGAGGAAATTGTATTT-CCTTTCGTTTCTCTCCTGCCTATCCAAACAGGGT
-GAGATAACTCTACTTTCTCCTCTTCTTTTCTTTTAA-TGAGTG-----TCTGTTCTCTTCTCTCAATCCAAACGGACCC
TTAGTTTGAAATGTACTGGGAATAATTAG-TTTTTCATAGGGCACTTAATTTAGTGAGCCTCAACAAGGATAGGATTAGT
CCTCAGATTTATACTATAAACTCGTAGTCATCACTTGTTTTTTAAGTAATTAGG-TCCCCAGCTAGTATATTT--ACTAT
TATGACTGTAGAATTGAAGCTCTGGTT--TATGTGCTTATTCAGT--ATATGCAAGCAAAGTTGAAGAAACTGTCAAATC
TCTTTATTTTTTCTTTTCCTGGCCCATTACAGTTTTGCTTTATTTTGTATAGGTACATCATGTGTCAATA-TGTGGTT-G
AGTTTATTTTGTGAATGCAGGTATGAATTGTTTATGGAAG?
>HY414_MSS_2011-046_Hydrangea_weberbaueri_Peru
TGGAACTTCACCGTAGTAACAGTTTTACTGGAGAGAAGTACGAGCATTCCCTGTTTTGTGATAATCAATAAAGAGGAACT
ATTCACTGAATCTCATGTCTTTTTTATTTTGCTTTATAGGTTGAGAGAGAAAAATCTTTCATGGGTGGATATCTTTGAGG
AAATACCTGTATGTTTCTGATGCTTGCTAATCCGTCT----AGTAGCCTATGTTTTCATAAAAATTTAGTCTGCTCGTCA
AATTTTCTCCTCCACGGATGCATATGCTGTGACCATTGCAAAATACTTGTATGCTGACTACACTAATGCATGAACCATGT
CCCATTGTGTATGTCTCTGATTTGCAGCTTTGAATCAGTTACTGATTGCAATGAATGGAAGCTTTAAAATTAGTTTGTAG
GATATG-------------GAATGATC-------TATTTTAATGATCTCGGAGTAAACCAACAACCATTTTCATTAGGGT
TATAGATTTT---------------------------------GTGGGTCGATAGAATTCCGAAGGGTA----TTATTCA
GTATGTGATGGCGGTGTG---TTCTTTTCTCCACTAATATGCTGAATTTTGGAATCATATCTGTGATATGCATGTATATA
TWTTCTGATGAAGTGAGTTGCATTCTGTTTATTAAC-TAAGAGTTCATTTGGAAGCTACGTGGATCTCCATTTTTACACA
GATTCTTATACTGTCTTGTGTATTTAACAGATTAAGGTTTCGAATTCTGCTCTAATCAGTGCCTTCATGACAGAGCTGGA
AGCTGATACACCTGTCACCCAGGTACTTTTTTATTTGTTACTGGAGACTTTTCATTGATTTATATCCTGTTACTTAATGT
AATCATAATTTTCTTGACTCCGCAAGTGTGACTATGACCGACTACAACTATCAACCAATCCATTTATGGAGCGGAATGTG
GAATTTTTGATTGAATGCATGGATGATTTGTCAATGGAGCAGCAGAAGGTTAGGCTTCTTTTGTCTCCTTCAATT-----
---AGGGTTCTATCCTTATGATTGGCTGATCACATGACTGATTAGCTTTTAATTTTCAGTTTCAATTTTATTACCGGAAT
CTGTCTCGTCAGCAAGCCCAGCAGCAAGCTTGGCTTCAGAAAAGAAGGTAACCAGATTATATGGTTTTTGATGGCTATGG
GCTATTCTACTGTTTAATC--CAGCTCAGTTGTTATGCTAC-TTTTTTTAGAGTTAATAGAGGATCTTTTTTGG-TGTCT
GTTGATATCTTGTTTATTTGACCTCCCATACCAGATCTTTTATTTATTTTAATTC----TATGGT-ATTCCATCGG----
----TTTCATGAAATAAATG--ATAGGTTTGG-AAAATATTGAGATAGTCGCCAACTTGTATCTTTCTACAATTTGCAAT
ATTTTTGAGT----TCAGTAAACGGAGAT-AAATAGGAGGTTTTGAAGTACGGATTGGCTTTGCCGATGTAAGCTAATTG
TGTAAATTTACCCATTGATGCAGACTCAATAATTAAATAATAGTTCAAGGGGAAATGATAGTGTTGAAATCTGTGAATAA
TCAGTC-AGGGTCTAATGAGGATATGTA--CCCTGATTTGAGTTTGTGTGATTGTGTATGCAAAATTTGAASTATGGAGA
AGGCTTTATACCAAAG-TTCAGGCTTCACCTCTGTACTACATTACTTCTTCCCCCTTCTTGATATGTCATTATTTCTAAT
TGGTGTCTTAATTTTGCTTGTGTTGTGTATTCTACAGGGCAGAGAACATGGCACGTAAAGCTGCGGGAGAGGAACCATTA
CCTGAGGAGGATTCTATTGGTGAAAATTTTTTGTGTCACCGACACTTTCTCCCCTGGTTTTACAGGAAGCACAAATTGAA
CAGTTGAACTCACGGAAGCAAGAGATTGTGGAGACGTGTGAGTTGGAGCATATCAACCTTCCCACCATTTCAGACCCAAT
GGATACTGAATCCGGCCCCGCGTTTGATTTCAGTCAGCTGAGTAGATCTCATTTGCAGGACATGAGACCTTCAGGACGTG
AGAAACTTGAGGCAGATTTTAGGCAAAAAATTGACAGCCTAATATCAGAAATTGAAAGAACAGCCCCAAATTTGAAGGCC
CTGGACCAATACGAGGCTTTGCAGGAGAAGGAAAGAGTTGTCACTGAAGAATTTGAAGCAGCACGAAAAGAAGAGAAGGA
AATAGCTGACAAGTACAATTTGGTGAAGCTGAAGAGGTACTTATATTTCCATAGGTCCCATGTAGACAATACTTTAGCAG
TCCGTTTGGATGATAGAGA--GAAGTGGAGAGAAGAGAAACAAAACCCCTTTCTTTCCTGTTCTCTTATTTGGTAAGTTA
ATTTGGGAGAGAAGCGAAGGTTAATGGAGAGAAGTGGAGAGAAAGTAAGAGAGAAAAAAGCCAATTTT-GTTTCTCTCCA
AATTGGAGAGATATGGAGTGAAGAGAAGAGA-------CTGTAAATAGAACATTCTTTGAAAATACACATA---TTTTTC
TGAATA------CTTTGCAGTTATGAAGTGTCATTATTGACTAGAGGAAAAAGGAGTAATTGTTGCTAAATACTTTCTTT
TCTTTTCTCTTATGAAACCGAGCCAAACAAGAGGAAATTATATTT-CCTTTCATTTCTCTCCTGCCTATCCAAACAGGGT
-GAGATAACTCTACTTTCTCCTCTTCTTTTCTTTTAA-TGAGTG-----TCTCTTCTCTTCTCTCAATCCAAACGGACCC
TTAGTTTGAAATGTACTGGGAATAATTAG-TTTTTCATAGGGCACTTAATTTAGTGAGCCTCAACAAGGATAGGATTAGT
CCTCAGATTTATACTATAAACTCGTAGTCATCACTTGTTTTTTAAGTAATTAGG-TCCCCAGCTAGTATATTT--ACTAT
TATGACTGTAGAATTGAAGCTCTGGTT--TATGTGCTTATTCAGT--ATATGCAAGCAAAGTTGAAGAAACTGTCAAATC
TCTTTATATTTTCTTTTCCTGGCCCATTACAGTTTTGCTTTATTTCGTATAGGTACATTATGTGTCAATA-TGTGGTT-G
AGTTTATTTTGTGAATGCAGGTATGAATTGTTTATGGAAGC
>HY415_MSS_2011-056_Hydrangea_weberbaueri_Peru
?GGAACTTCACCGTAGTAACAGTTTTACTGGAGAGAAGTGCGAGCATTCCCTGTTTTGTGATAATCAATAAAGAGGAACT
ATTCACTGAATCTCATGTCTTTTTTATTTTGCTTTATAGGTTGAGAGAGAAAAATCTTTCATGGGTGGATATCTTTGAGG
AAATACCTGTATGTTTCTGATGCTTGCTAATCCGTCT----AGTAGCCTATGTTTTCATAAAAATTTAGTCTGCTCGTCA
AATTTTCTCCTCCACGGATGCATATGCTGTGACCATTGCAAAATACTTGTATGCTGACTACACTAATGCATGAACCATGT
CCCATTGTGTATGTCTCTGATTTGCAGCTTTGAATCAGTTACTGATTGCAATGAATGGAAGCTTTAAAATTAGTTTGTAG
GATATG-------------GAATGATC-------TATTTTAATGATCTCGGAGTAAACCAACAACCATTTTCATTAGGGT
TATAGATTTT---------------------------------GTGGGTCGATAGAATTCCGAAGGGTA----TTATTCA
GTATGTGATGGCGGTGTG---TTCTTTTCTCCACTAATATGCTGAATTTTGGAATCATATCTGTGATATGCATGTATATA
TATTCTGATGAAGTGAGTTGCATTCTGTTTATTAAC-TAAGAGTTCATTTGGAAGCTACGTGGATCTCCATTTTTACACA
GATTCTTATACTGTCTTGTGTATTTAACAGATTAAGGTTTCGAATTCTGCTCTAATCAGTGCCTTCATGACAGAGCTGGA
AGCTGATACACCTGTCACCCAGGTACTTTTTTATTTGTTACTGGAGACTTTTCATTGATTTATATCCTGTTACTTAATGT
AATCATAATTTTCTTGACTCCGCAAGTGTGACTATGACCGACTACAACTATCAACCAATCCATTTATGGAGCGGAATGTG
GAATTTTTGATTGAATGCATGGATGATTTGTCAATGGAGCAGCAGAAGGTTAGGCTTCTTTTGTCTCCTTCAATT-----
---AGGGTTCTATCCTTATGATTGGCTGATCACATGACTGATTAGCTTTTAATTTTCAGTTTCAATTTTATTACCGGAAT
CTGTCTCGCCAGCAAGCCCAGCAGCAAGCTTGGCTTCAGAAAAGAAGGTAACCAGATTATATGGTTTTTGATGGCTATGG
GCTATTCTACTGTTTTATC--CAGCTCAGTTGTTATGCTAC-TTTTTTTAGAGTTAATTGAGGAACCTTTTTGG-TGTCT
GTTGATATCTTGTTTATTTGACCTCCCATACCAGATCTTTTATTTATTTTAAT------------------ATCGG----
----TTTCATGAAATAAATG--ATAGGTTTGG-AAAATATTGAGATAGTCGCCAACTTGTTTCTTTCTACAATTTGTAAT
ATTTTTGAGT----TCAGTAAAAGGAGAT-AAATAGGAGGTTTTGAAGTACGGATTGGCTTTGCCGATGTAAGCTAATTG
TGTAAATTTACCCATTGATGCAGACTCAATAATTAAATAATAGTTCAAGGGGAAATGATAGTGTTGAAATCTGTGAATAA
TCAGTC-AGAGTCCAATGAGGATATGTA--CCCTGATTTGAGTTTGTGTGATTGTGTATGCAAAATTTGAAGTATGGAGA
AGGCTTCATACTAAAG-TTCAGGCTTCACCTCTGTACTACATTACTTCTTCCCCCTTCTTGATATGTCATTATTTCTAAT
TGGTGTCTTAATTTTGCTTGTGTTGTGTATTCTACAGGGCAGAGAACATGGCACGTAAAGCTGCGGGAGAGGAACCATTA
CCTGAGGAGGATTCTATTGGTGAAAATTTTTTGTGTCACCGACACTTTCTCCCCTGATTTTACAGGAAGCACAAATTGAA
CAGTTGAACTCACGGAAGCAAGAGATTGTGGAGATGTGTGAGTTGGAGCATATCAACCTTCCCACCATTTCAGACCCAAT
GGATACTGAATCCGGCCCCGCGTTTGATTTCAGTCAGCTGAGTAGATCTCATTTGCAGGACATGAGACCTTCAGGACGTG
AGAAACTTGAGGCAGAATTTAGGCAAAAAATTGACAGCCTAATATCAGAAATTGAAAGAACAGCCCCAAATTTGAAGGCC
CTGGACCAATACGAGGCTTTGCAGGAGAAGGAAAGAGTTGTCACTGAAGAATTTGAAGCAGCACGAAAAGAAGAGAAGGA
AATAGCTGACAAGTACAATTTGGTGAAGCTGAAGAGGTACTTATATTTCCATAGGTCCCATGTAGACAATACTTTAGCAG
TCCGTTTGGATGATAGAGA--GAAGTGGAGAGAAGAGAAACAAAACCCCTTTCTTTCCTGTTCTCTTATTTGGTAAGTTA
ATTTGGGAGAGAAGCGAAGGTTAATGGAGAGAAGTGGAGAGAAAGTAAGAGAGAAAAAAGCCAATTTT-GTTTCTCTCCA
AATTGGAGAGATATGGAGTGAAGAGAAGAGA-------CTGTAAATAGAACATTCTTTGAAAATACACATA---TTTTTC
TGAATA------CTTTGCAGTTATGAAGTGTCATTATTGACTAGAGGAAAAAGGAGTAATTGTTGCTAAATACTTTCTTT
TCTTTTCTCTTATGAAACCGAGCCAAACAAGAGGAAATTATATTT-CCTTTCATTTCTCTCCTGCCTATCCAAACAGGGT
-GAGATAACTCTACTTTCTCCTCTTCTTTTCTTTTAA-TGAGTG-----TCTCTTCTCTTCTCTCAATCCAAACGGACCC
TTAGTTTGAAATGTACTGGGAATAATTAG-TTTTTCATAGGGCACTTAATTTAGTGAGCCTCAACAAGGATAGGATTAGT
CCTCAGATTTATACTATAAACTCGTAGTCATCACTTGTTTTTTAAGTAATTAGG-TCCCCAGCTAGTATATTT--ACTAT
TATGACTGTAGAATTGAAGCTCTGGTT--TATGTGCTTATTCAGT--ATATGCAAGCAAAGTTGAAGAAACTGTCAAATC
TCTTTATATTTTCTTTTCCTGGCCCATTACAGTTTTGCTTTATTTCGTATAGGTACATTATGTGTCAATA-TGTGGTT-G
AGTTTATTTTGTGAATGCAGGTATGAATTGTTTATGGAAGC
>HY416_MSS_2011-058_Hydrangea_jelskii_Peru
TGGAACTTCACCGTAGTAACAG-TTTACCGGAGAGAAGTACGAGCATTCCCTGTTTTGTGATAATCAATAAAGAGGAACT
ATTCACTGAATCTCATGTCTTTTTTATTTTGCTTTATAGGTTGAGAGAGAAAAATCTTTCATGGGTGGATATCTTTGAGG
AAATACCTGTATGTTTCTGATGCTTGCTAATCCTTCT----AGTAGCCTATGTTTTCATAAAAATTTAGTCTGCTCGTCA
AATTTTCTCCTCCACGGATGCATATGCTGTGACCATTGCAAAATACTTGTATGCTGACTACACTAATGCATGAGCCATGT
CCCATTGCGTATGTCTCTGATTTGCAGCTTTGAATCAGTTACTGATTGCAATGAATGGAAGCTTTAAAATTAGTTTGTAG
GATATG-------------GAATGATC-------TATTTTAATGATCTCGGAGTAAACCAACAACCATTTTCATTAGGGT
TATAGATTTT---------------------------------GTGGGTCGACAGAATTCCGAAGGGTA----TTATTCA
GTATGTGATGGCGGTGTG---TTCTTGTCTCCACTAATATGCTGAATTTTCGAATCATATCTGTGATATGCATGTATATA
TTTTCTGATGAAGTGAGTTGCATTCTGTTTATTAAC-TAAGAGTTCATTTGGAAGCTACGTGGATCTCCATTTTTACACA
GATTCTTATACTGTCTTGTGTATTTAACAGATTAAGGTTTCAAATTCTGCTCTAATCAGTGCCTTCATGACAGAGCTGGA
AGCTGATACACCTGTCACCCAGGTACTTTTTTATTTGTTACTGGAGACTTTTCATTGATTTATATCCTGTTACTTATTGT
AATCATAATTTTCTTGACTCCGCAAGTGTGACTATGACCGACTACAACTATCAACCAATCCATTTATGGAGCGGAATGTG
GAATTTTTGATTGAATGCATGGATGATTTGTCAATGGAGCAGCAGAAGGTTAGGCTTCTTTTGTCTCCTTCAATT-----
---AGGGTTCTATCCTTATGATTGGCTGATCACATGACTGATTAGCTTTTAATTTTCAGTTTCAATTTTATTACCGGAAT
CTGTCTCGTCAGCAAGCCCAGCAGCAAGCTTGGCTTCAGAAAAGAAGGTAACCAGATTATATGGTTTTTGATGGCTATGG
GCTATTCTACTGTTTAATC--CAGCTCAGTTGTTATGCTAC-TTTTTTTAGAGTTAATAGAGGATCTTTTTTGG-TGTCT
GTTGATATCTTGTTTATTTGACCTCCCATACCAGATCTTTTATTTATTTTAATTC----TATGGT-ATTCCATCGG----
----TTTCATGAAATAAATG--ATAGGTTTGG-AAAATATTGAGATAGTCGCCAACTTGTATCTTTCTACAATTTGCAAT
ATTTTTGAGT----TCAGTAAACGGAGAT-AAATAGGAGGTTTTGAAGTACGGATTGGCTTTGCCGATGTAAGCTAATTG
TGTAAATTTACCCATTGATGCAGACTCAATAATTAAATAATAGTTCAAGGGGAAATGATAGTGTTGAAATCTGTGAATAA
TCAGTC-AGGGTCTAATGAGGATATGTA--CCCTGATTTGAGTTTGTGTGATTGTGTATGCAAAATTTGAASTATGGAGA
AGGCTTTATACCAAAG-TTCAGGCTTCACCTCTGTACTACATTACTTCTTCCCCCTTCTTGATATGTCATTATTTCTAAT
TGGTGTCTTAATTTTGCTTGTGTTGTGTATTCTACAGGGCAGAGAACATGGCACGTAAAGCTGCGGGAGAGGAACCATTA
CCTGAGGAGGATTCTATTGGTGAAAATTTTTTGTGTCACCGACACTTTCTCCCCTGGTTTTACAGGAAGCACAAATTGAA
CAGTTGAACTCACGGAAGCAAGAGATTGTGGAGACGTGTGAGTTGGAGCATATCAACCTTCCCACCATTTCAGACCCAAT
GGATACTGAATCCGGCCCCGCGTTTGATTTCAGTCAGCTGAGTAGATCTCATTTGCAGGACATGAGACCTTCAGGACGTG
AGAAACTTGAGGCAGATTTTAGGCAAAAAATTGACAGCCTAATATCAGAAATTGAAAGAACAGCCCCAAATTTGAAGGCC
CTGGACCAATACGAGGCTTTGCAGGAGAAGGAAAGAGTTGTCACTGAAGAATTTGAAGCAGCACGAAAAGAAGAGAAGGA
AATAGCTGCCAAGTACAATTTGGTGAAGCTGAAGAGGTACTTATATTTCCATAGGTYCCATGTAGACAATACTTTAGCAG
TCCGTTTGGATGATAGAGA--GAAGTGGAGAGAAGAGAAACAAAACCCCTTACTTTCCTGTTCTCTTATTTGRTWAGTTA
ATTTGGGAGAGAAGCGAAGGTTAATGGAGAGAAGTGGAGAGAAAGTAAGAGAGAAAAAAGCCAATTTT-GTTTCTCTCCA
AATTGGAGAGATACGGAGTGAAGAGAAGAGA-------CTGTAAATAGAACATTCTTTGAAAATACACATA---TTTTTC
TGAATA------CTTTGCAGTTATGAAGTATCATTATTGACTAGAGGAAAAAGGAGTAATTGTTGCTAAATACTTTCTTT
TCTTTYCTCTTATGAAACCGAGCCAAACAAGAGGAAATTATATTT-CCTTTCGTTTCTCTCCTRCCTATCCAAACAGGGT
-GAGATAACTCTACTTTCTCCTCTTCTTTTCTTTTAA-TGAGTG-----TCTGTTCTCTTCTCTCAATCCAAACGGACCC
TTAGTTTGAAATGTACTGGGAATAATTAG-TTTTTCATAGGGCACTTAATTTAGTGAGCCTCAACAAGGATAGGATTAGT
CCTCAGATTTATACTATAAACTCGTAGTCATCACTTGTTTTTTAAGTAATTAGG-TCCCCAGCTAGTATATTT--ACTAT
TATGACTGTAGAATTGAAGCTCTGGTT--TATGTGCTTATTCAGT--ATATGCAAGCAAAGTTGAAGAAACTGTCAAATC
TCTTTATWTTTTCTTTTCCTGGCCCATTACAGTTTTGCTTTATTTYGTATAGGTACATCATGTGTCAATW-TGTGGTT-G
AGTTTATTTTGTGAATGCAGGTATGAATTGTTTATGGAAGC
>HY418_MSS_2011-064_Hydrangea_trianae_Peru
TGGAACTTCACCGTAGTAACAGTTTTACTGGAGAGAAGTGCGAGCATTCCCTGTTTTGTGATAATCAATAAAGAGGAACT
ATTCACTGAATCTCATGTCTTTTTTATTTTGCTTTATAGGTTGAGAGAGAAAAATCTTTCATGGGTGGATATCTTTGAGG
AAATACCTGTATGTTTCTGATGCTTGCTAATCCGTCT----AGTAGCCTATGTTTTCATAAAAATTTAGTCTGCTCGTCA
AATTTTCTCCTCCACGGATGCATATGCTGTGACCATTGCAAAATACTTGTATGCTGACTACACTAATGCATGAACCATGT
CCCATKGTGTATGTCTCTGATTTGCAGCTTTGAATCAGTTACTGATTGCAATGAATGGAAACTTTAAAATTAGTTTGTAG
GATATG-------------GAATGATC-------TATTTTAATGATCTCGGAGTAAACCAACAACCATTTTCATTAGGGT
TATAGATTTT---------------------------------GTGGGTCGATAGAATTCCGAAGGGTA----TTATTCA
GTATGTGATGGCGGTGTG---TTCTTTTCTCCACTAATATGCTGAATTTTGGAATCATATCTGTGATATGCATGTATATA
TTTTCTGATGAAGTGAGTTGCATTCTGTTTATTAAC-TAAGAGTTCATTTGGAAGCTACGTGGATCTCCATTTTTACACA
GATTCTTATACTGTCTTGTGTATTTAACAGATTAAGGTTTCGAATTCTGCTCTAATCAGTGCCTTCATGACAGAGCTGGA
AGCTGATACACCTGTCACCCAGGTACTTTTTTATTTGTTACTGGAGACTTTTCATTGATTTATATCCTGTTACTTAATGT
AATCATAATTTTCTTGACTCCGCAAGTGTGACTATGACCGACTACAACTATCAACCAATCCATTTATGGAGCGGAATGTG
GAATTTTTGATTGAATGCATGGATGATTTGTCAATGGAGCAGCAGAAGGTTAGGCTTCTTTTGTCTCCTTCAATT-----
---AGGGTTCTATCCTTATGATTGGCTGATCACATGACTGATTAGCTTTTAATTTTCAGTTTCAATTTTATTACCGGAAT
CTGTCTCGCCAGCAAGCCCAGCAGCAAGCTTGGCTTCAGAAAAGAAGGTAACCAGATTATATGGTTTTTGATGGCTAGGG
GCTATTCTACTGTTTTATC--CAGCTCAGTTGTTATGCTAC-TTTTTTTAGAGTTAATTGAGGAACCTTTTTGG-TGTCT
GTTGATATCTTGTTTATTTGACCTCCCATACCAGATCTTTTATTTATTTTAATTC----TATGGT-ATTCTATCGG----
----TTTCATGAAATAAATG--ATAGGTTTGG-AAAATATTGAGATAGTCGCCAACTTGTTTCTTTCTACAATTTGTAAT
ATTTTTGAGT----TCAGTAAAAGGAGAT-AAATAGGAGGTTTTGAAGTACGGATTGGCTTTGCCGATGTAAGCTAATTG
TGTAAATTTACCCATTGATGCAGACTCAATAATTAAATAATAGTTCAAGGGGAAATGATAGTGTTGAAATCTGTGAATAA
TCAGTC-AGAGTCCAATGAGGATATGTA--CCCTGATTTGAGTTTGTGTGATTGTGTATGCAAAATTTGAAGTATGGAGA
AGGCTTCATACTAAAG-TTCAGGCTTCACCTCTGTACTACATTACTTCTTCCCCCTTCTTGATATGTCATTATTTCTAAT
TGGTGTCTTAATTTTGCTTGTGTTGTGTATTCTACAGGGCAGAGAACATGGCACGTAAAGCTGCGGGAGAGGAACCATTA
CCTGAGGAGGATTCTATTGGTGAAAATTTTTTGTGTCACCGACACTTTCTCCCCTGGTTTTACAGGAAGCACAAATTGAA
CAGTTGAACTCACGGAAGCAAGAGATTGTGGAGACGTGTGAGTTGGAGCATATCAACCTTCCCACCATTTCAGACCCAAT
GGATACTGAATCCGGCCCCGCGTTTGATTTCAGTCAGCTGAGTAGATCTCATTTGCAGGACATGAGACCTTCAGGACGTG
AGAAACTTGAGGCAGAATTTAGGCAAAAGATTGACAGCCTAATATCAGAAATTGAAAGAACAGCCCCAAATTTGAAGGCC
CTGGACCAATACGAGGCTTTGCAGGAGAAGGAAAGAGTTGTCACTGAAGAATTTGAAGCAGCACGAAAAGAAGAGAAGGA
AATAGCTGACAAGTACAATTTGGTGAAGCTGAAGAGGTACTTATATTTCCATAGGTCCCATGTAGACAANACTTTAGCAG
TCCGTTTGGATGATAGAGA--GAAGTGGAGRGAAGAGAAACAAAACCCCTTTCTTTCCTGTTCTCTTATTTGGTAAGTTA
ATTTGGGAGAGAAGCGAAGGTTAATGGAGAGAAGTGGAGAGAAAGTAAGAGAGAAAAAAGCCAATTTT-GTTTCTCTCCA
AATTGGAGAGATACGGAGTGAAGAGAAGAGA-------CTGTAAATAGAACATTCTTTGAAAATACACA-----TTTTTC
TGAATA------CTTTGCAGTTATGAAGTATCATTATTGACTAGAGGAAAAAGGAGTAATTGTTGCTAAATACTTTCTTT
TCTTTTCTCTTATGAAACCGAGCCAAACAAGAGGAAATTATATTT-CCTTTCGTTTCTCTCCTGCCTATCCAAACAGGGT
-GAGATAACTCAACTTTCTCCTCTTCTTTTCTTTTAA-TGAGTG-----TCTCTTCTCTTCTCTCAATCCAAACGRACCC
TTAGTTTGAAATGTACTGGGAATAATTAG-TTTTTCRTAGGGCACTTAATTTAGTGAGCCTCAACAAGGATAGGATTAGT
CCTCAGATTTATACTATAAACTCGTAGTCATCACTTGTTTTTTAAGTAATTAGG-TCCCCAGCTAGTATATTT--ACTAT
TATGACTGTAGAATTGAAGCTCTGGTT--TATGTGCTTATTCAGT--ATATGCAAGCAAAGTTGAAGAAACTGTCAAATC
TCTTTATATTTTCTCTTCCTGGCTCATTACAGTTTTGCTTTATTTCGTATAGGTACATTATGTGTCAATA-TGTGGTT-G
AGTTTATTTTGTGAATGCAGGTATGAATTGTTTATGGAAGC
>HY419_MSS_2011-068_Hydrangea_weberbaueri_Peru
TGGAACTTCACCGTAGTAACAGTTTTACTGGAGAGAAGTGCGAGCATTCCCTGTTTTGTGATAATCAATAAAGAGGAACT
ATTCACTGAATCTCATGTCTTTTTTATTTTGCTTTATAGGTTGAGAGAGAAAAATCTTTCATGGGTGGATATCTTTGAGG
AAATACCTGTATGTTTCTGATGCTTGCTAATCCGTCT----AGTAGCCTATGTTTTCATAAAAATTTAGTCTGCTCGTCA
AATTTTCTCCTCCACGGATGCATATGCTGTGACCATTGCAAAATACTTGTATGCTGACTACACTAATGCATGAACCATGT
CCCATTGTGTATGTCTCTGATTTGCAGCTTTGAATCAGTTACTGATTGCAATGAATGGAAGCTTTAAAATTAGTTTGTAG
GATATG-------------GAATGATC-------TATTTTAATGATCTCGGAGTAAACCAACAACCATTTTCATTAGGGT
TATAGATTTT---------------------------------GTGGGTCGATAGAATTCCGAAGGGTA----TTATTCA
GTATGTGATGGCGGTGTG---TTCTTTTCTCCACTAATATGCTGAATTTTGGAATCATATCTGTGATATGCATGTATATA
TATTCTGATGAAGTGAGTTGCATTCTGTTTATTAAC-TAAGAGTTCATTTGGAAGCTACGTGGATCTCCATTTTTACACA
GATTCTTATACTGTCTTGTGTATTTAACAGATTAAGGTTTCGAATTCTGCTCTAATCAGTGCCTTCATGACAGAGCTGGA
AGCTGATACACCTGTCACCCAGGTACTTTTTTATTTGTTACTGGAGACTTTTCATTGATTTATATCCTGTTACTTAATGT
AATCATAATTTTCTTGACTCCGCAAGTGTGACTATGACCGACTACAACTATCAACCAATCCATTTATGGAGCGGAATGTG
GAATTTTTGATTGAATGCATGGATGATTTGTCAATGGAGCAGCAGAAGGTTAGGCTTCTTTTGTCTCCTTCAATT-----
---AGGGTTCTATCCTTATGATTGGCTGATCACATGACTGATTAGCTTTTAATTTTCAGTTTCAATTTTATTACCGGAAT
CTGTCTCGCCAGCAAGCCCAGCAGCAAGCTTGGCTTCAGAAAAGAAGGTAACCAGATTATATGGTTTTTGATGGCTATGG
GCTATTCTACTGTTTTATC--CAGCTCAGTTGTTATGCTAC-TTTTTTTAGAGTTAATTGAGGAACCTTTTTGG-TGTCT
GTTGATATCTTGTTTATTTGACCTCCCATACCAGATCTTTTATTTATTTTAAT------------------ATCGG----
----TTTCATGAAATAAATG--ATAGGTTTGG-AAAATATTGAGATAGTCGCCAACTTGTTTCTTTCTACAATTTGTAAT
ATTTTTGAGT----TCAGTAAAAGGAGAT-AAATAGGAGGTTTTGAAGTACGGATTGGCTTTGCCGATGTAAGCTAATTG
TGTAAATTTACCCATTGATGCAGACTCAATAATTAAATAATAGTTCAAGGGGAAATGATAGTGTTGAAATCTGTGAATAA
TCAGTC-AGAGTCCAATGAGGATATGTA--CCCTGATTTGAGTTTGTGTGATTGTGTATGCAAAATTTGAAGTATGGAGA
AGGCTTCATACTAAAG-TTCAGGCTTCACCTCTGTACTACATTACTTCTTCCCCCTTCTTGATATGTCATTATTTCTAAT
TGGTGTCTTAATTTTGCTTGTGTTGTGTATTCTACAGGGCAGAGAACATGGCACGTAAAGCTGCGGGAGAGGAACCATTA
CCTGAGGAGGATTCTATTGGTGAAAATTTTTTGTGTCACCGACACTTTCTCCCCTGATTTTACAGGAAGCACAAATTGAA
CAGTTGAACTCACGGAAGCAAGAGATTGTGGAGATGTGTGAGTTGGAGCATATCAACCTTCCCACCATTTCAGACCCAAT
GGATACTGAATCCGGCCCCGCGTTTGATTTCAGTCAGCTGAGTAGATCTCATTTGCAGGACATGAGACCTTCAGGACGTG
AGAAACTTGAGGCAGAATTTAGGCAAAAAATTGACAGCCTAATATCAGAAATTGAAAGAACAGCCCCAAATTTGAAGGCC
CTGGACCAATACGAGGCTTTGCAGGAGAAGGAAAGAGTTGTCACTGAAGAATTTGAAGCAGCACGAAAAGAAGAGAAGGA
AATAGCTGACAAGTACAATTTGGTGAAGCTGAAGAGGTACTTATATTTCCATAGGTCCCATGTAGACAATACTTTAGCAG
TCCGTTTGGATGATAGAGA--GAAGTGGAGAGAAGAGAAACAAAACCCCTTTCTTTCCTGTTCTCTTATTTGGTAAGTTA
ATTTGGGAGAGAAGCGAAGGTTAATGGAGAGAAGTGGAGAGAAAGTAAGAGAGAAAAAAGCCAATTTT-GTTTCTCTCCA
AATTGGAGAGATATGGAGTGAAGAGAAGAGA-------CTGTAAATAGAACATTCTTTGAAAATACACATA---TTTTTC
TGAATA------CTTTGCAGTTATGAAGTGTCATTATTGACTAGAGGAAAAAGGAGTAATTGTTGCTAAATACTTTCTTT
TCTTTTCTCTTATGAAACCGAGCCAAACAAGAGGAAATTATATTT-CCTTTCATTTCTCTCCTGCCTATCCAAACAGGGT
-GAGATAACTCTACTTTCTCCTCTTCTTTTCTTTTAA-TGAGTG-----TCTCTTCTCTTCTCTCAATCCAAACGGACCC
TTAGTTTGAAATGTACTGGGAATAATTAG-TTTTTCATAGGGCACTTAATTTAGTGAGCCTCAACAAGGATAGGATTAGT
CCTCAGATTTATACTATAAACTCGTAGTCATCACTTGTTTTTTAAGTAATTAGG-TCCCCAGCTAGTATATTT--ACTAT
TATGACTGTAGAGTTGAAGCTCTGGTT--TATGTGCTTATTCAGT--ATATGCAAGCAAAGTTGAAGAAACTGTCAAATC
TCTTTATATTTTCTTTTCCTGGCCCATTACAGTTTTGCTTTATTTCGTATAGGTACATTATGTGTCAATA-TGTGGTT-G
AGTTTATTTTGTGAATGCAGGTATGAATTGTTTATGGAAGC
>HY420_MSS_2011-074_Hydrangea_tarapotensis_Peru
TGGAACTTCACCGTAGTAACAGTTTTACCGGAGAGAAGTACAAGCATTCCCTGTTTTGTGATTATCAATAAAGAGGAACT
ATTCACTGAATCTCATGTCTTTTTTATTTTGCTTTATAGGTTGAGAGAGAAAAATCTTTCATGGGTGGATATCTTTGAGG
AAATACCTGTATGTTTCTGATGCTTGCTAATCCTTCT----AGTAGCCTATGTTTTCATAAAAATTTAGTCTGCTCGTCA
CATTTTCTCCTCCACGGATGCATATGCTGTGACCATTGCAAAATACTTGTATGCTGACTACACTAATGCATGAGCCATGT
CCCATTGTGTATGTCTCTGATTTGCAGCTTTGAATCAGTTACTGATTGCAATGAATGGAAGCTTTAAAATTAGTTTGTAG
GATATG-------------GAATGATC-------TATTTTAATGATCTCGGAGTAAACCAACAACCATTTTCATTAGGGT
TATAGATTTT---------------------------------GTGGGTCGACAGAATTCCGAAGGGTA----TTATTCA
GTATGTGATGGYGGTGTG---TTCTTGTCTCCACTAATATGCTGAATTTTCGAATCATATCTGTGATATGCATGTATGTA
TTTTCTGATGAAGTGAGTTGCATTCTGTTTATTAAC-TAAGAGTTCATTTGGAAGCTACGTGGATCTCCATTTTTACACA
GATTCTTATACTGTCTTGTGTATTTAACAGATTAAGGTTTCAAATTCTGCTCTAATCAGTGCCTTCATGACAGAGCTGGA
AGCTGATACACCTGTCACCCAGGTACTTTTTTATTTGTTACTTGAGACTTTTCATTGATTTATATCCTGTTACTTACTGT
AATCATAATTTTCTTGACTCCGCAAGTGTGACTATGACCGACTACAACTATCAACCAATCCATTTATGGAGCGGAATGTG
GAATTTTTGATTGAATGCATGGATGATTTGTCAATGGAGCAGCAGAAGGTTAGGCTTCTTTTGTCTCCTTCAATT-----
---AGGGTTCTATCCTTATGATTGGCTGATCACATGACTGATTAGCTTTTAATTTTCAGTTTCAATTTTATTACCGGAAT
CTGTCTCGTCAGCAAGCCCAGCAGCAAGCTTGGCTTCNNNNNNNNNNNNNNNNNNNNNNNNNNNNNNNNNNNNNNNNNNN
NNNNNNNNNNNNNNNNNNNNNNNNNNNNNNNNNNNNNNNNNNNNNNNNNNNNNNNNNNNNNNNNNNNNNNNNNNNNNNNN
NNNNNNNNNNNNNNNNNNNNNNNNNNNNNNNNNNNNNNNNNNNNNNNNNNNNNNNNNNNNNNNNNNNNNNNNNNNNNNNN
NNNNNNNNNNNNNNNNNNNNNNNNNNNNNNNNNNNNNNNNNNNNNNNNNNNNNNNNNNNNNNNNNNNNNNNNNNNNNNNN
NNNNNNNNNNNNNNNNNNNNNNNNNNNNNNNNNNNNNNNNNNNNNNNNNNNNNNNNNNNNNNNNNNNNNNNNNNNNNNNN
NNNNNNNNNNNNNNNNNATGCAGACTCAATAATTAAATAATAGTTCAAGGGGAAATGATAGTGTTAAAATCTGTGAATAA
TCAGTC-AGGGTCTAATGAGGATATGTA--CCCTGATTTGAGTTTGTGTGATTGTGTATACAAAATTTGAAGTATGGAGA
AGGCTTCATACCAAAG-TTCAGGCTTCACCTCTGTACTACATTACTTCTTCCCCCTTCTTGATATGTCATTATTTCTAAT
TGGTGTCTTAATTTTGCTTGTGTTGTGTATTCTACAGGGCAGAGAACATGGCACGTAAAGCTGCGGGAGAGGAACCATTA
CCTGAGGAGGATTCTATTGGTGAAAATTTTTTGTGTCACCGACACTTTCTCCCCTGGTTTTACAGGAAGCACAAATTGAA
CAGTTGAACTCACGGAAACAAGAGATTGTGGAGACGTGTGAGTTGGAGCATATCAACCTTCCCACCATTTCAGACCCAAT
GGATACTGAATCCGGCCCCGCGTTTGATTTCAGTCAGCTGAGTAGATCTCATTTGCAGGACATGAGACCTTCAGGACGTG
AGAAACTTGAGGCAGAATTTAGGCAAAAAATTGACAGCCTAATATCAGAAATTGAAAGAACAGCCCCAAATTTGAAGGCC
CTGGACCAATACGAGGCTTTGCAGGAGAAGGAAAGAGTTGTCACTGAAGAATTTGAAGCAGCACGAAAAGAAGAGAAGGA
AATAGCTGCCAAGTACAATTTGGTGAAGCTGAAGAGGTACTTATATTTCCATAGGTCCCATGTAGACAATACTTTAGCAG
CCCGTTTGGATGATAGAGA--GAAGTGGAGAGAAGAGAAACAAGACCCCTTACTTTCCTGTTCTCTTATTTGGTAAGTTA
ATTTGGGAGAGAAGCGAAGGTTAATGGAGAGAAGTGGAGAGAAAGTAAGAGAGAAAAAAGCCAATTTT-GTTTCTCTCCA
AATTGGAGAGATACGGAGTGAAGAGAAGAGA-------CTGTAAATAGAACATTCTTTGAAAATACACATA---TTTTTC
TGAATA------CTTTGCAGTTATGAAGTATCATTATTGACTAGAGGAAAAAGGAGTAATTGTTGCTAAATACTTTCTTT
TCTTTTCTCTTATGAAACCGAGCCAAACAAGAGGAAATTATATTT-CCTTTCGTTTCTCTCCTGCCTATCCAAACAGGGT
-GAGATAACTCTACTTT---CTCTTCTTTTCTTTTAA-TGAGTG-----TCTCTTCTCTTCTCTCAATCCAAACGGACCC
TTAGTTTGAAATGTACTGGGAATAATTAG-TTTTTCATAGGGCACTTAATTTAGTGAGCCTCAACAAGGATAGGATTAGT
CCTCAGATTTATACTATAAACTCGTAGTCATCACTTGTTTTTTAAGTAATTAGG-TCCCCAGCTAGTATATTT--ACTAT
TATGACTGTAGAATTGAAGCTCTGGTT--TATGTGCTTATTCAGT--ATATGCAAGCAAAGTTGAAGAAACTGTCAAATC
TCTTTATATTTTCTTTTCCTGGCCCATTACAG-TTTGCTTTATTTCGTATAGGTACATCATGTGTCAATA-TGTGGTT-G
AGTTTATTTTGTGAATGCAGGTATGAATTGTTTATGGAAGC
>HY421_MSS_2011-084_Hydrangea_sprucei_Peru
TGGAACTTCACCGTAGTAACAG-TTTACCGGAGAGAAGTACGAGCATTCCCTGTTTTGTGATAATCAATAAAGAGGAACT
ATTCACCGAATCTCATGTCTTTTTTATTTTGCTTTATAGGTTGAGAGAGAAAAATCTTTCATGGGTGGATATCTTTGAGG
AAATACCTGTATGTTTCTGATGCTTGCTAATCCTTCT----AGTAGCCTATGTTTTCATAAAAATTTAGTCTGCTCGTCA
AATTTTCTCCTCCACGGATACATATGCTGTGACCATTGCAAAAAACTTGTATGCTGACTACACTAATGCATGAGCCATGT
CCCATTGTGTATGTCTCTGATTTGCAGCTTTGAATCAGTTACTGATTGCAATGAATGGAAGCTTTAAAATTAGTTTGTAG
GATATG-------------GAATGATC-------TATTTTAATGATCTCGGAGTAAACCAACAACCATTTTCATTAGGGT
TATAGATTTT---------------------------------GTGGGTCGACAGAATTCCGAAGGGTA----TTATTCA
GTATGTGATGGCGGTGTG---TTCTTGTCTCCACTAATATGCTGAATTTTCGAATCATATCTGTGATATTCGTGTATATA
TTTTCTGATGAAGTGAGTTGCATTCTGTTTATTAAC-TAAGAGTTCATTTGGAAGCTACGTGGATCTCCATTTTTACACA
GATTCTTATACTGTCTTGTGTATTTAACAGATTAAGGTTTCAAATTCTGCTCTAATCAGTGCCTTCATGACAGAGCTGGA
AGCTGATACACCTGTCACCCAGGTACTTTTTTATTTGTTACTGGAGACTTTTCATTGATTTATATCCTGTTTCTTATTGT
AATCATAATTTTCTTGACTCCGCAAGTGTGACTATGACCGACTACAACTATCAACCAATCCATTTATGGAGCGGAATGTG
GAATTTTTGATTGAATGCATGGATGATTTGTCAATGGAGCAGCAGAAGGTTAGGCTTCTTTTGTCTCCTTCAATT-----
---AGGGTTCTATCCTTATGATTGGCTGATCACATGACTGATTAGCTTTTAATTTTCAGTTTCAATTTTATTACCGGAAT
CTGTCTCGTCAGCAAGCCCAGCAGCAAGCTTGGCTTCAGAAAAGAAGGTAACCAGATTATATGGTTTTTGATGGCTATGG
GCTATTCAACTGTTTAATC--TAGCTCAGTTGTTATGCTAC-TTTTTTTAGAGTTAATTGAGGATCTTTTTTGG-TGTCT
GTTGATATCTTGTTTATTTGACCTCCCATACCAGATCTTTTATTTATTTTAATTC----TATGGT-RTTCCATCGG----
----TTTCATGAAATAAATG--ATAGGTTTGG-AAAATATTGAGATAGTCGCCAACTTGTAGCTTTCTACAATTTGCAAT
ATTTTTGAGT----TCAGTAAATGGAGAT-AAATAGGAGGTTTTGAAGTACGGATTGGCTTTGCCGATGTAAGCTAATTG
TGTAAATTTACCCATTGATGCAGACTCAATAATTAAATAATAGTTCAAGGGGAAATGATAGTGTTGAAATCTGTGAATAA
TCAGTC-AGGGTCTAATGAGGATATGTA--CCCTGATTTGAGTTTGTGTGATTGTGTATGCAAAATTTGAAGTATGGAGA
AGGCTTCATACCAAAG-TTCAGGCTTCACCTCTGTACTACATTACTTCTTCCCCCTTCTTGATATGTCATTATTTCTAAT
TGGTGTCTTAATTTTGCTTGTGTTGTGTATTCTACAGGGCAGAG????????????????????????????????????
???????????TTCTATTGGTGAAAATTTTTTGTGTCACCGACACTTTCTCCCCTGGTTTTACAGGAAGCACAAATTGAA
CAGTTGAACTCACGGAAGCAAGAGATTGTGGAGACGTGTGAGTTGGAGCATATCAACCTTCCCACCATTTCAGACCCAAT
GGATACTGAATCCGGCCCCGCGTTTGATTTCAGTCAGCTGAGTAGATCTCATTTGCAGGACATGAGACCTTCAGGACGTG
AGAAACTTGAGGCAGAATTTAGGCAAAAAATTGACAGCCTAATATCAGAAATTGAAAGAACAGCCCCAAATTTGAAGGCC
CTGGACCAATACGAGGCTTTGCAGGAGAAGGAAAGAGTTGTCACTGAAGAATTTGAAGCAGCACGAAAAGAAGAGAAGGA
AATAGCTGCCAAGTACAATTTGGTGAAGCTGAAGAGGTACTTATATTTCCATAGGTCCCATGTAGACAATACTTTAGCAG
TCCGTTTGGATGATAGAGA--GAAGTGGAGAGAAGAGAAACAAAACCCCTTACTTTCCTGTTCTCTTATTTGGTAAGTTA
ATTTGGGAGAGAAGCGAAGGTTAATGGAGAGAAGTGGAGAGAAAGTAAGAGAGAAAAAAGCCAATTTT-GTTTCTCTCCA
AATTGGAGAGATACGGAGTGAAGAGAAGAGA-------CTGTAAATAGAACATTCTTTGAAAATACACATA---TTTTTC
TGAATA------CTTTGCAGTTATGAAGTATCATTATTGACTAGAGGAAAAAGGAGTAATTGTTGCTAAATACTTTCTTT
TCTTTCCTCTTATGAAACCGAGCCAAACAAGAGGAAATTATATTT-CCTTTCGTTTCTCTCCTGCCTATCCAAACAGGGT
-GAGATAACTCTACTTTCTCCTCTTCTTTTCTTTTAA-TGAGTG-----TCTCTTCTCTTCTCTCAATCCAAACGGACCC
TTAGTTTGAAATGTACTGGGAATAATTAG-TTTTTCATAGGGCACTTAATTTAGTGAGCCTCAACAAGGATAGGATTAGT
CCTCAGATTTATACTATAAACTCGTAGTCATCACTTGTTTTTTAAGTAATTAGG-TCCCCAGCTAGTATATTT--ACTAT
TATGACTGTAGAATTGAAGCTCTTGTT--TATGTGCTTATTCAGT--ATATGCAAGCAAAGTTGAAGAAACTGTCAAATC
TCTTTATATTTTCTTTTCCTGGCCCATTACAGTTTTGCTTTATTTCGTATAGGTACATCATGTGTCAATA-TGTGGTT-G
AGTTTATTT????????????????????????????????
>HY423_MSS_2011-089_Hydrangea_tarapotensis_Peru
TGGAACTTCACCGTAGTAACAGTTTTACCGGAGAGAAGTACAAGCATTCCCTGTTTTGTGATTATCAATAAAGAGGAACT
ATTCACTGAATCTCATGTCTTTTTTATTTTGCTTTATAGGTTGAGAGAGAAAAATCTTTCATGGGTGGATATCTTTGAGG
AAATACCTGTATGTTTCTGATGCTTGCTAATCCTTCT----AGTAGCCTATGTTTTCATAAAAATTTAGTCTGCTCGTCA
CATTTTCTCCTCCACGGATGCATATGCTGTGACCATTGCAAAATACTTGTATGCTGACTACACTAATGCATGAGCCATGT
CCCATTGTGTATGTCTCTGATTTGCAGCTTTGAATCAGTTACTGATTGCAATGAATGGAAGCTTTAAAATTAGTTTGTAG
GATATG-------------GAATGATC-------TNNNNNAATGATCTCGGAGTAAACCAACAACCATTTTCATTAGGGT
TATAGATTTT---------------------------------GTGGGTCGACAGAATTCCGAAGGGTA----TTATTCA
GTATGTGATGGCGGTGTG---TTCTTGTCTCCACTAATATGCTGAATTTTCGAATCATATCTGTGATATGCATGTATATA
TTTTCTGATGAAGTGAGTTGCATTCTGTTTATTAAC-TAAGAGTTCATTTGGAAGCTRCGTGGATCTCCATTTTTACACA
GATTCTTATACTGTCTTGTGTATTTAACAGATTAAGGTTTCAAATTCTGCTCTAATCAGTGCCTTCATGACAGAGCTGGA
AGCTGATACACCTGTCACCCAGGTACTTTTTTATTTGTTACTTGAGACTTTTCATTGATTTATATCCTGTTACTTACTGT
AATCATAATTTTCTTGACTCCGCAAGTGTGACTATGACCGACTACAACTATCAACCAATCCATTTATGGAGCGGAATGTG
GAATTTTTGATTGAATGCATGGATGATTTGTCAATGGAGCAGCAGAAGGTTAGGCTTCTTTTGTCTCCTTCAATT-----
---AGGGTTCTATCCTTATGATTGGCTGATCACATGACTGATTAGCTTTTAATTTTCAGTTTCAATTTTATTACCGGAAT
CTGTCTCGTCAGCAAGCCCAGCAGCAAGCTTGGCTTCAGAAAAGAAGGTAACCAGATTATATGGTTTTTGATGGCTATGG
GCTATTCTACTGTTTAATC--CAGCTCAGTTGGAATGCTAC-TTTTTTTAGAGTTAATTGAGGATCTTTTTTGG-TGTCT
GTTGATATCTTGTTTATTTGACCTCCCATACCAGATCTTTTATTTATTTTAATTC----TATGGT-ATTCCATCGG----
----TTTCATGAAATAAATG--ATAGGTTTGG-AAAATATTGAGATAGTCGCCAACTTGTATCTTTCTACAATTTGCAAT
ATTTTTGAGT----TCAGTAAACGGAGAT-AAATAGGAGGTTTTGAAGTACGGATTGGCTTTTCCGATGTAAGCTAATTG
TGTAAATTTACCCATTGATGCAGACTCAATAATTAAATAATAGTTCAAGGGGAAATGATAGTGTTAAAATCTGTGAATAA
TCAGTC-AGGGTCTAATGAGGATATGTA--CCCTGATTTGAGTTTGTGTGATTGTGTATACAAAATTTGAAGTATGGAGA
AGGCTTCATACCAAAG-TTCAGGCTTCACCTCTGTACTACATTACTTCTTCCCCCTTCTTGATATGTCATTATTTCTAAT
TGGTGTCTTAATTTTGCTTGTGTTGTGTATTCTACAGGGCAGAGAACATGGCACGTAAAGCTGCGGGAGAGGAACCATTA
CCTGAGGAGGATTCTATTGGTGAAAATTTTTTGTGTCACCGACACTTTCTCCCCTGGTTTTACAGGAAGCACAAATTGAA
CAGTTGAACTCACGGAAACAAGAGATTGTGGAGACGTGTGAGTTGGAGCATATCAACCTTCCCACCATTTCAGACCCAAT
GGATACTGAATCCGGCCCCGCGTTTGATTTCAGTCAGCTGAGTAGATCTCATTTGCAGGACATGAGACCTTCAGGACGTG
AGAAACTTGAGGCAGAATTTAGGCAAAAAATTGACAGCCTAATATCAGAAATTGAAAGAACAGCCCCAAATTTGAAGGCC
CTGGACCAATACGAGGCTTTGCAGGAGAAGGAAAGAGTTGTCACTGAAGAATTTGAAGCAGCACGAAAAGAAGAGAAGGA
AATAGCTGCCAAGTACAATTTGGTGAAGCTGAAGAGGTACTTATATTTCCATAGGTCCCATGTAGACAATACTTTAGCAG
CCCGTTTGGATGATAGAGA--GAAGTGGAGAGAAGAGAAACAAGACCCCTTACTTTCCTGTTCTCTTATTTGGTAAGTTA
ATTTGGGAGAGAAGCGAAGGTTAATGGAGAGAAGTGGAGAGAAAGTAAGAGAGAAAAAAGCCAATTTT-GTTTCTCTCCA
AATTGGAGAGATACGGAGTGAAGAGAAGAGA-------CTGTAAATAGAACATTCTTTGAAAATACACATA---TTTTTC
TGAATA------CTTTGCAGTTATGAAGTATCATTATTGACTAGAGGAAAAAGGAGTAATTGYTGCTAAATACTTTCTTT
TCTTTTCTCTTATGAAACCGAGCCAAACAAGAGGAAATTATATTT-CCTTTCGTTTCTCTCCTGCCTATCCAAACAGGGT
-GAGATAACTCTACTTT---CTCTTCTTTTCTTTTAA-TGAGTG-----TCTCTTCTCTTCTCTCAATCCAAACGGATCC
TTAGTTTGAAATGTACTGGGAATAATTAG-TTTTTCATAGGGCACTTAATTTAGTGAGCCTCAACAAGGATAGGATTAGT
CCTCAGATTTATACTATAAACTCGTAGTCATCAYTTGTTTTTTAAGTAATTAGG-TCCCCAGCTAGTATATTT--ACTAT
TATGACTGTAGAATTGAAGCTCTGGTT--TATGTGCTTATTCAGT--ATATGCAAGCAAAGTTGAAGAAACTGTCAAATC
TCTTTATATTTTCTTTTCCTGGCCCATTACAG-TTTGCTTTATTTCGTATAGGTACATCATGCGTCAATA-TGTGGTT-G
AGTTTATTTTGTGAATGCAGGTATGAATTGTTTATGGAAGC
>HY424_MSS_2011-092_Hydrangea_trianae_Peru
?GGAACTTCACCGTAGTAACAGTTTTACTGGAGAGAAGTGCGAGCATTCCCTGTTTTGTGATAATCAATAAAGAGGAACT
ATTCACTGAATCTCATGTCTTTTTTATTTTGCTTTATAGGTTGAGAGAGAAAAATCTTTCATGGGTGGATATCTTTGAGG
AAATACCTGTATGTTTCTGATGCTTGCTAATCCGTCT----AGTAGCCTATGTTTTCATAAAAATTTAGTCTGCTCGTCA
AATTTTCTCCTCCACGGATGCATATGCTGTGACCATTGCAAAATACTTGTATGCTGACTACACTAATGCATGAACCATGT
CCCATTGTGTATGTCTCTGATTTGCAGCTTTGAATCAGTTACTGATTGCAATGAATGGAAACTTTAAAATTAGTTTGTAG
GATATG-------------GAATGATC-------TATTTTAATGATCTCGGAGTAAACCAACAACCATTTTCATTAGGGT
TATAGATTTT---------------------------------GTGGGTCGATAGAATTCCAAAGGGTA----TTATTCA
GTATGTGATGGCGGTGTG---TTCTTTGCTCCACTAATATGCTGAATTTTGGAATCATATCTGTGATATGCATGTATATA
TTTTCTGATGAAGTGAGTTGCATTCTGTTTATTAAC-TAAGAGTTCATTTGGAAGCTACGTGGATCTCCATTTTTACACA
GATTCTTATACTGTCTTGTGTATTTAACAGATTAAGGTTTCGAATTCTGCTCTAATCAGTGCCTTCATGACAGAGCTGGA
AGCTGATACACCTGTCACCCAGGTACTTTTTTATTTGTTACTGGAGACTTTTCATTGATTTATATCCTGTTACTTAATGT
AATCATAATTTTCTTGACTCCGCAAGTGTGACTATGACCGACTACAACTATCAACCAATCCATTTATGGAGCGGAATGTG
GAATTTTTGATTGAATGCATGGATGATTTGTCAATGGAGCAGCAGAAGGTTAGGCTTCTTTTGTCTCCTTCAATT-----
---AGGGTTCTATCCTTATGATTGGCTGATCACATGACTGATTAGCTTTTAATTTTCAGTTTCAATTTTATTACCGGAAT
CTGTCTCGCCAGCAAGCCCAGCAGCAAGCTTGGCTTCAGAAAAGAAGGTAACCAGATTATATGGTTTTTGATGGCTATGG
GCTATTCTACTGTTTTATC--CAGCTCAGTTGTTATGCTAC-TTTTTTTAGAGTTAATTGAGGAACCTTTTTGG-TGTCT
GTTGATATCTTGTTTATTTGACCTCCCATACCAGATCTTTTATTTATTTTAATTC----TATGGT-ATTCTATCGG----
----TTTCATGAAATAAATG--ATAGGTTTGG-AAAATATTGAGATAGTCGCCAACTTGTTTCTTTCTACAATTTGTAAT
ATTTTTGAGT----TCAGTAAAAGGAGAT-AAATAGGAGGTTTTGAAGTACGGATTGGCTTTGCCGATGTAAGCTAATTG
TGTAAATTTACCCATTGATGCAGACTCAATAATTAAATAATAGTTCAAGGGGAAATGATAGTGTTGAAATCTGTGAATAA
TCAGTC-AGAGTCCAATGAGGATATGTA--CCCTGATTTGAGTTTGTGTGATTGTGTATGCAAAATTTGAAGTATGGAGA
AGGCTTCATACTAAAG-TTCAGGCTTCACCTCTGTACTACATTACTTCTTCCCGCTTCTTGATATGTCATTATTTCTAAT
TGGTGTCTTAATTTTGCTTGTGTTGTGTATTCTACAGGGCAGAGAACATGGCACGTAAAGCTGCGGGAGAGGAACCATTA
CCTGAGGAGG?TTCTATTGGTGAAAATTTTTTGTGTCACCGACACTTTCTCCCCTGGTTTTACAGGAAGCACAAATTGAA
CAGTTGAACTCACGGAAGCAAGAGATTGTGGAGACGTGTGAGTTGGAGCATATCAACCTTCCCACCATTTCAGACCCAAT
GGATACTGAATCCGGCCCCGCGTTTGATTTCAGTCAGCTGAGTAGATCTCATTTGCAGGACATGAGACCTTCAGGACGTG
AGAAACTTGAGGCAGAATTTAGGCAAAAGATTGACAGCCTAATATCAGAAATTGAAAGAACAGCCCCAAATTTGAAGGCC
CTGGACCAATACGAGGCTTTGCAGGAGAAGGAAAGAGTTGTCACTGAAGAATTTGAAGCAGCACGAAAAGAAGAGAAGGA
AATAGCTGACAAGTACAATTTGGTGAAGCTGAAGAGGTACTTATATTTCCATAGGTCCCATGTAGACAATACTTTAGCAG
TCCGTTTGGATGATAGAGA--GAAGTGGAGAGAAGAGAAACAAAACCCCTTTCTTTCCTGTTCTCTTATTTGGTAAGTTA
ATTTGGGAGAGAAGCGAAGGTTAATGGAGAGAAGTGGAGAGAAAGTAAGAGAGAAAAAAGCCAATTTT-GTTTCTCTCCA
AATTGGAGAGATACGGAGTGAAGAGAAGAGA-------CTGTAAATAGAACATTCTTTGAAAATACACA-----TTTTTC
TGAATA------CTTTGCAGTTATGAAGTATCATTATTGACTAGAGGAAAAAGGAGTAATTGTTGCTAAATACTTTCTTT
TCTTTTCTCTTATGAAACCGAGCCAAACAAGAGGAAATTATATTT-CCTTTCGTTTCTCTCCTGCCTATCCAAACAGGGT
-GAGATAACTCAACTTTCTCCTCTTCTTTTCTTTTAA-TGAGTG-----TCTCTTCTCTTCTCTCAATCCAAACGRACCC
TTAGTTTGAAATGTACTGGGAATAATTAG-TTTTTCRTAGGGCACTTAATTTAGTGAGCCTCAACAAGGATAGGATTAGT
CCTCAGATTTATACTATAAACTCGTAGTCATCACTTGTTTTTTAAGTAATTAGG-TCCCCAGCTAGTATATTT--ACTAT
TATGACTGTAGAATTGAAGCTCTGGTT--TATGTGCTTATTCAGT--ATATGCAAGCAAAGTTGAAGAAACTGTCAAATC
TCTTTATATTTTCTCTTCCTGGCTCATTACAGTTTTGCTTTATTTCGTATAGGTACATTATGTGTCAATA-TGTGGTT-G
AGTTTATT?????????????????????????????????
>HY425_MSS_2011-093_Hydrangea_jelskii_Peru
TGGAACTTCACCGTAGTAACAG-TTTACCGGAGAGAAGTACGAGCATTCCCTGTTTTGTGATAATCAATAAAGAGGAACT
ATTCACTGAATCTCATGTCTTTTTTATTTTGCTTTATAGGTTGAGAGAGAAAAATCTTTCATGGGTGGATATCTTTGAGG
AAATACCTGTATGTTTCTGATGCTTGCTAATCCTTCT----AGTAGCCTATGTTTTCATAAAAATTTAGTCTGCTCGTCA
AATTTTCTCCTCCACGGATGCATATGCTGTGACCATTGCAAAATACTTGTATGCTGACTACACTAATGCATGAGCCATGT
CCCATTGCGTATGTCTCTGATTTGCAGCTTTGAATCAGTTACTGATTGCAATGAATGGAAGCTTTAAAATTAGTTTGTAG
GATATG-------------GAATGATC-------TATTTTAATGATCTCGGAGTAAACCAACAACCATTTTCATTAGGGT
TATAGATTTT---------------------------------GTGGGTCGACAGAATTCCGAAGGGTA----TTATTCA
GTATGTGATGGCGGTGTG---TTCTTGTCTCCACTAATATGCTGAATTTTCGAATCATATCTGTGATATGCATGTATATA
TTTTCTGATGAAGTGAGTTGCATTCTGTTTATTAAC-TAAGAGTTCATTTGGAAGCTACGTGGATCTCCATTTTTACACA
GATTCTTATACTGTCTTGTGTATTTAACAGATTAAGGTTTCAAATTCTGCTCTAATCAGTGCCTTCATGACAGAGCTGGA
AGCTGATACACCTGTCACCCAGGTACTTTTTTATTTGTTACTGGAGACTTTTCATTGATTTATATCCTGTTACTTATTGT
AATCATAATTTTCTTGACTCCGCAAGTGTGACTATGACCGACTACAACTATCAACCAATCCATTTATGGAGCGGAATGTG
GAATTTTTGATTGAATGCATGGATGATTTGTCAATGGAGCAGCAGAAGGTTAGGTTTCTTTTGTCTCCTTCAATT-----
---AGGGTTCTATCCTTATGATTGGCTGATCACATGACTGATTAGCTTTTAATTTTCAGTTTCAATTTTATTACCGGAAT
CTGTCTCGTCAGCAAGCCCAGCAGCAAGCTTGGCTTCAGAAAAGAAGGTAACCAGATTATATGGTTTTTGATGGCTATGG
GCTATTCTACTGTTTAATC--CAGCTCAGTTGTTATGCTAC-TTTTTTTAGAGTTAATAGAGGATCTTTTTTGG-TGTCT
GTTGATATCTTGTTTATTTGACCTCCCATACCAGATCTTTTATTTATTTTAATTC----TATGGT-ATTCCATCGG----
----TTTCATGAAATAAATG--ATAGGTTTGG-AAAATATTGAGATAGTCGCCAACTTGTATCTTTCTACAATTTGCAAT
ATTTTTGAGT----TCAGTAAACGGAGAT-AAATAGGAGGTTTTGAAGTACGGATTGGCTTTGCCGATGTAAGCTAATTG
TGTAAATTTACCCATTGATGCAGACTCAATAATTAAATAATAGTTCAAGGGGAAATGATAGTGTTGAAATCTGTGAATAA
TCAGTC-AGGGTCTAATGAGGATATGTA--CCCTGATTTGAGTTTGTGTGATTGTGTATGCAAAATTTGAAGTATGGAGA
AGGCTTTATACCAAAG-TTCAGGCTTCACCTCTGTACTACATTACTTCTTCCCCCTTCTTGATATGTCATTATTTCTAAT
TGGTGTCTTAATTTTGCTTGTGTTTTGTATTCTACAGGGCAGAGAACATGGCACGTAAAGCTGCGGGAGAGGAACCATTA
CCTGAGGAGGATTCTATTGGTGAAAATTTTTTGTGTCACCGACACTTTCTCCCCTGGTTTTACAGGAAGCACAAATTGAA
CAGTTGAACTCACGGAAGCAAGAGATTGTGGAGACGTGTGAGTTGGAGCATATCAACCTTCCCACCATTTCAGACCCAAT
GGATACTGAATCCGGCCCCGCGTTTGATTTCAGTCAGCTGAGTAGATCTCATTTGCAGGACATGAGACCTTCAGGACGTG
AGAAACTTGAGGCAGAATTTAGGCAAAAAATTGACAGCCTAATATCAGAAATTGAAAGAACAGCCCCAAATTTGAAGGCC
CTGGACCAATACGAGGCTTTGCAGGAGAAGGAAAGAGTTGTCACTGAAGAATTTGAAGCAGCACGAAAAGAAGAGAAGGA
AATAGCTGCCAAGTACAATTTGGTGAAGCTGAAGAGGTACTTATATTTCCATAGGTCCCATGTAGACAATACTTTAGCAG
TCCGTTTGGATGATAGAGA--GAAGTGGAGAGAAGAGAAACAAAACCCCTTACTTTCCTGTTCTCTTATTTGGTAAGTTA
ATTTGGGAGAGAAGCGAAGGTTAATGGAGAGAAGTGGAGAGAAAGTAAGAGAGAAAAAAGCCAATTTT-GTTTCTCTCCA
AATTGGAGAGATACGGAGTGAAGAGAAGAGA-------CTGTAAATAGAACATTCTTTGAAAATACACATA---TTTTTC
TGAATA------CTTTGCAGTTATGAAGTATCATTATTGACTAGAGGAAAAAGGAGTAATTGTTGCTAAATACTTTCTTT
TCTTTCCTCTTATGAAACCGAGCCAAACAAGAGGAAATTATATTT-CCTTTCGTTTCTCTCCTRCCTATCCAAACAGGGT
-GAGATAACTCTACTTTCTCCTCTTCTTTTCTTTTCA-TGAGTG-----TCTCTTCTCTTCTCTCAATCCAAACGGACCC
TTAGTTTGAAATGTACTGGGAATAATTAG-TTTTTCATAGGGCACTTAATTTAGTGAGCCTCAACAAGGATAGGATTAGT
CCTCAGATTTATACTATAAACTCGTAGTCATCACTTGTTTTTTAAGTAATTAGG-TCCCCAGCTAGTATATTT--ACTAT
TATGACTGTAGAATTGAAGCTCTGGTT--TATGTGCTTATTCAGT--ATATGCAAGCAAAGTTGAAGAAACTGTCAAATC
TCTTTATATTTTCTTTTCCTGGCCCATTACAGTTTTGCTTTATTTCGTATAGGTACATCATGTGTCAATW-TGTGGTT-G
AGTTTATTTTGTGAATGCAGGTATGAATTGTTTATGGAAGC
>HY426_MSS_2011-097_Hydrangea_weberbaueri_Peru
?GGAACTTCACCGTAGTAACAGTTTTACTGGAGAGAAGTGCGAGCATTCCCTGTTTTGTGATAATCAATAAAGAGGAACT
ATTCACTGAATCTCWTGTCTTTTTTATTTTGCTTTATAGGTTGAGAGAGAAAAATCTTTCATGGGTGGATATCTTTGAGG
AAATACCTGTATGTTTCTGATGCTTGCTAATCCGTCT----AGTAGCCTATGTTTTCATAAAAATTTAGTCTGCTCGTCA
AATTTTCTCCTCCACGGATGCATATGCTGTGACCATTGCAAAATACTTGTATGCTGACTACACTAATGCATGAACCATGT
CCCATTGTGTATGTCTCTGATTTGCAGCTTTGAATCAGTTACTGATTGCAATGAATGGAAGCTTTAAAATTAGTTTGTAG
GATATG-------------GAATGATC-------TATTTTAATGATCTCGGAGTAAACCAACAACCATTTTCATTAGGGT
TATAGATTTT---------------------------------GTGGGTCGATAGAATTCCGAAGGGTA----TTATTCA
GTATGTGATGGCGGTGTG---TTCTTTTCTCCACTAATATGCTGAATTTTGGAATCATATCTGTGATATGCATGTATATA
TWTTCTGATGAAGTGAGTTGCATTCTGTTTATTAAC-TAAGAGTTCATTTGGAAGCTACGTGGATCTCCATTTTTACACA
GATTCTTATACTGTCTTGTGTATTTAACAGATTAAGGTTTCGAATTCTGCTCTAATCAGTGCCTTCATGACAGAGCTGGA
AGCTGATACACCTGTCACCCAGGTACTTTTTTATTTGTTACTGGAGACTTTTCATTGATTTATATCCTGTTACTTAATGT
AATCATAATTTTCTTGACTCCGCAAGTGTGACTATGACCGACTACAACTATCAACCAATCCATTTATGGAGCGGAATGTG
GAATTTTTGATTGAATGCATGGATGATTTGTCAATGGAGCAGCAGAAGGTTAGGCTTCTTTTGTCTCCTTCAATT-----
---AGGGTTCTATCCTTATGATTGGCTGATCACATGACTGATTAGCTTTTAATTTTCAGTTTCAATTTTATTACCGGAAT
CTGTCTCGCCAGCAAGCCCAGCAGCAAGCTTGGCTTCNNNNNNNNNNNNNNNNNNNNNNNNNNNNNNNNNNNNNNNNNNN
NNNNNNNNNNNNNNNNNNNNNNNNNNNNNNNNNNNNNNNNNNNNNNNNNNNNNNNNNNNNNNNNNNNNNNNNNNNNNNNN
NNNNNNNNNNNNNNNNNNNNNNNNNNNNNNNNNNNNNNNNNNNNNNNNNNNNNNNNNNNNNNNNNNNNNNTATCGG----
----TTTCATGAAATAAATG--ATAGGTTTGG-AAAATATTGAGATAGTCGCCAACTTGTTTCTTTCTACAATTTGTAAT
ATTTTTGAGT----TCAGTAAAAGGAGAT-AAATAGGAGGTTTTGAAGTACGGATTGGCTTTGCCGATGTAAGCTAATTG
TGTAAATTTACCCATTGATGCAGACTCAATAATTAAATAATAGTTCAAGGGGAAATGATAGTGTTGAAATCTGTGAATAA
TCAGTC-AGAGTCCAATGAGGATATGTA--CCCTGATTTGAGTTTGTGTGATTGTGTATGCAAAATTTGAAGTATGGAGA
AGGCTTCATACTAAAG-TTCAGGCTTCACCTCTGTACTACATTACTTCTTCCCCCTTCTTGATATGTCATTATTTCTAAT
TGGTGTCTTAATTTTGCTTGTGTTGTGTATTCTACAGGGCAGAGAACATGGCACGTAAAGCTGCGGGAGAGGAACCATTA
CCTGAGGAGGATTCTATTGGTGAAAATTTTTTGTGTCACCGACACTTTCTCCCCTGATTTTACAGGAAGCACAAATTGAA
CAGTTGAACTCACGGAAGCAAGAGATTGTGGAGATGTGTGAGTTGGAGCATATCAACCTTCCCACCATTTCAGACCCAAT
GGATACTGAATCCGGCCCCGCGTTTGATTTCAGTCAGCTGAGTAGATCTCATTTGCAGGACATGAGACCTTCAGGACGTG
AGAAACTTGAGGCAGAATTTAGGCAAAAAATTGACAGCCTAATATCAGAAATTGAAAGAACAGCCCCAAATTTGAAGGCC
CTGGACCAATACGAGGCTTTGCAGGAGAAGGAAAGAGTTGTCACTGAAGAATTTGAAGCAGCACGAAAAGAAGAGAAGGA
AATAGCTGACAAGTACAATTTGGTGAAGCTGAAGAGGTACTTATATTTCCATAGGTCCCATGTAGACAATACTTTAGCAG
TCCGTTTGGATGATAGAGA--GAAGTGGAGAGAAGAGAAACAAAACCCCTTTCTTTCCTGTTCTCTTATTTGGTAAGTTA
ATTTGGGAGAGAAGCGAAGGTTAATGGAGAGAAGTGGAGAGAAAGTAAGAGAGAAAAAAGCCAATTTT-GTTTCTCTCCA
AATTGGAGAGATATGGAGTGAAGAGAAGAGA-------CTGTAAATAGAACATTCTTTGAAAATACACATA---TTTTTC
TGAATA------CTTTGCAGTTATGAAGTGTCATTATTGACTAGAGGAAAAAGGAGTAATTGTTGCTAAATACTTTCTTT
TCTTTTCTCTTATGAAACCGAGCCAAACAAGAGGAAATTATATTT-CCTTTCATTTCTCTCCTGCCTATCCAAACAGGGT
-GAGATAACTCTACTTTCTCCTCTTCTTTTCTTTTAA-TGAGTG-----TCTCTTCTCTTCTCTCAATCCAAACGGACCC
TTAGTTTGAAATGTACTGGGAATAATTAG-TTTTTCATAGGGCACTTAATTTAGTGAGCCTCAACAAGGATAGGATTAGT
CCTCAGATTTATACTATAAACTCGTAGTCATCACTTGTTTTTTAAGTAATTAGG-TCCCCAGCTAGTATATTT--ACTAT
TATGACTGTAGAATTGAAGCTCTGGTT--TATGTGCTTATTCAGT--ATATGCAAGCAAAGTTGAAGAAACTGTCAAATC
TCTTTATATTTTCTTTTCCTGGCCCATTACAGTTTTGCTTTATTTCGTATAGGTACATTATGTGTCAATA-TGTGGTT-G
AGTTTATTTTGTGAATGCAGGTATGAATTGTTTATGGAAGC
>HY427_MSS_2011-103_Hydrangea_weberbaueri_Peru
TGGAACTTCACCGTAGTAACAGTTTTACTGGAGAGAAGTGCGAGCATTCCCTGTTTTGTGATAATCAATAAAGAGGAACT
ATTCACTGAATCTCATGTCTTTTTTATTTTGCTTTATAGGTTGAGAGAGAAAAATCTTTCATGGGTGGATATCTTTGAGG
AAATACCTGTATGTTTCTGATGCTTGCTAATCCGTCT----AGTAGCCTATGTTTTCATAAAAATTTAGTCTGCTCGTCA
AATTTTCTCCTCCACGGATGCATATGCTGTGACCATTGCAAAATACTTGTATGCTGACTACACTAATGCATGAACCATGT
CCCATTGTGTATGTCTCTGATTTGCAGCTTTGAATCAGTTACTGATTGCAATGAATGGAAGCTTTAAAATTAGTTTGTAG
GATATG-------------GAATGATC-------TATTTTAATGATCTCGGAGTAAACCAACAACCATTTTCATTAGGGT
TATAGATTTT---------------------------------GTGGGTCGATAGAATTCCGAAGGGTA----TTATTCA
GTATGTGATGGCGGTGTG---TTCTTTTCTCCACTAATATGCTGAATTTTGGAATCATATCTGTGATATGCATGTATATA
TATTCTGATGAAGTGAGTTGCATTCTGTTTATTAAC-TAAGAGTTCATTTGGAAGCTACGTGGATCTCCATTTTTACACA
GATTCTTATACTGTCTTGTGTATTTAACAGATTAAGGTTTCGAATTCTGCTCTAATCAGTGCCTTCATGACAGAGCTGGA
AGCTGATACACCTGTCACCCAGGTACTTTTTTATTTGTTACTGGAGACTTTTCATTGATTTATATCCTGTTACTTAATGT
AATCATAATTTTCTTGACTCCGCAAGTGTGACTATGACCGACTACAACTATCAACCAATCCATTTATGGAGCGGAATGTG
GAATTTTTGATTGAATGCATGGATGATTTGTCAATGGAGCAGCAGAAGGTTAGGCTTCTTTTGTCTCCTTCAATT-----
---AGGGTTCTATCCTTATGATTGGCTGATCACATGACTGATTAGCTTTTAATTTTCAGTTTCAATTTTATTACCGGAAT
CTGTCTCGCCAGCAAGCCCAGCAGCAAGCTTGGCTTCAGAAAAGAAGGTAACCAGATTATATGGTTTTTGATGGCTATGG
GCTATTCTACTGTTTTATC--CAGCTCAGTTGTTATGCTAC-TTTTTTTAGAGTTAATTGAGGAACCTTTTTGG-TGTCT
GTTGATATCTTGTTTATTTGACCTCCCATACCAGATCTTTTATTTATTTTAAT------------------ATCGG----
----TTTCATGAAATAAATG--ATAGGTTTGG-AAAATATTGAGATAGTCGCCAACTCGTTTCTTTCTACAATTTGTAAT
ATTTTTGAGT----TCAGTAAAAGGAGAT-AAATAGGAGGTTTTGAAGTACGGATTGGCTTTGCCGATGTAAGCTAATTG
TGTAAATTTACCCATTGATGCAGACTCAATAATTAAATAATAGTTCAAGGGGAAATGATAGTGTTGAAATCTGTGAATAA
TCAGTC-AGAGTCCAATGAGGATATGTA--CCCTGATTTGAGTTTGTGTGATTGTGTATGCAAAATTTGAAGTATGGAGA
AGGCTTCATACTAAAG-TTCAGGCTTCACCTCTGTACTACATTACTTCTTCCCCCTTCTTGATATGTCATTATTTCTAAT
TGGTGTCTTAATTTTGCTTGTGTTGTGTATTCTACAGGGCAGAGAACATGGCACGTAAAGCTGCGGGAGAGGAACCATTA
CCTGAGGAGGATTCTATTGGTGAAAATTTTTTGTGTCACCGACACTTTCTCCCCTGATTTTACAGGAAGCACAAATTGAA
CAGTTGAACTCACGGAAGCAAGAGATTGTGGAGATGTGTGAGTTGGAGCATATCAACCTTCCCACCATTTCAGACCCAAT
GGATACTGAATCCGGCCCCGCGTTTGATTTCAGTCAGCTGAGTAGATCTCATTTGCAGGACATGAGACCTTCAGGACGTG
AGAAACTTGAGGCAGAATTTAGGCAAAAAATTGACAGCCTAATATCAGAAATTGAAAGAACAGCCCCAAATTTGAAGGCC
CTGGACCAATACGAGGCTTTGCAGGAGAAGGAAAGAGTTGTCACTGAAGAATTTGAAGCAGCACGAAAAGAAGAGAAGGA
AATAGCTGACAAGTACAATTTGGTGAAGCTGAAGAGGTACTTATATTTCCATAGGTCCCATGTAGACAATACTTTAGCAG
TCCGTTTGGATGATAGAGA--GAAGTGGAGAGAAGAGAAACAAAACCCCTTTCTTTCCTGTTCTCTTATTTGGTAAGTTA
ATTTGGGAGAGAAGCGAAGGTTAATGGAGAGAAGTGGAGAGAAAGTAAGAGAGAAAAAAGCCAATTTT-GTTTCTCTCCA
AATTGGAGAGATATGGAGTGAAGAGAAGAGA-------CTGTAAATAGAACATTCTTTGAAAATACACATA---TTTTTC
TGAATA------CTTTGCAGTTATGAAGTGTCATTATTGACTAGAGGAAAAAGGAGTAATTGTTGCTAAATACTTTCTTT
TCTTTTCTCTTATGAAACCGAGCCAAACAAGAGGAAATTATATTT-CCTTTCATTTCTCTCCTGCCTATCCAAACAGGGT
-GAGATAACTCTACTTTCTCCTCTTCTTTTCTTTTAA-TGAGTG-----TCTCTTCTCTTCTCTCAATCCAAACGGACCC
TTAGTTTGAAATGTACTGGGAATAATTAG-TTTTTCATAGGGCACTTAATTTAGTGAGCCTCAACAAGGATAGGATTAGT
CCTCAGATTTATACTATAAACTCGTAGTCATCACTTGTTTTTTAAGTAATTAGG-TCCCCAGCTAGTATATTT--ACTAT
TATGACTGTAGAATTGAAGCTCTGGTT--TATGTGCTTATTCAGT--ATATGCAAGCAAAGTTGAAGAAACTGTCAAATC
TCTTTATATTTTCTTTTCCTGGCCCATTACAGTTTTGCTTTATTTCGTATAGGTACATTATGTGTCAATA-TGTGGTT-G
AGTTTAT??????????????????????????????????
>HY428_MSS_2011-109_Hydrangea_sp3_Peru
TGGAACTTCACCGTAGTAACAG-TTTACCGGAGAGAAGTACGAGCATTCCCTGTTTTGTGATAATCAATAAAGAGGAACT
ATTCACTGAATCTCATGTCTTTTTTATTTTGCTTTATAGGTTGAGAGAGAAAAATCTTTCATGGGTGGATATCTTTGAGG
AAATACCTGTATGTTTCTGATGCTTGCTAATCCTTCT----AGTAGCCTATGTTTTCATAAAAATTTAGTCTGCTCGTCA
AATTTTCTCCTCCACGGATGCATATGCTGTGACCATTGCAAAATACTTGTATGCTGACTACACTAATGCATGAGCCATGT
CCCATTGCGTATGTCTCTGATTTGCAGCTTTGAATCAGTTACTGATTGCAATGAATGGAAGCTTTAAAATTAGTTTGTAG
GATATG-------------GAATGATC-------TATTTTAATGATCTCGGAGTAAACCAACAATCATTTTCATTAGGGT
TATAGATTTT---------------------------------GTGGGTCGACAGAATTCCGAAGGGTA----TTATTCA
GTATGTGATGGCGGTGTG---TTCTTGTCTCCACTAATATGCTGAATTTTCGAATCATATCTGTGATATGCATGTATATA
TTTTCTGATGAAGTGAGTTGCATTCTGTTTATTAAC-TAAGAGTTCATTTGGAAGCTACGTGGATCTCCATTTTTACACA
GATTCTTATACTGTCTTGTGTATTTAACAGATTAAGGTTTCAAATTCTGCTCTAATCAGTGCCTTCATGACAGAGCTGGA
AGCTGATACACCTGTCACCCAGGTACTTTTTTATTTGTTACTGGAGACTTTTCATTGATTTATATCCTGTTACTTATTGT
AATCATAATTTTCTTGACTCCGCAAGTGTGACTATGACCGACTACAACTATCAACCAATCCATTTATGGAGCGGAATGTG
GAATTTTTGATTGAATGCATGGATGATTTGTCAATGGAGCAGCAGAAGGTTAGGYTTCTTTTGTCTCCTTCAATT-----
---AGGGTTCTATCCTTATGATTGGCTGATCACATGACTGATTAGCTTTTAATTTTCAGTTTCAATTTTATTACCGGAAT
CTGTCTCGTCAGCAAGCCCAGCAGCAAGCTTGGCTTCAGAAAAGAAGGTAACCAGATTATATGGTTTTTGATGGCTATGG
GCTATTCTACTGTTTAATC--CAGCTCAGTTGTTATGCTAC-TTTTTTTAGAGTTAATAGAGGATCTTTTTTGG-TGTCT
GTTGATATCTTGTTTATTTGACCTCCCATACCAGATATTTTATTTATTTTAATTC----TATGGT-ATTCCATCGG----
----TTTCATGAAATAAATG--ATAGGTTTGG-AAAATATKGAGATAGTCGCCAACTTGTATCTTTCTACAATTTGCAAT
ATTTTTGAGT----TCAGTAAACGGAGAT-AAATASGAGGTTTTGAAGTACGGATTGGCTTTGCCGATGTAAGCTAATTG
TGTAAATTTACCCATTGATGCAGACTCAATAATTAAATAATAGTTCAAGGGGAAATGATAGTGTTGAAATCTGTGAATAA
TCAGTC-AGGGTCTAATGAGGATATGTA--CCCTGATTTGAGTTTGTGTGATTGTGTATGCAAAATTTGAAGTATGGAGA
AGGCTTTATACCAAAG-TTCAGGCTTCACCTCTGTACTACATTACTTCTTCCCCCTTCTTGATATGTCATTATTTCTAAT
TGGTGTCTTAATTTTGCTTGTGTTGTGTATTCTACAGGGCAGAGAACATGGCACGTAAAGCTGCGGGAGAGGAACCATTA
CCTGAGGAGGATTCTATTGGTGAAAATTTTTTGTGTCACCGACACTTTCTCCCCTGGTTTTACAGGAAGCACAAATTGAA
CAGTTGAACTCACGGAAGCAAGAGATTGTGGAGACGTGTGAGTTGGAGCATATCAACCTTCCCACCATTTCAGACCCAAT
GGATACTGAATCCGGCCCCGCGTTTGATTTCAGTCAGCTGAGTAGATCTCATTTGCAGGACATGAGACCTTCAGGACGTG
AGAAACTTGAGGCAGAATTTAGGCAAAAAATTGACAGCCTAATATCAGAAATTGAAAGAACAGCCCCAAATTTGAAGGCC
CTGGACCAATACGAGGCTTTGCAGGAGAAGGAAAGAGTTGTCACTGAAGAATTTGAAGCAGCACGAAAAGAAGAGAAGGA
AATAGCTGCCAAGTACAATTTGGTGAAGCTGAAGAGGTACTTATATTTCCATAGGTTCCATGTAGACAATACTTTAGCAG
TCCGTTTGGATGATAGAGA--GAAGTGGAGAGAAGAGAAACAAAACCCCTTACTTTCCTGTTCTCTTATTTGATTAGTTA
ATTTGGGAGAGAAGCGAAGGTTAATGGAGAGAAGTGGAGAGAAAGTAAGAGAGAAAAAAGCCAATTTT-GTTTCTCTCCA
AATTGGAGAGATACGGAGTGAAGAGAAGAGA-------CTGTAAATAGAACATTCTTTGAAAATACACATA---TTTTTC
TGAATA------CTTTGCAGTTATGAAGTATCATTATTGACTAGAGGAAAAAGGAGTAATTGTTGCTAAATACTTTCTTT
TCTTTTCTCTTATGAAACCGAGCCAAACAAGAGGAAATTATATTT-CCTTTCGTTTCTCTCCTACCTATCCAAACAGGGT
-GAGATAACTCTACTTTCTCCTCTTCTTTTCTTTTAA-TGAGTG-----TCTGTTCTCTTCTCTCAATCCAAACGGACCC
TTAGTTTGAAATGTACTGGGAATAATTAG-TTTTTCATAGGGCACTTAATTTAGTGAGCCTCAACAAGGATAGGATTAGT
CCTCAGATTTATACTATAAACTCGTAGTCATCACTTGTTTTTTAAGTAATTAGG-TCCCCAGCTAGTATRTTT--ACTAT
TATGACTGTAGAATTGAAGCTCTGGTT--TATGTGCTTATTCAGT--ATATGCAAGCAAAGTTGAAGAAACTGTCAAATC
TCTTTATTTTTTCTTTTCCTGGCCCATTACAGTTTTGCTTTATTTTGTATAGGTACATCATGTGTCAATANTGTGGTTNG
AGTTTATTTTGTGAATGCAGGTATGAATTGTTTATGGAAGC
>HY429_MSS_2011-116_Hydrangea_sprucei_Peru
????ACTTCACCGTAGTAACAG-TTTACCGGAGAGAAGTACGAGCATTCCCTGTTTTGTGATAATCAATAAAGAGGAACT
ATTCACCGAATCTCATGTCTTTTTTATTTTGCTTTATAGGTTGAGAGAGAAAAATCTTTCATGGGTGGATATCTTTGAGG
AAATACCTGTATGTTTCTGATGCTTGCTAATCCTTCT----AGTAGCCTATGTTTTCATAAAAATTTAGTCTGCTCGTCA
AATTTTCTCCTCCACGGATACATATGCTGTGACCATTGCAAAAAACTTGTATGCTGACTACACTAATGCATGAGCCATGT
CCCATTGTGTATGTCTCTGATTTGCAGCTTTGAATCAGTTACTGATTGCAATGAATGGAAGCTTTAAAATTAGTTTGTAG
GATATG-------------GTATGATC-------TATTTTAATGATCTCGGAGTAAACCAACAACCATTTTCATTAGGGT
TATAGATTTT---------------------------------GTGGGTCGACAGAATTCCGAAGGGTA----TTATTCA
GTATGTGATGGCGGTGTG---TTCTTGTCTCCACTAATATGCTGAATTTTCGAATCATATCTGTGATATTCATGTATATA
TTTTCTGATGAAGTGAGTTGCATTCTGTTTATTAAC-TAAGAGTTCATTTGGAAGCTACGTGGATCTCCATTTTTACACA
GATTCTTATACTGTCTTGTGTATTTAACAGATTAAGGTTTCAAATTCTGCTCTAATCAGTGCCTTCATGACAGAGCTGGA
AGCTGATACACCTGTCACCCAGGTACTTTTTTATTTGTTACTGGAGACTTTTCATTGATTTATATCCTGTTACTTATTGT
AATCATAATTTTCTTGACTCCGCAAGTGTGACTATGACCGACTACAACTATCAACCAATCCATTTATGGAGCGGAATGTG
GAATTTTTGATTGAATGCATGGATGATTTGTCAATGGAGCAGCAGAAGGTTAGGCTTCTTTTGTCTCCTTCAATT-----
---AGGGTTCTATCCTTGTGATTGGCTGATCACATGACTGATTAGCTTTTAATTTTCAGTTTCAATTTTATTACCGGAAT
CTGTCTCGTCAGCAAGCCCAGCAGCAAGCTTGGCTTCAGAAAAGAAGGTAACCAGATTATATGGTTTTTGATGGCTATGG
GCTATTCAACTGTTTAATC--TAGCTCAGTTGTTATGCTAC-TTTTTTTAGAGTTAATTGAGGATCTTTTTTGG-TGTCT
GTTGATATCTTGTTTATTTGACCTCCCATACCAGATCTTTTATTTATTTTAATTC----TATGGT-ATTCCATCGG----
----CTTCATGAAATAAATG--ATAGGTTTGG-AAAATATTGAGATAGTCGCCAACTTGTAGCTTTCTACAATTTGCAAT
ATTTTTGAGT----TCAGTAAACGGAGAT-AAATAGGAGGTTTTGAAGTACGGATTGGCTTTGCCGATGTAAGCTAATTG
TGTAAATTTACCCATTGATGCAGACTCAATAATTAAATAATAGTTCAAGGGGAAATGATAGTGTTGAAATCTGTGAATAA
TCAGTC-AGGGTCTAATGAGGATATGTA--CCCTGATTTGAGTTTGTGTGATTGTGTATGCAAAATTTGAAGTATGGAGA
AGGCTTCATACCAAAG-TTCAGGCTTCACCTCTGTACTACATTACTTCTTCCCCCTTCTTGATATGTCATTATTTCTAAT
TGGTGTCTTAATTTTGCTTGTGTTGTGTATTCTACAGGGCAGAGAACATGGCACGTAAAGCTGCGGGAGAGGAACCATTA
CCTGAGGAGGATTCTATTGGTGAAAATTTTTTGTGTCACCTACACTTTCTCCCCTGGTTTTACAGGAAGCACAAATTGAA
CAGTTGAACTCACGGAAGCAAGAGATTGTGGAGACGTGTGAGTTGGAGCATATCAACCTTCCCACCATTTCAGACCCAAT
GGATACTGAATCCGGCCCCGCGTTTGATTTCAGTCAGCTGAGTAGATCTCATTTGCAGGACATGAGACCTTCAGGACGTG
AGAAACTTGAGGCAGAATTTAGGCAAAAAATTGACAGCCTAATATCAGAAATTGAAAGAACAGCCCCAAATTTGAAGGCC
CTGGACCAATACGAGGCTTTGCAGGAAAAGGAAAGAGTTGTCACTGAAGAATTTGAAGCAGCACGAAAAGAAGAGAAGGA
AATAGCTGCCAAGTACAATTTGGTGAAGCTGAAGAGGTACTTATATTTCCATAGGTCCCATGTAGACAATACTTTAGCAG
TCCGTTTGGATGATAGAGA--GAAGTGGAGAGAAGAGAAACAAAACCCCTTACTTTCCTGTTCTCTTATTTGGTAAGTTA
ATTTGGGAGAGAAGCGAAGGTTAATGGAGAGAAGTGGAGAGAAAGTAAGAGAGAAAAAAGCCAATTTT-GTTTCTCTCCA
AATTGGAGAGATACGGAGTGAAGAGAAGAGA-------CTGTAAATAGAACATTCTTTGAAAATACACATA---TTTTTC
TGAATA------CTTTGCAGTTATGAAGTATCATTATTGACTAGAGGAAAAAGGAGTAATTGTTGCTAAATACTTTCTTT
TCTTTCCTCTTATGAAACCGAGCCAAACAAGAGGAAATTATATTT-CCTTTCGTTTCTCTCCTGCCTATCCAAACAGGGT
-GAGATAACTCTACTTTCTCCTCTTCTTTTCTTTTAA-TGAGTG-----TCTCTTCTCTTCTCTCAATCCAAACGGACCC
TTAGTTTGAAATGTACTGGGAATAATTAG-ATTTTCATAGGGCACTTAATTTAGTGAGCCTCAACAAGGATAGGATTAGT
CCTCAGATTTATACTATAAACTCGTAGTCATCACTTGTATTTTAAGTAATTAGG-TCCCCAGCTAGTATATTT--ACTAT
TATGACTGTAGAATTGAAGCTCTGGTT--TATGTGCTTATTCAGT--ATATGCAAGCAAAGTTGAAGAAACTGTCAAATC
TCTTTATATTTTCTTTTCCTGGCCCATTACAGTTTTGCTTTATTTCGTATAGGTACATCATGTGTCAATA-TGTGGTT-G
AGTTTATTTTGTGAATGCAGGTATGAATTGTTT????????
>HY431_MSS_2011-151_Hydrangea_mathewsii_Peru
TGGAACTTCACCGTAGTAACAG-TTTACCGGAGAGAAGTACGAGCATTCCCTGTTTTGTGATAATCAATAAAGAGGAACT
ATTCACTGAATCTCATGTCTTTTTTATTTTGCTTTATAGGTTGAGAGAGAAAAATCTTTCATGGGTGGATATCTTTGAGG
AAATACCTGTATGTTTCTGATGCTTGCTAATCCTTCT----AGTAGCCTATGTTTTCATAAAAATTTAGTCTGCTCGTCA
AATTTTCTCCTCCACGGATGCATATGCTGTGACCATTGCAAAATACTTGTATGCTGACTACACTAATGCATGAGCCATGT
CCCATTGCGTATGTCTCTGATTTGCAGCTTTGAATCAGTTACTGATTGCAATGAATGGAAGCTTTAAAATTAGTTTGTAG
GATATG-------------GAATGATC-------TATTTTAATGATCTCGGAGTAAACCAACAACCATTTTCATTAGGGT
TATAGATTTT---------------------------------GTGGGTCGACAGAATTCCGAAGGGTA----TTATTCA
GTATGTGATGGCGGTGTG---TTCTTGTCTYCACTAATATGCTGAATTTTCGAATCATATCTGTGATATGCATGTATATA
TTTTCTGATGAAGTGAGTTGCATTCTGTTTATTAAC-TAAGAGTTCATTTGGAAGCTACGTGGATCTCCATTTTTACACA
GATTCTTATACTGTCTTGTGTATTTAACAGATTAAGGTTTCAAATTCTGCTCTAATCAGTGCCTTCATGACAGAGCTGGA
AGCTGATACACCTGTCACCCAGGTACTTTTTTATTTGTTACTGGAGACTTTTCATTGATTTATATCCTGTTACTTATTGT
AATCATAATTTTCTTGACTCCGCAAGTGTGACTATGACCGACTACAACTATCAACCAATCCATTTATGGAGCGGAATGTG
GAATTTTTGATTGAATGCATGGATGATTTGTCAATGGAGCAGCAGAAGGTTAGGTTTCTTTTGTCTCCTTCAATT-----
---AGGGTTCTATCCTTATGATTGGCTGATCACATGACTGATTAGCTTTTAATTTTCAGTTTCAATTTTATTACCGGAAT
CTGTCTCGTCAGCAAGCCCAGCAGCAAGCTTGGCTTCAGAAAAGAAGGTAACCAGATTATATGGTTTTTGATGGCTATGG
GCTATTCTACTGTTTAATC--CAGCTCAGTTGTTATGCTAC-TTTTTTTAGAGTTAATAGAGGATCTTTTTTGG-TGTCT
GTTGATATCTTGTTTATTTGACCTCCCATACCAGATCTTTTATTTATTTTAATTC----TATGGT-ATTCCATCGG----
----TTTCATGAAATAAATG--ATAGGTTTGG-AAAATATTGAGATAGTCGCCAACTTGTATCTTTCTACAATTTGCAAT
ATTTTTGAGT----TCAGTAAACGGAGAT-AAATAGGAGGTTTTGAAGTACGGATTGGCTTTGCCGATGTAAGCTAATTG
TGTAAATTTACCCATTGATGCAGACTCAATAATTAAATAATAGTTCAAGGGGAAATGATAGTGTTGAAATCTGTGAATAA
TCAGTC-AGGGTCTAATGAGGATATGTA--CCCTGATTTGAGTTTGTGTGATTGTGTATGCAAAATTTGAAGTATGGAGA
AGGCTTTATACCAAAG-TTCAGGCTTCACCTCTGTACTACATTACTTCTTCCCCCTTCTTGATATGTCATTATTTCTAAT
TGGTGTCTTAATTTTGCTTGTGTTGTGTATTCTACAGGGCAGAGAACATGGCACGTAAAGCTGCGGGAGAGGAACCATTA
CCTGAGGAGGATTCTATTGGTGAAAATTTTTTGTGTCACCGACACTTTCTCCCCTGGTTTTACAGGAAGCACAAATTGAA
CAGTTGAACTCACGGAAGCAAGAGATTGTGGAGACGTGTGAGTTGGAGCATATCAACCTTCCCACCATTTCAGACCCAAT
GGATACTGAATCCGGCCCCGCGTTTGATTTCAGTCAGCTGAGTAGATCTCATTTGCAGGACATGAGACCTTCAGGACGTG
AGAAACTTGAGGCAGAATTTAGGCAAAAAATTGACAGCCTAATATCAGAAATTGAAAGAACAGCCCCAAATTTGAAGGCC
CTGGACCAATACGAGGCTTTGCAGGAGAAGGAAAGAGTTGTCACTGAAGAATTTGAAGCAGCACGAAAAGAAGAGAAGGA
AATAGCTGCCAAGTACAATTTGGTGAAGCTGAAGAGGTACTTATATTTCCATAGGTCCCATGTAGACAATACTTTAGCAG
TCCGTTTGGATGATAGAGA--GAAGTGGAGAGAAGAGAAACAAAACCCCTTACTTTCCTGTTCTCTTATTTGGTAAGTTA
ATTTGGGAGAGAAGCGAAGGTTAATGGAGAGAAGTGGAGAGAAAGTAAGAGAGAAAAAAGCCAATTTT-GTTTCTCTCCA
AATTGGAGAGATACGGAGTGAAGAGAAGAGA-------CTGTAAATAGAACATTCTTTGAAAATACACATA---TTTTTC
TGAATA------CTTTGCAGTTATGAAGTATCATTATTGACTAGAGGAAAAAGGAGTAATTGTTGCTAAATACTTTCTTT
TCTTTCCTCTTATGAAACCGAGCCAAACAAGAGGAAATTATATTT-CCTTTCGTTTCTCTCCTGCCTATCCAAACAGGGT
-GAGATAACTCTACTTTCTCCTCTTCTTTTCTTTTCA-TGAGTG-----TCTCTTCTCTTCTCTCAATCCAAACGGACCC
TTAGTTTGAAATGTACTGGGAATAATTAG-TTTTTCATAGGGCACTTAATTTAGTGAGCCTCAACAAGGATAGGATTAGT
CCTCAGATTTATACTATAAACTCGTAGTCATCACTTGTTTTTTAAGTAATTAGG-TCCCCAGCTAGTATATTT--ACTAT
TATGACTGTAGAATTGAAGCTCTGGTT--TATGTGCTTATTCAGT--ATATGCAAGCAAAGTTGAAGAAACTGTCAAATC
TCTTTATATTTTCTTTTCCTGGCCCATTACAGTTTTGCTTTATTTCGTATAGGTACATCATGTGTCAATW-TGTGGTT-G
AGTTTATTTTGTGAATGCAGGTATGAATTGTTTATGGAAGC
>HY433_MSS_2011-157_Hydrangea_aff_trianae_Peru
?????CTTCACCGTAGTAACAG-TTTACTGGAGAGAAGTGCGAGCATTCCCTGTTTTGTGATAATCAATAAAGAGGAACT
ATTCACTGAATCTCATGTCTTTTTTATTTTGCTTTATAGGTTGAGAGAGAAAAATCTTTCATGGGTGGATATCTTTGAGG
AAATACCTGTATGTTTCTGATGCTTGCTAATCCGTCT----AGTAGCCTATGTTTTCATAAAAATTTAGTCTGCTCGTCA
AATTTTCTCCTCCACGGATGCATATGCTGTGACCATTGCAAAATACTTGTATGCTGACTACACTAATGCATGAACCATGT
CCCATTGTGTATGTCTCTGATTTGCAGCTTTGAATCAGTTACTGATTGCAATGAATGGAAACTTTAAAATTAGTTTGTAG
GATATG-------------GAATGATC-------TATTTTAATGATCTCGGAGTAAACCAACAACCATTTTCATTAGGGT
TATAGATTTT---------------------------------GTGGGTCGATAGAATTCCGAAGGGTA----TTATTCA
GTATGTGATGGCGGTGTG---TTCTTTTCTCCACTAATATGCTGAATTTTGGAATCATATCTGTGATATGCATGTATATA
TTTTCTGATGAAGTGAGTTGCATTCTGTTTATTAAC-TAAGAGTTCATTTGGAAGCTACGTGGATCTCCATTTTTACACA
GATTCTTATACTGTCTTGTGTATTTAACAGATTAAGGTTTCGAATTCTGCTCTAATCAGTGCCTTCATGACAGAGCTGGA
AGCTGATACACCTGTCACCCAGGTACTTTTTTATTTGTTACTGGAGACTTTTCATTGATTTATATCCTGTTACTTAATGT
AATCATAATTTTCTTGACTCCGCAAGTGTGACTATGACCGACTACAACTATCAACCAATCCATTTATGGAGCGGAATGTG
GAATTTTTGATTGAATGCATGGATGATTTGTCAATGGAGCAGCAGAAGGTTAGGCTTCTTTTGTCTCCTTCAATT-----
---AGGGTTCTATCCTTATGATTGGCTGATCACATGACTGATTAGCTTTTAATTTTCAGTTTCAATTTTATTACCGGAAT
CTGTCTCGCCAGCAAGCCCAGCAGCAAGCTTGGCTTCAGAAAAGAAGGTAACCAGATTATATGGTTTTTGATGGCTAGGG
GCTATTCTACTGTTTTATC--CAGCTCAGTTGTTATGCTAC-TTTTTTTAGAGTTAATTGAGGAACCTTTTTGG-TGTCT
GTTGATATCTTGTTTATTTGACCTCCCATACCAGATCTTTTATTTATTTTAATTC----TATGGT-ATTCTATCGG----
----TTTCATGAAATAAATG--ATAGGTTTGG-AAAATATTGAGATAGTCGCCAACTTGTTTCTTTCTACAATTTGTAAT
ATTTTTGAGT----TCAGTAAAAGGAGAT-AAATAGGAGGTTTTGAAGTACGGATTGGCTTTGCCGATGTAAGCTAATTG
TGTAAATTTACCCATTGATGCAGACTCAATAATTAAATAATAGTTCAAGGGGAAATGATAGTGTTGAAATCTGTGAATAA
TCAGTC-AGAGTCCAATGAGGATATGTA--CCCTGATTTGAGTTTGTGTGATTGTGTATGCAAAATTTGAAGTATGGAGA
AGGCTTCATACTAAAG-TTCAGGCTTCACCTCTGTACTACATTACTTCTTCCCCCTTCTTGATATGTCATTATTTCTAAT
TGGTGTCTTAATTTTGCTTGTGTTGTGTATTCTACAGGGCAGAGAACATGGCACGTAAAGCTGCGGGAGAGGAACCATTA
CCTGAGGAGGATTCTATTGGTGAAAATTTTTTGTGTCACCGACACTTTCTCCCCTGGTTTTACAGGAAGCACAAATTGAA
CAGTTGAACTCACGGAAGCAAGAGATTGTGGAGACGTGTGAGTTGGAGCATATCAACCTTCCCACCATTTCAGACCCAAT
GGATACTGAATCCGGCCCCGCGTTTGATTTCAGTCAGCTGAGTAGATCTCATTTGCAGGACATGAGACCTTCAGGACGTG
AGAAACTTGAGGCAGAATTTAGGCAAAAGATTGACAGCCTAATATCAGAAATTGAAAGAACAGCCCCAAATTTGAAGGCC
CTGGACCAATACGAGGCTTTGCAGGAGAAGGAAAGAGTTGTCACTGAAGAATTTGAAGCAGCACGAAAAGAAGAGAAGGA
AATAGCTGACAAGTACAATTTGGTGAAGCTGAAGAGGTACTTATATTTCCATAGGTCCCATGTAGACAATACTTTAGCAG
TCCGTTTGGATGATAGAGA--GAAGTGGARAGAAGAGAAACAAAACCCCTTTCTTTCCTGTTCTCTTATTTGGTAAGTTA
ATTTGGGAGAGAAGCGAAGGTTAATGGAGAGAAGTGGAGAGAAAGTAAGAGAGAAAAAAGCCAATTTT-GTTTCTCTCCA
AATTGGAGAGATAYGGAGTGAAGAGAAGAGA-------CTGTAAATAGAACATTCTTTGAAAATACACATA---TTTTTC
TGAATA------CTTTGCAGTTATGAAGTRTCATTATTGACTAGAGGAAAAAGGAGTAATTGTTGCTAAATACTTTCTTT
TCTTTTCTCTTATGAAACCGAGCCAAACAAGAGGAAATTATATTT-CCTTTCRTTTCTCTCCTGCCTATCCAAACAGGGT
-GAGATAACTCAACTTTCTCCTCTTCTTTTCTTTTAA-TGAGTG-----TCTCTTCTCTTCTCTCAATCCAAACGGACCC
TTAGTTTGAAATGTACTGGGAATAATTAG-TTTTTCATAGGGCACTTAATTTAGTGAGCCTCAACAAGGATAGGATTAGT
CCTCAGATTTATACTATAAACTCGTAGTCATCACTTGTTTTTTAAGTAATTAGG-TCCCCAGCTAGTATATTT--ACTAT
TATGACTGTAGAATTGAAGCTCTGGTT--TATGTGCTTATTCAGT--ATATGCAAGCAAAGTTGAAGAAACTGTCAAATC
TCTTTATATTTTCTYTTCCTGGCYCATTACAGTTTTGCTTTATTTCGTATAGGTACATTATGTGTCAATA-TGTGGTT-G
AGTTTATTTTGTGAATGCAGGTATGAATTGTTTATGGAAGC
>HY434_MSS_2011-161_Hydrangea_jelskii_Peru
TGGAACTTCACCGTAGTAACAGTTTTACCGGAGAGAAGTACGAGCATTCCCTGTTTTGTGATAATCAATAAAGAGGAACT
ATTCACTGAATCTCATGTCTTTTTTATTTTGCTTTATAGGTTGAGAGAGAAAAATCTTTCATGGGTGGATATCTTTGAGG
AAATACCTGTATGTTTCTGATGCTTGCTAATCCTTCT----AGTAGCCTATGTTTTCATAAAAATTTAGTCTGCTCGTCA
AATTTTCTCCTCCACGGATGCATATGCTGTGACCATTGCAAAATACTTGTATGCTGACTACACTAATGCATGAGCCATGT
CCCATTGCGTATGTCTCTGATTTGCAGCTTTGAATCAGTTACTGATTGCAATGAATGGAAGCTTTAAAATTAGTTTGTAG
GATATG-------------GAATGATC-------TATTTTAATGATCTCGGAGTAAACCAACAACCATTTTCATTAGGGT
TATAGATTTT---------------------------------GTGGGTCGACAGAATTCCGAAGGGTA----TTATTCA
GTATGTGATGGCGGTGTG---TTCTTGTCTCCACTAATATGCTGAATTTTCGAATCATATCTGTGATATGCATGTATATA
TTTTCTGATGAAGTGAGTTGCATTCTGTTTATTAAC-TAAGAGTTCATTTGGAAGCTACGTGGATCTCCATTTTTACACA
GATTCTTATACTGTCTTGTGTATTTAACAGATTAAGGTTTCAAATTCTGCTCTAATCAGTGCCTTCATGACAGAGCTGGA
AGCTGATACACCTGTCACCCAGGTACTTTTTTATTTGTTACTGGAGACTTTTCATTGATTTATATCCTGTTACTTATTGT
AATCATAATTTTCTTGACTCCGCAAGTGTGACTATGACCGACTACAACTATCAACCAATCCATTTATGGAGCGGAATGTG
GAATTTTTGATTGAATGCATGGATGATTTGTCAATGGAGCAGCAGAAGGTTAGGCTTCTTTTGTCTCCTTCAATT-----
---AGGGTTCTATCCTTATGATTGGCTGATCACATGACTGATTAGCTTTTAATTTTCAGTTTCAATTTTATTACCGGAAT
CTGTCTCGTCAGCAAGCCCAGCAGCAAGCTTGGCTTCAGAAAAGAAGGTAACCAGATTATATGGTTTTTGATGGCTATGG
GCTATTCTACTGTTTAATC--CAGCTCAGTTGTTATGCTAC-TTTTTTTAGAGTTAATAGAGGATCTTTTTTGG-TGTCT
GTTGATATCTTGTTTATTTGACCTCCCATACCAGATCTTTTATTTATTTTAATTC----TATGGT-ATTCCATCGG----
----TTTCATGAAATAAATG--ATAGGTTTGG-AAAATATTGAGATAGTCGCCAACTTGTATCTTTCTACAATTTGCAAT
ATTTTTGAGT----TCAGTAAACGGAGAT-AAATAGGAGGTTTTGAAGTACGGATTGGCTTTGCCGATGTACGCTAATTG
TGTAAATTTACCCATTGATGCAGACTCAATAATTAAATAATAGTTCAAGGGGAAATGATAGTGTTGAAATCTGTGAATAA
TCAGTC-AGGGTCTAATGAGGATATGTA--CCCTGATTTGAGTTTGTGTGATTGTGTATGCAAAATTTGAAGTATGGAGA
AGGCTTTATACCAAAG-TTCAGGCTTCACCTCTGTACTACATTACTTCTTCCCCCTTCTTGATATGTCATTATTTCTAAT
TGGTGTCTTAATTTTGCTTGTGTTGTGTATTCTACAGGGCAGAGAACATGGCACGTAAAGCTGCGGGAGAGGAACCATTA
CCTGAGGAGGATTCTATTGGTGAAAATTTTTTGTGTCACCGACACTTTCTCCCCTGGTTTTACAGGAAGCACAAATTGAA
CAGTTGAACTCACGGAAGCAAGAGATTGTGGAGACGTGTGAGTTGGAGCATATCAACCTTCCCACCATTTCAGACCCAAT
GGATACTGAATCCGGCCCCGCGTTTGATTTCAGTCAGCTGAGTAGATCTCATTTGCAGGACATGAGACCTTCAGGACGTG
AGAAACTTGAGGCAGAATTTAGGCAAAAAATTGACAGCCTAATATCAGAAATTGAAAGAACAGCCCCAAATTTGAAGGCC
CTGGACCAATACGAGGCTTTGCAGGAGAAGGAAAGAGTTGTCACTGAAGAATTTGAAGCAGCACGAAAAGAAGAGAAGGA
AATAGCTGCCAAGTACAATTTGGTGAAGCTGAAGAGGTACTTATATTTCCATAGGTCCCATGTAGACAATACTTTAGCAG
TCCGTTTGGATGATAGAGA--GAAGTGGAGAGAAGAGAAACAAAACCCCTTACTTTCCTGTTCTCTTATTTGGTAAGTTA
ATTTGGGAGAGAAGCGAAGGTTAATGGAGAGAAGTGGAGAGAAAGTAAGAGAGAAAAAAGCCAATTTT-GTTTCTCTCCA
AATTGGAGAGATACGGAGTGAAGAGAAGAGA-------CTGTAAATAGAACATTCTTTGAAAATACACATA---TTTTTC
TGAATA------CTTTGCAGTTATGAAGTATCATTATTGACTAGAGGAAAAAGGAGTAATTGTTGCTAAATACTTTCTTT
TCTTTCCTCTTATGAAACCGAGCCAAACAAGAGGAAATTATATTT-CCTTTCGTTTCTCTCCTACCTATCCAAACAGGGT
-GAGATAACTCTACTTTCTCCTCTTCTTTTCTTTTAA-TGAGTG-----TCTCTTCTCTTCTCTCAATCCAAACGGACCC
TTAGTTTGAAATGTACTGGGAATAATTAG-TTTTTCATAGGGCACTTAATTTAGTGAGCCTCAACAAGGATAGGATTAGT
CCTCAGATTTATACTATAAACTCGTAGTCATCACTTGTTTTTTAAGTAATTAGG-TCCCCAGCTAGTATATTT--ACTAT
TATGACTGTAGAATTGAAGCTCTGGTT--TATGTGCTTATTCAGT--ATATGCAAGCAAAGTTGAAGAAACTGTCAAATC
TCTTTATATTTTCTTTTCCTGGCCCATTACAGTTTTGCTTTATTTCGTATAGGTACATCATGTGTCAATT-TGTGGTT-G
AGTTTATTTTGTGAATGCAGGTATGAATTGTTTATGGAAGC
>HY435_MSS_2011-173_Hydrangea_sprucei_Peru
TGGAACTTCACCGTAGTAACAG-TTTACCGGAGAGAAGTACGAGCATTCCCTGTTTTGTGATAATCAATAAAGAGGAACT
ATTCACCGAATCTCATGTCTTTTTTATTTTGCTTTATAGGTTGAGAGAGAAAAATCTTTCATGGGTGGATATCTTTGAGG
AAATACCTGTATGTTTCTGATGCTTGCTAATCCTTCT----AGTAGCCTATGTTTTCATAAAAATTTAGTCTGCTCGTCA
AATTTTCTCCTCCACGGATACATATGCTGTGACCATTGCAAAAAACTTGTATGCTGACTACACTAATGCATGAGCCATGT
CCCATTGTGTATGTCTCTGATTTGCAGCTTTGAATCAGTTACTGATTGCAATGAATGGAAGCTTTAAAATTAGTTTGTAG
GATATG-------------GAATGATC-------TATTTTAATGATCTCGGAGTAAACCAACAACCATTTTCATTAGGGT
TATAGATTTT---------------------------------GTGGGTCGACAGAATTCCGAAGGGTA----TTATTCA
GTATGTGATGGCGGTGTG---TTCTTGTCTCCACTAATATGCTGAATTTTCGAATCATATCTGTGATATTCATGTATATA
TTTTCTGATGAAGTGAGTTGCATTCTGTTTATTAAC-TAAGAGTTCATTTGGAAGCTACGTGGATCTCCATTTTTACACA
GATTCTTATACTGTCTTGTGTATTTAACAGATTAAGGTTTCAAATTCTGCTCTAATCAGTGCCTTCATGACAGAGCTGGA
AGCTGATACACCTGTCACCCAGGTACTTTTTTATTTGTTACTGGAGACTTTTCATTGATTTATATCCTGTTACTTATTGT
AATCATAATTTTCTTGACTCCGCAAGTGTGACTATGACCGACTACAACTATCAACCAATCCATTTATGGAGCGGAATGTG
GAATTTTTGATTGAATGCATGGATGATTTGTCAATGGAGCAGCAGAAGGTTAGGCTTCTTTTGTCTCCTTCAATT-----
---AGGGTTCTATCCTTATGATTGGCTGATCACATGACTGATTAGCTTTNNNNNNNNNNNNNNNNNNNNNNNNNNNNNNN
NNNNNNNNNNNNNNNNNNNNNNNNNNNNNNNNNNNNNNNNNNNNNNNNNNNNNNNNNNNNNNNNNNNNNNNNNNNNNNNN
NNNNNNNNNNNGTTTAATC--TAGCTCAGTTGTTAWGCTAC-TTTTTTTAGAGTTAATTGAGGATCTTTTTTGG-TGTCT
GTTGATATCTKGTTTATTTGACCTCCCATACCAGATCTTTTATTTATTTTAATTC----TATGGT-ATTCCATCGG----
----CTTCATGAAATAAATG--ATAGGTTTGG-AAAATATTGAGATAGTCGCCAACTTGTAGCTTTCTACAATTTGCAAT
ATTTTTGAGT----TCAGTAAACGGAGAT-AAATAGGAGGTTTTGAAGTACGGATTGGCTTTGCCGATGTAAGCTAATTG
TGTAAATTTACCCATTGATGCAGACTCAATAATTAAATAATAGTTCAAGGGGAAATGATAGTGTTGAAATCTGTGAATAA
TCAGTC-AGGGTCTAATGAGGATATGTA--CCCTGATTTGAGTTTGTGTGATTGTGTATGCAAAATTTGAAGTATGGAGA
AGGCTTCATACCAAAG-TTCAGGCTTCACCTCTGTACTACATTACTTCTTCCCCCTTCTTGATATGTCATTATTTCTAAT
TGGTGTCTTAATTTTGCTTGTGTTGTGTATTCTACAGGGCAGAGAACATGGCACGTAAAGCTGCGGGAGAGGAACCATTA
CCTGAGGAGG?TTCTATTGGTGAAAATTTTTTGTGTCACCGACACTTTCTCCCCTGGTTTTACAGGAAGCACAAATTGAA
CAGTTGAACTCACGGAAGCAAGAGATTGTGGAGACGTGTGAGTTGGAGCATATCAACCTTCCCACCATTTCAGACCCAAT
GGATACTGAATCCGGCCCCGCGTTTGATTTCAGTCAGCTGAGTAGATCTCATTTGCAGGACATGAGACCTTCAGGACGTG
AGAAACTTGAGGCAGAATTTAGGCAAAAAATTGACAGCCTAATATCAGAAATTGAAAGAACAGCCCCAAATTTGAAGGCC
CTGGACCAATACGAGGCTTTGCAGGAGAAGGAAAGAGTTGTCACTGAAGAATTTGAAGCAGCACGAAAAGAAGAGAAGGA
AATAGCTGCCAAGTACAATTTGGTGAAGCTGAAGAGGTACTTATATTTCCATAGGTCCCATGTAGACAATACTTTAGCAG
TCCGTTTGGATGATAGAGA--GAAGTGGAGAGAAGAGAAACAAAACCCCTTACTTTCCTGTTCTCTTATTTGGTAAGTTA
ATTTGGGAGAGAAGCGAAGGTTAATGGAGAGAAGTGGAGAGAAAGTAAGAGAGAAAAAAGCCAATTTT-GTTTCTCTCCA
AATTGGAGAGATACGGAGTGAAGAGAAGAGA-------CTGTAAATAGAACATTCTTTGAAAATACACATA---TTTTTC
TGAATA------CTTTGCAGTTATGAAGTATCATTATTGACTAGAGGAAAAAGGAGTAATTGTTGCTAAATACTTTCTTT
TCTTTCCTCTTATGAAACCGAGCCAAACAAGAGGAAATTATATTT-CCTTTCGTTTCTCTCCTGCCTATCCAAACAGGGT
-GAGATAACTCTACTTTCTCCTCTTCTTTTCTTTTAA-TGAGTG-----TCTCTTCTCTTCTCTCAATCCAAACGGACCC
TTAGTTTGAAATGTACTGGGAATAATTAG-TTTTTCATAGGGCACTTAATTTAGTGAGCCTCAACAAGGATAGGATTAGT
CCTCAGATTTATACTATAAACTCGTAGTCATCACTTGTWTTTTAAGTAATTAGG-TCCCCAGCTAGTATATTT--ACTAT
TATGACTGTAGAATTGAAGCTCTGGTT--TATGTGCTTATTCAGT--ATATGCAAGCAAAGTTGAAGAAACTGTCAAATC
TCTTTATATTTTCTTTTCCTGGCCCATTACAGTTTTGCTTTATTTCGTACAGGTACATCATGTGTCAATA-TGTGGTT-G
AGTTTATTTTGTGAATGCAGGTATGAATTGTTTATGGAAGC
>HY436_MSS_2011-174_Hydrangea_sprucei_Peru
TGGAACTTCACCGTAGTAACAG-TTTACCGGAGAGAAGTACGAGCATTCCCTGTTTTGTGATAATCAATAAAGAGGAACT
ATTCACCGAATCTCATGTCTTTTTTATTTTGCTTTATAGGTTGAGAGAGAAAAATCTTTCATGGGTGGATATCTTTGAGG
AAATACCTGTATGTTTCTGATGCTTGCTAATCCTTCT----AGTAGCCTATGTTTTCATAAAAATTTAGTCTGCTCGTCA
AATTTTCTCCTCCACGGATACATATGCTGTGACCATTGCAAAAAACTTGTATGCTGACTACACTAATGCATGAGCCATGT
CCCATTGTGTATGTCTCTGATTTGCAGCTTTGAATCAGTTACTGATTGCAATGAATGGAAGCTTTAAAATTAGTTTGTAG
GATATG-------------GAATGATC-------TATTTTAATGATCTCGGAGTAAACCAACAACCATTTTCATTAGGGT
TATAGATTTT---------------------------------GTGGGTCGACAGAATTCCGAAGGGTA----TTATTCA
GTATGTGATGGCGGTGTG---TTCTTGTCTCCACTAATATGCTGAATTTTCGAATCATATCTGTGATATTCATGTATATA
TTTTCTGATGAAGTGAGTTGCATTCTGTTTATTAAC-TAAGAGTTCATTTGGAAGCTACGTGGATCTCCATTTTTACACA
GATTCTTATACTGTCTTGTGTATTTAACAGATTAAGGTTTCAAATTCTGCTCTAATCAGTGCCTTCATGACAGAGCTGGA
AGCTGATACACCTGTCACCCAGGTACTTTTTTATTTGTTACTGGAGACTTTTCATTGATTTATATCCTGTTACTTATTGT
AATCATAATTTTCTTGACTCCGCAAGTGTGACTATGACCGACTACAACTATCAACCAATCCATTTATGGAGCGGAATGTG
GAATTTTTGATTGAATGCATGGATGATTTGTCAATGGAGCAGCAGAAGGTTAGGCTTCTTTTGTCTCCTTCAATT-----
---AGGGTTCTATCCTTATGATTGGCTGATCACATGACTGATTAGCTTTTAATTTTCAGTTTCAATTTTATTACCGGAAT
CTGTCTCGTCAGCAAGCCCAGCARCAAGCTTGGCTTCAGAAAAGAAGGTAACCAGATTATATGGTTTTTGATGGCTATGG
GCTATTCAACTGTTTAATC--TAGCTCAGTTGTTATGCTAC-TTTTTTTAGAGTTAATTGAGGATCTTTTTTGG-TGTCT
GTTGATATCTTGTTTATTTGACCNNNNNNNNNNGATCTTTTATTTATTTTAATTC----TATGGT-ATTCCATCGG----
----CTTCATGAAATAAATG--ATAGGTTTGG-AAAATATTGAGATAGTCGCCAACTTGTAGCTTTCTACAATTTGCAAT
ATTTTTGAGT----TCAGTAAACGGAGAT-AAATAGGAGGTTTTGAAGTACGGATTGGCTTTGCCGATGTAAGCTAATTG
TGTAAATTTACCCATTGATGCAGACTCAATAATTAAATAATAGTTCAAGGGGAAATGATAGTGTTGAAATCTGTGAATAA
TCAGTC-AGGGTCTAATGAGGATATGTA--CCCTGATTTGAGTTTGTGTGATTGTGTATGCAAAATTTGAAGTATGGAGA
AGGCTTCATACCAAAG-TTCAGGCTTCACCTCTGTACTACATTACTTCTTCCCCCTTCTTGATATGTCATTATTTCTAAT
TGGTGTCTTAATTTTGCTTGTGTTGTGTATTCTACAGGGCAGAGAACATGGCACGTAAAGCTGCGGGAGAGGAACCATTA
CCTGAGGAGG?TTCTATTGGTGAAAATTTTTTGTGTCACCGACACTTTCTCCCCTGGTTTTACAGGAAGCACAAATTGAA
CAGTTGAACTCACGGAAGCAAGAGATTGTGGAGACGTGTGAGTTGGAGCATATCAACCTTCCCACCATTTCAGACCCAAT
GGATACTGAATCCGGCCCCGCGTTTGATTTCAGTCAGCTGAGTAGATCTCATTTGCAGGACATGAGACCTTCAGGACGTG
AGAAACTTGAGGCAGAATTTAGGCAAAAAATTGACAGCCTAATATCAGAAATTGAAAGAACAGCCCCAAATTTGAAGGCC
CTGGACCAATACGAAGCTTTGCAGGAAAAGGAAAGAGTTGTCACTGAAGAATTTGAAGCAGCACGAAAAGAAGAGAAGGA
AATAGCTGCCAAGTACAATTTGGTGAAGCTGAAGAGGTACTTATATTTCCATAGGTCCCATGTAGACAATACTTTAGCAG
TCCGTTTGGATGATAGAGA--GAAGTGGAGAGAAGAGAAACAAAACCCCTTACTTTCCTGTTCTCTTATTTGGTAAGTTA
ATTTGGGAGAGAAGCGAAGGTTAATGGAGA----------GAAAGTAAGAGAGAAAAAAGCCAATTTT-GTTTCTCTCCA
AATTGGAGAGATACGGAGTGAAGAGAAGAGA-------CTGTAAATAGAACATTCTTTGAAAATACACATA---TTTTTC
TGAATA------CTTTGCAGTTATGAAGTATCATTATTGACTAGAGGAAAAAGGAGTAATTGTTGCTAAATACTTTCTTT
TCTTTCCTCTTATGAAACCGAGCCAAACAAGAGGAAATTATATTT-CCTTTCGTTTCTTTCCTGCCTATCCAAACAGGGT
-GAGATAACTCTACTTTCTCCTCTTCTTTTCTTTTAA-TGAGTG-----TCTCTTCTCTTCTCTCAATCCAAACGGACCC
TTAGTTTGAAATGTACTGGGAATAATTAG-TTTTTCATAGGGCACTTAATTTAGTGAGCCTCAACAAGGATAGGATTAGT
CCTCAGATTTATACTATAAACTCGTAGTCATCACTTGTTTTTTAAGTAATTAGG-TCCCCAGCTAGTATATTT--ACTAT
TATGACTGTAGAATTGAAGCTCTGGTT--TATGTGCTTATTCAGT--ATATGCAAGCAAAGTTGAAGAAACTGTCAAATC
TCTTTATATTTTCTTTTCCTGGCCCATTACAGTTTTGCTTTATTTCGTATAGGTACATCATGTGTCAATA-TGTGGTT-G
AGTTTATTTTGTGAATGCAGGTATGAATTGTTTATGGAAGC
>HY438_MSS_2011-186_Hydrangea_trianae_Peru
?GGAACTTCACCGTAGTAACAGTTTTACTGGAGAGAAGTGCGAGCATTCCCTGTTTTGTGATAATCAATAAAGAGGAACT
ATTCACTGAATCTCATGTCTTTTTTATTTTGCTTTATAGGTTGAGAGAGAAAAATCTTTCATGGGTGGATATCTTTGAGG
AAATACCTGTATGTTTCTGATGCTTGCTAATCCGTCT----AGTAGCCTATGTTTTCATAAAAATTTAGTCTGCTCGTCA
AATTTTCTCCTCCACGGATGCATATGCTGTGACCATTGCAAAATACTTGTATGCTGACTACACTAATGCATGAACCATGT
CCCATTGTGTATGTCTCTGATTTGCAGCTTTGAATCAGTTACTGATTGCAATGAATGGAAACTTTAAAATTAGTTTGTAG
GATATG-------------GAATGATC-------TATTTTAATGATCTCGGAGTAAACCAACAACCATTTTCATTAGGGT
TATAGATTTT---------------------------------GTGGGTCGATAGAATTCCAAAGGGTA----TTATTCA
GTATGTGATGGCGGTGTG---TTCTTTKCTCCACTAATATGCTGAATTTTGGAATCATATCTGTGATATGCATGTATATA
TTTTCTGATGAAGTGAGTTGCATTCTGTTTATTAAC-TAAGAGTTCATTTGGAAGCTACGTGGATCTCCATTTTTACACA
GATTCTTATACTGTCTTGTGTATTTAACAGATTAAGGTTTCGAATTCTGCTCTAATCAGTGCCTTCATGACAGAGCTGGA
AGCTGATACACCTGTCACCCAGGTACTTTTTTATTTGTTACTGGAGACTTTTCATTGATTTATATCCTGTTACTTAATGT
AATCATAATTTTCTTGACTCCGCAAGTGTGACTATGACCGACTACAACTATCAACCAATCCATTTATGGAGCGGAATGTG
GAATTTTTGATTGAATGCATGGATGATTTGTCAATGGAGCAGCAGAAGGTTAGGCTTCTTTTGTCTCCTTCAATT-----
---AGGGTTCTATCCTTATGATTGGCTGATCACATGACTGATTAGCTTTTAATTTTCAGTTTCAATTTTATTACCGGAAT
CTGTCTCGCCAGCAAGCCCAGCAGCAAGCTTGGCTTCAGAAAAGAAGGTAACCAGATTATATGGTTTTTGATGGCTATGG
GCTATTCTACTGTTTTATC--CAGCTCAGTTGTTATGCTAC-TTTTTTTAGAGTTAATTGAGGAACCTTTTTGG-TGTCT
GTTGATATCTTGTTTATTTGACCTCCCATACCAGATCTTTTATTTATTTTAATTC----TATGGT-ATTCTATCGG----
----TTTCATGAAATAAATG--ATAGGTTTGG-AAAATATTGAGATAGTCGCCAACTTGTTTCTTTCTACAATTTGTAAT
ATTTTTGAGT----TCAGTAAAAGGAGAT-AAATAGGAGGTTTTGAAGTACGGATTGGCTTTGCCGATGTAAGCTAATTG
TGTAAATTTACCCATTGATGCAGACTCAATAATTAAATAATAGTTCAAGGGGAAATGATAGTGTTGAAATCTGTGAATAA
TCAGTC-AGAGTCCAATGAGGATATGTA--CCCTGATTTGAGTTTGTGTGATTGTGTATGCAAAATTTGAAGTATGGAGA
AGGCTTCATACTAAAG-TTCAGGCTTCACCTCTGTACTACATTACTTCTTCCCCCTTCTTGATATGTCATTATTTCTAAT
TGGTGTCTTAATTTTGCTTGTGTTGTGTATTCTACAGGGCAGAGAACATGGCACGTAAAGCTGCGGGAGAGGAACCATTA
CCTGAGGAGG?TTCTATTGGTGAAAATTTTTTGTGTCACCGACACTTTCTCCCCTGGTTTTACAGGAAGCACAAATTGAA
CAGTTGAACTCACGGAAGCAAGAGATTGTGGAGACGTGTGAGTTGGAGCATATCAACCTTCCCACCATTTCAGACCCAAT
GGATACTGAATCCGGCCCCGCGTTTGATTTCAGTCAGCTGAGTAGATCTCATTTGCAGGACATGAGACCTTCAGGACGTG
AGAAACTTGAGGCAGAATTTAGGCAAAAGATTGACAGCCTAATATCAGAAATTGAAAGAACAGCCCCAAATTTGAAGGCC
CTGGACCAATACGAGGCTTTGCAGGAGAAGGAAAGAGTTGTCACTGAAGAATTTGAAGCAGCACGAAAAGAAGAGAAGGA
AATAGCTGACAAGTACAATTTGGTGAAGCTGAAGAGGTACTTATATTTCCATAGGTCCCATGTAGACAATACTTTAGCAG
TCCGTTTGGATGATAGAGA--GAAGTGGAGAGAAGAGAAACAAAACCCCTTTCTTTCCTGTTCTCTTATTTGGTAAGTTA
ATTTGGGAGAGAAGCGAAGGTTAATGGAGAGAAGTGGAGAGAAAGTAAGAGAGAAAAAAGCCAATTTT-GTTTCTCTCCA
AATTGGAGAGATACGGAGTGAAGAGAAGAGA-------CTGTAAATAGAACATTCTTTGAAAATACACA-----TTTTTC
TGAATA------CTTTGCAGTTATGAAGTATCATTATTGACTAGAGGAAAAAGGAGTAATTGTTGCTAAATACTTTCTTT
TCTTTTCTCTTATGAAACCGAGCCAAACAAGAGGAAATTATATTT-CCTTTCGTTTCTCTCCTGCCTATCCAAACAGGGT
-GAGATAACTCAACTTTCTCCTCTTCTTTTCTTTTAA-TGAGTG-----TCTCTTCTCTTCTCTCAATCCAAACGGACCC
TTAGTTTGAAATGTACTGGGAATAATTAG-TTTTTCATAGGGCACTTAATTTAGTGAGCCTCAACAAGGATAGGATTAGT
CCTCAGATTTATACTATAAACTCGTAGTCATCACTTGTTTTTTAAGTAATTAGG-TCCCCAGCTAGTATATTT--ACTAT
TATGACTGTAGAATTGAAGCTCTGGTT--TATGTGCTTATTCAGT--ATATGCAAGCAAAGTTGAAGAAACTGTCAAATC
TCTTTATATTTTCTCTTCCTGGCTCATTACAGTTTTGCTTTATTTCGTATAGGTACATTATGTGTCAATA-TGTGGTT-G
AGTTTATTTTGTGAATGCAGGTATGAATTGTTTATGGAAGC
>HY439_MSS_2011-187_Hydrangea_jelskii_Peru
TGGAACTTCACCGTAGTAACAGTTTTACCGGAGAGAAGTACGAGCATTCCCTGTTTTGTGATAATCAATAAAGAGGAACT
ATTCACTGAATCTCATGTCTTTTTTATTTTGCTTTATAGGTTGAGAGAGAAAAATCTTTCATGGGTGGATATCTTTGAGG
AAATACCTGTATGTTTCTGATGCTTGCTAATCCTTCT----AGTAGCCTATGTTTTCATAAAAATTTAGTCTGCTCGTCA
AATTTTCTCCTCCACGKATGCATATGCTGTGACCATTGCAAAATACTTGTATGCTGACTACACTAATGCATGAGCCATGT
CCCATTGCGTATGTCTCTGATTTGCAGCTTTGAATCAGTTACTGATTGCAATGAATGGAAGCTTTAAAATTAGTTTGTAG
GATATG-------------GAATGATC-------TATTTTAATGATCTCGGAGTAAACCAACAACCATTTTCATTAGGGT
TATAGATTTT---------------------------------GTGGGTCGACAGAATTCCGAAGGGTA----TTATTCA
GTATGTGATGGCGGTGTG---TTCTTGTCTCCACTAATATGCTGAATTTTCGAATCATATCTGTGATATGCATGTATATA
TTTTCTGATGAAGTGAGTTGCATTCTGTTTATTAAC-TAAGAGTTCATTTGGAAGCTACGTGGATCTCCATTTTTACACA
GATTCTTATACTGTCTTGTGTATTTAACAGATTAAGGTTTCAAATTCTGCTCTAATCAGTGCCTTCATGACAGAGCTGGA
AGCTGATACACCTGTCACCCAGGTACTTTTTTATTTGTTACTGGAGACTTTTCATTGATTTATATCCTGTTACTTATTGT
AATCATAATTTTCTTGACTCCGCAAGTGTGACTATGACCGACTACAACTATCAACCAATCCATTTATGGAGCGGAATGTG
GAATTTTTGATTGAATGCATGGATGATTTGTCAATGGAGCAGCAGAAGGTTAGGCTTCTTTTGTCTCCTTCAATT-----
---AGGGTTCTATCCTTATGATTGGCTGATCACATGACTGATTAGCTTTTAATTTTCAGTTTCAATTTTATTACCGGAAT
CTGTCTCGTCAGCAAGCCCAGCAGCAAGCTTGGCTTCAGAAAAGAAGGTAACCAGATTATATGGTTTTTGATGGCTATGG
GCTATTCTACTGTTTAATC--CAGCTCAGTTGTTATGCTAC-TTTTTTTAGAGTTAATAGAGGATCTTTTTTGG-TGTCT
GTTGATATCTTGTTTATTTGACCTCCCATACCAGATCTTTTATTTATTTTAATTC----TATGGT-ATTSCATCGG----
----TTTCATGAAATAAATG--ATAGGTTTGG-AAAATATTGAGATAGTCGCCAACTTGTATCTTTCTACAATTTGCAAT
ATTTTTGAGT----TCAGTNNACGGAGAT-AAATAGGAGGTTTTGAAGTACGGATTGGCTTTGCCGATGTAAGCTAATTG
TGTAAATTTACCCATTGATGCAGACTCAATAATTAAATAATAGTTCAAGGGGAAATGATAGTGTTGAAATCTGTGAATAA
TCAGTC-AGGGTCTAATGAGGATATGTA--CCCTGATTTGAGTTTGTGTGATTGTGTATGCAAAATTTGAAGTATGGAGA
AGGCTTTATACCAAAG-TTCAGGCTTCACCTCTGTACTACATTACTTCTTCCCCCTTCTTGATATGTCATTATTTCTAAT
TGGTGTCTTAATTTTGCTTGTGTTGTGTATTCTACAGGGCAGAGAACATGGCACGTAAAGCTGCGGGAGAGGAACCATTA
CCTGAGGAGGATTCTATTGGTGAAAATTTTTTGTGTCACCGACACTTTCTCCCCTGGTTTTACAGGAAGCACAAATTGAA
CAGTTGAACTCACGGAAGCAAGAGATTGTGGAGACGTGTGAGTTGGAGCATATCAACCTTCCCACCATTTCAGACCCAAT
GGATACTGAATCCGGCCCCGCGTTTGATTTCAGTCAGCTGAGTAGATCTCATTTGCAGGACATGAGACCTTCAGGACGTG
AGAAACTTGAGGCAGAATTTAGGCAAAAAATTGACAGCCTAATATCAGAAATTGAAAGAACAGCCCCAAATTTGAAGGCC
CTGGACCAATACGAGGCTTTGCAGGAGAAGGAAAGAGTTGTCACTGAAGAATTTGAAGCAGCACGAAAAGAAGAGAAGGA
AATAGCTGCCAAGTACAATTTGGTGAAGCTGAAGAGGTACTTATATTTCCATAGGTYCCATGTAGACAATACTTTAGCAG
TCCGTTTGGATGATAGAGA--GAAGTGGAGAGAAGAGAAACAAAACCCCTTACTTTCCTGTTCTCTTATTTGRTAASTTA
ATTTGGGAGAGAAGCGAAGGTTAATGGAGAGAAGTGGAGAGAAAGTAAGAGAGAAAAAAGCCAATTTT-GTTTCTCTSCA
AATTGGAGAGATACGGAGTGAAGAGAAGAGA-------CTGTAAATAGAACATTCTTTGAAAATACACATA---TTTTTC
TGAATA------CTTTGCAGTTATGAAGTATCATTATTGACTAGAGGAAAAAGGAGTAATTGTTGCTAAATACTTTCTTT
TCTTTYCTCTTATGAAACCGAGCCAAACAAGAGGAAATTATATTT-CCTTTCGTTTCTCTCCTGCCTATCCAAACAGGGT
-GAGATAACTCTACTTTCTCCTCTTCTTTTCTTTTAA-TGAGTG-----TCTSTTCTCTTCTCTCAATCCAAACGGACCC
TTAGTTTGAAATGTACTGGGAATAATTAG-TTTTTCATAGGGCACTTAATTTAGTGAGCCTCAACAAGGATAGGATTAGT
CCTCAGATTTATACTATAAACTCGTAGTCATCACTTGTTTTTTAAGTAATTAGG-TCCCCAGCTAGTATATTT--ACTAT
TATGACTGTAGAATTGAAGCTCTGGTT--TATGTGCTTATTCAGT--ATATGCAAGCAAAGTTGAAGAAACTGTCAAATC
TCTTTATWTTTTCTTTTCCTGGCCCATTACAGTTTTGCTTTATTTYGTATAGGTACATCATGTGTCAATA-TGTGGTT-G
AGTTTATTTTGTGAATGCAGGTATGAATTGTTTATGGAA??
>HY440_BGGU_2010-2507_Hydrangea_platyarguta_Unknown
?????CTTCACCGTAGTAACAG-TTTACTGGAGAGAAGTAYGAGCATTCCCTGCTTTGTGATAATCAATAAAGAGGAACT
ATTCACTGAATCTCATGTCTTTTTTATTTTGTTCCTTAGGTTGAGAGAGAAAAATCTTTCATGGGTGGATATCTTTGAGG
AAATACCTGTATGTTTCTGATGCTTGCTTATCCTTCT----AGTAGCCTATGTTTTCATAAAAATTTAATCTGCTCGTCA
AATTTTCTCCTCCACAGATGCATATTCTATGACCATTGCAAAATGCCTGTATGCTGACTACACTAATGCATGAACCATGT
CCAATTGTGTATGTCTCTGATTAGCAGCTTTGAATCAGTTACTGATTGCAACGAGTGGAAGCTTTAAAATTAGTTAGTAG
GATATG-------------AAAGGATC-------TATTTTAATGATCTTGGAGTAAACCAACCACCATTTTCATTAGGGT
TATAGATTTT---------------------------------GTGGGTTGACAGAATTCCAAAGGGTATTCATTATTCA
ATATGTGATGGCAGAGTG---TTCTTGTCTCCACTAATATGCTGAATTTTCGGATCATGTCTGTGATATACATGTATATA
TTTTCTGATGAAGTGAGCTGCTTTCTGTTTAKTAAC-TGAGAGTTCATTTGGAAGC-ACGTGGATTTCCATTTTTACGCA
GATTCTAATACCGTCTTGTGTATTTAACAGATCAAGGTTTCAAATTCTGCTCTAATCAGTGCCTTCATGACAGAGCTGGA
AGCTGATACACCTGTCACCCAGGTACTCTTTTATTTGTTACTGGWGACTTTTCTTTGATTTATATCTTGTTACTTATCGT
TATCATAATTTTCTTGACACTGCCAGTGTGACTATGACCGGCTACAACTGTCAACCAATCCATTTATGGAGCGGAATGTG
GAATTTTTGATTGAATGCATGGATGATTTGTCAATGGAGCAGCAGAAGGTCAGGCTTCTTT--TCTCCTTCAGTT-----
---AGGGTTCTATCCTTTTGGTTGGCTGATCACATGACTGACTAGCTTTTAATTTTCAGTTTCAATTCTATTACCGAAAT
CTGTCACGTCAGCAAGCCCAGCAGCAAGCTTGGCTTCAGAAGAGAAGGTAACCAAATTATATGGTTTTTGATGTCTATGG
GCTATTCTACTGTTTTATC--CAGCTCAGTTGTTATGCTAC-TTTTTTCAGAGTTAATTGAGGAACTTTTTTGTGTGTCT
GTTGATATCTTGTTTATTTGACCTCCCATACCAGATCTTTTATTTATTTTAATTCTATGTATGGT-ATTCTATCCG----
----TTTCATGCAATAAAAG--ATAGGTTTGGAAAAATATTGAGATATTTTCTAACTCTTGTCTTCCTACAATT---AAT
ATTTTTGAGT----TCAGTAAAAGGAGGT-AAATAGGAGGTTTTGAAGTACGGATTGGCTTTGCCGATGTAAGCTAATTG
TGTAAATTTACCCATTGATGCAGACTCAATGAGTAAATAATAGTAAAAGGAGAAATGATAGTGTTGAAATCTGTGAATAA
TCATTT--GAGTCTAATGAGGATATGTACACCCTGATTTGAGTTTGTGTGATTGTGTATACAATATTTGAAGTATGGAGA
AGCCTTCATACTGTAGTTTCAGGCTTTACCTCTGTACTGCATTACTTCTTCCCCCATCTTGATATGTCATTATTTCTAAT
TGGTGTCTTTATTTTGCTTGTGTTGTGTATTCTACAGGGCAGAGAACATGGCACGTAAAGCTGCGGGAGAGGAACCATTA
CCTGAGGAGGA?????????????????????????????????????????????????????????????????????
????????????????????????????????????????????????????????????????????????????????
????????????????????????????????????????????????????????????????????????????????
????????????????????????????????????????????????????????????????????????????????
?????????????????????????????????????????????????????????????CAAGAAAAGAAGAGAAGGA
AATAGCTGACAAGTACAATTTGGTGAAGCTGAAGAGGTACTTATATTTCCATAGGTCCTATGCGGACAATACTTTAACAG
TCCGTTTGGAT---AGAGA--GAAGTGGAGAGAAGAGAAACTAAACTCCTTTCTTTCCTGTTCTCTTGTTTGGTAAGTTA
ATTTGGGAGAGAAGAGAAGGTTAATGGAGAGAAGTGGAGAGAAAGTAAGGGAGAAAAGAGCCAATTTTTGTTTCTCCCCA
AATTGGAGAGATATGGAATGAAGAGAAGAGA-------CTGTGAATAGAACATTCTTTAAAAATACACATA-----TTTC
TGAATA------CTTCACAGTTATGAAGTATCATTATTGACTAGAGGAAAAAGGAGTAATTGTTGCTAAATACTTTCTTT
TCTTTTCTCTTATGAAACCAAGCCAAACAAGAGAAAATTATATTT-CCTTTCTTTTCTCTCCTGCCTATCC-AACGGGGT
-GAGATAA--CTACTTT---CTCTTCTTTTCTTTTAA-TGAGTG-----TCTCTTCTCTTCTCTCAATCCTAACGGACCC
TTAGTTTGAAATGTACTGGGAATAATTAG-TTTTTCATAGGGCACTTAATTTAGAGTGCATCAACAAGGATATGATTAGT
CCTCAGATTTATACTATAAACTTGTAGTTATCACATGTTTTTTAAGTAATTAGG-TCCCCAGCTAGTATATTT--TCTCT
AATGACTGTAGAATTGAAGCTCTGGTT--TATGTGCTTATTCAGT--ATATGCAAGCACAGTTGAAGAAACTGTCAAATC
TCTTTATATTTTCTTTTCCTGGCCCATTACGGTTTTGCTTTATTTCGTTTAGGTACATCATGCGTCAATA-TGTGGTT--
-GTTTATTTTGTGAAAGCAGGTATGAATTGTTTATGGAAGC
>HY450_CGM_2012-033_Hydrangea_trianae_Ecuador
??????????????????????????????????????????????????????????????AATCAATAAAGAGGAACT
ATTCACTGAATCTCATGTCTTTTTTATTTTGCTTTATAGGTTGAGAGAGAAAAATCTTTCATGGGTGGATATCTTTGAGG
AAATACCTGTATGTTTCTGATGCTTGCTAATCCGTCT----AGTAGCCTATGTTTTCATAAAAATTTAGTCTGCTCGTCA
AATTTTCTCCTCCACGGATGCATATGCTGTGACCATTGCAAAATACTTGTATGCTGACTACACTAATGCATGAACCATGT
CCCATTGTGTATGTCTCTGATTTGCAGCTTTGAATCAGTTACTGATTGCAATGAATGGAAACTTTAAAATTAGTTTGTAG
GATATG-------------GAATGATC-------TATTTTAATGATCTCGGAGTAAACCAACAACCATTTTCATTAGGGT
TATAGATTTT---------------------------------GTGGGTCGATAGAATTCCGAAGGGTA----TTATTCA
GTATGTGATGGCGGTGTG---TTCTTTTCTCCACTAATATGCTGAATTTTGGAATCATATCTGTGATATGCATGTATATA
TTTTCTGATGAAGTGAGTTGCATTCTGTTTATTAAC-TAAGAGTTCATTTGGAAGCTACGTGGATCTCCATTTTTACACA
GATTCTTATACTGTCTTGTGTATTTAACAGATTAAGGTTTCGAATTCTGCTCTAATCAGTGCCTTCATGACAGAGCTGGA
AGCTGATACACCTGTCACCCAGGTACTTTTTTATTTGTTACTGGAGACTTTTCATTGATTTATATCCTGTTACTTAATGT
AATCATAATTTTCTTGACTCCGCAAGTGTGACTATGACCGACTACAACTATCAACCAATCCATTTATGGAGCGGAATGTG
GAATTTTTGATTGAATGCATGGATGATTTGTCAATGGAGCAGCAGAAGGTTAGGCTTCTTTTGTCTCCTTCAATT-----
---AGGGTTCTATCCTTATGATTGGCTGATCACATGACTGATTAGCTTTTAATTTTCAGTTTCAATTTTATTACCGGAAT
CTGTCTCGCCAGCAAGCCCAGCAGCAAGCTTGGCTTCAGAAAAGAAGGTAACCAGATTATATGGTTTTTGATGGCTATGG
GCTATTCTACTGTTTTATC--CAGCTCAGTTGTTATGCTAC-TTTTTTTAGAGTTAATTGAGGAACCTTTTTGG-TGTCT
GTTGATATCTTGTTTATTTGACCTCCCATACCAGATCTTTTATTTATTTTAATTC----TATGGT-ATTCTATCGG----
----TTTCATGAAATAAATG--ATAGGTTTGG-AAAATATTGAGATAGTCGCCAACTTGTTTCTTTCTACAATTTGTAAT
ATTTTTGAGT----TCAGTAAAAGGAGAT-AAATAGGAGGTTTTGAAGTACGGATTGGCTTTGCCGATGTAAGCTAATTG
TGTAAAWTTACCCATTGATGCAGACTCAATAATTAAATAATAGTTCAAGGGGAAATGATAGTGTTGAAATCTGTGAATAA
TCAGTC-AGAGTCCAATGAGGATATGTA--CCCTGATTTGAGTTTGTGTGATTGTGTATGCAAAATTTGAAGTATGGAGA
AGGCTTCATACTAAAG-TTCAGGCTTCACCTCTGTACTACATTACTTCTTCCCCCTTCTTGATATGTCATTATTTCTAAT
TGGTGTCTTAATTTTGCTTGTGTTGTGTATTCTACAGGGCAGAGAACATGGCACGTAAAGCTGCGGGAGAGGAACCATTA
CCTGAGGAGGA?????????????????????????????????????????????????????????????????????
????????????????????????????????????????????????????????????????????????????????
????????????????????????????????????????????????????????????????????????????????
????????????????????????????????????????????????????????????????????????????????
???????????????????????AGAGAAGGAAAGAGTTGTCACTGAAGAATTTGAAGCTGCACGAAAAGAAGAGAAGGA
AATAGCTGACAAGTACAATTTGGTGAAGCTGAAGAGGTACTTATATTTCCATAGGTCCCATGTAGACAATACTTTAGCAG
TCCGTTTGGATGATAGAGA--GAAGTGGAGAGAAGAGAAACAAAACCCCTTTCTTTCCTGTTCTCTTATTTGGTAAGTTA
ATTTGGGAGAGAAGCGAAGGTTAATGGAGAGAAGTGGAGAGAAAGTAAGAGAGAAAAAAGCCAATTTT-GTTTCTCTCCA
AATTGGAGAGATACGGAGTGAAGAGAAGAGA-------CTGTAAATAGAACATTCTTTGAAAATACACA-----TTTTTC
TGAATA------CTTTGCAGTTATGAAGTATCATTATTGACTAGAGGAAAAAGGAGTAATTGTTGCTAAATACTTTCTTT
TCTTTTCTCTTATGAAACCGAGCCAAACAAGAGGAAATTATATTT-CCTTTCGTTTCTCTCCTGCCTATCCAAACAGGGT
-GAGATAACTCAACTTTCTCCTCTTCTTTTCTTTTAA-TGAGTG-----TCTCTTCTCTTCTCTCAATCCAAACGGACCC
TTAGTTTGAAATGTACTGGGAATAATTAG-TTTTTCATAGGGCACTTAATTTAGTGAGCCTCAACAAGGATAGGATTAGT
CCTCAGATTTATACTATAAACTCGTAGTCATCACTTGTTTTTTAAGTAATTAGG-TCCCCAGCTAGTATATTT--ACTAT
TATGACTGTAGAATTGAAGCTCTGGTT--TATGTGCTTATTCAGT--ATATGCAAGCAAAGTTGAAGAAACTGTCAAATC
TCTTTATATTTTCTCTTCCTGGCTCATTACAGTTTTGCTTTATTTCGTATAGGTACATTATGTGTCAATA-TGTGGTTAG
AGTTTATTTTGTGAATGCAGGTATGAATTGTTTATGGAAGC
>HY451_CGM_2012-034_Hydrangea_aff_trianae_Ecuador
?GGAACTTCACCGTAGTAACAGTTTTACTGGAGAGAAGTGCGAGCATTCCCTGTTTTGTGATAATCAATAAAGAGGAACT
ATTCACTGAATCTCATGTCTTTTTTATTTTGCTTTATAGGTTGAGAGAGAAAAATCTTTCATGGGTGGATATCTTTGAGG
AAATACCTGTATGTTTCTGATGCTTGCTAATCCGTCT----AGTAGCCTATGTTTTCATAAAAATTTAGTCTGCTCGTCA
AATTTTCTCCTCCACGGATGCATATGCTGTGACCATTGCAAAATACTTGTATGCTGACTACACTAATGCATGAACCATGT
CCCATTGTGTATGTCTCTGATTTGCAGCTTTGAATCAGTTACTGATTGCAATGAATGGAAACTTTAAAATTAGTTTGTAG
GATATG-------------GAATGATC-------TATTTTAATGATCTCGGAGTAAACCAACAACCATTTTCATTAGGGT
TATAGATTTT---------------------------------GTGGGTCGATAGAATTCCGAAGGGTA----TTATTCA
GTATGTGATGGCGGTGTG---TTCTTTTCTCCACTAATATGCTGAATTTTGGAATCATATCTGTGATATGCATGTATATA
TTTTCTGATGAAGTGAGTTGCATTCTGTTTATTAAC-TAAGAGTTCATTTGGAAGCTACGTGGATCTCCATTTTTACACA
GATTCTTATACTGTCTTGTGTATTTAACAGATTAAGGTTTCGAATTCTGCTCTAATCAGTGCCTTCATGACAGAGCTGGA
AGCTGATACACCTGTCACCCAGGTACTTTTTTATTTGTTACTGGAGACTTTTCATTGATTTATATCCTGTTACTTAATGT
AATCATAATTTTCTTGACTCCGCAAGTGTGACTATGACCGACTACAACTATCAACCAATCCATTTATGGAGCGGAATGTG
GAATTTTTGATTGAATGCATGGATGATTTGTCAATGGAGCAGCAGAAGGTTAGGCTTCTTTTGTCTCCTTCAATT-----
---AGGGTTCTATCCTTATGATTGGCTGATCACATGACTGATTAGCTTTTAATTTTCAGTTTCAATTTTATTACCGGAAT
CTGTCTCGCCAGCAAGCCCAGCAGCAAGCTTGGCTTCAGAAAAGAAGGTAACCAGATTATATGGTTTTTGATGGCTATGG
GCTATTCTACTGTTTTATC--CAGCTCAGTTGTTATGCTAC-TTTTTTTAGAGTTAATTGAGGAACCTTTTTGG-TGTCT
GTTGATATCTTGTTTATTTGACCTCCCATACCAGATCTTTTATTTATTTTAATTC----TATGGT-ATTCTATCGG----
----TTTCATGAAATAAATG--ATAGGTTTGG-AAAATATTGAGATAGTCGCCAACTTGTTTCTTTCTACAATTTGTAAT
ATTTTTGAGT----TCAGTAAAAGGAGAT-AAATAGGAGGTTTTGAAGTACGGATTGGCTTTGCCGATGTAAGCTAATTG
TGTAAATTTACCCATTGATGCAGACTCAATAATTAAATAATAGTTCAAGGGGAAATGATAGTGTTGAAATCTGTGAATAA
TCAGTC-AGAGTCCAATGAGGATATGTA--CCCTGATTTGAGTTTGTGTGATTGTGTATGCAAAATTTGAAGTATGGAGA
AGGCTTCATACTAAAG-TTCAGGCTTCACCTCTGTACTACATTACTTCTTCCCCCTTCTTGATATGTCATTATTTCTAAT
TGGTGTCTTAATTTTGCTTGTGTTGTGTATTCTACAGGGCAGAGAACATGGCACGTAAAGCTGCGGGAGAGGAACCATTA
CCTGAGGAGGA?????????????????????????????????????????????????????????????????????
????????????????????????????????????????????????????????????????????????????????
????????????????????????????????????????????????????????????????????????????????
????????????????????????????????????????????????????????????????????????????????
??????????????????TTGCAGGAGAAGGAAAGAGTTGTCACTGAAGAATTTGAAGCTGCACGAAAAGAAGAGAAGGA
AATAGCTGACAAGTACAATTTGGTGAAGCTGAAGAGGTACTTATATTTCCATAGGTCCCATGTAGACAATACTTTAGCAG
TCCGTTTGGATGATAGAGA--GAAGTGGAGAGAAGAGAAACAAAACCCCTTTCTTTCCTGTTCTCTTATTTGGTAAGTTA
ATTTGGGAGAGAAGCGAAGGTTAATGGAGAGAAGTGGAGAGAAAGTAAGAGAGAAAAAAGCCAATTTT-GTTTCTCTCCA
AATTGGAGAGATACGGAGTGAAGAGAAGAGA-------CTGTAAATAGAACATTCTTTGAAAATACACA-----TTTTTC
TGAATA------CTTTGCAGTTATGAAGTATCATTATTGACTAGAGGAAAAAGGAGTAATTGTTGCTAAATACTTTCTTT
TCTTTTCTCTTATGAAACCGAGCCAAACAAGAGGAAATTATATTT-CCTTTCGTTTCTCTCCTGCCTATCCAAACAGGGT
-GAGATAACTCAACTTTCTCCTCTTCTTTTCTTTTAA-TGAGTG-----TCTCTTCTCTTCTCTCAATCCAAACGGACCC
TTAGTTTGAAATGTACTGGGAATAATTAG-TTTTTCATAGGGCACTTAATTTAGTGAGCCTCAACAAGGATAGGATTAGT
CCTCAGATTTATACTATAAACTCGTAGTCATCACTTGTTTTTTAAGTAATTAGG-TCCCCAGCTAGTATATTT--ACTAT
TATGACTGTAGAATTGAAGCTCTGGTT--TATGTGCTTATTCAGT--ATATGCAAGCAAAGTTGAAGAAACTGTCAAATC
TCTTTATATTTTCTCTTCCTGGCTCATTACAGTTTTGCTTTATTTCGTATAGGTACATTATGTGTCAATA-TGTGGTTAG
AGTTTATTTTGTGAATGCAGGTATGAATTGTTTATGGAAGC
>HY452_CGM_2012-044_Hydrangea_trianae_Ecuador
TGGAACTTCACCGTAGTAACAGTTTTACTGGAGAGAAGTGCGAGCATTCCCTGTTTTGTGATAATCAATAAAGAGGAACT
ATTCACTGAATCTCATGTCTTTTTTATTTTGCTTTATAGGTTGAGAGAGAAAAATCTTTCATGGGTGGATATCTTTGAGG
AAATACCTGTATGTTTCTGATGCTTGCTAATCCGTCT----AGTAGCCTATGTTTTCATAAAAATTTAGTCTGCTCGTCA
AATTTTCTCCTCCACGGATGCATATGCTGTGACCATTGCAAAATACTTGTATGCTGACTACACTAATGCATGAACCATGT
CCCATTGTGTATGTCTCTGATTTGCAGCTTTGAATCAGTTACTGATTGCAATGAATGGAAACTTTAAAATTAGTTTGTAG
GATATG-------------GAATGATC-------TATTTTAATGATCTCGGAGTAAACCAACAACCATTTTCATTAGGGT
TATAGATTTT---------------------------------GTGGGTCGATAGAATTCCGAAGGGTA----TTATTCA
GTATGTGATGGCGGTGTG---TTCTTTTCTCCACTAATATGCTGAATTTTGGAATCATATCTGTGATATGCATGTATATA
TTTTCTGATGAAGTGAGTTGCATTCTGTTTATTAAC-TAAGAGTTCATTTGGAAGCTACGTGGATCTCCATTTTTACACA
GATTCTTATACTGTCTTGTGTATTTAACAGATTAAGGTTTCGAATTCTGCTCTAATCAGTGCCTTCATGACAGAGCTGGA
AGCTGATACACCTGTCACCCAGGTACTTTTTTATTTGTTACTGGAGACTTTTCATTGATTTATATCCTGTTACTTAATGT
AATCATAATTTTCTTGACTCCGCAAGTGTGACTATGACCGACTACAACTATCAACCAATCCATTTATGGAGCGGAATGTG
GAATTTTTGATTGAATGCATGGATGATTTGTCAATGGAGCAGCAGAAGGTTAGGCTTCTTTTGTCTCCTTCAATT-----
---AGGGTTCTATCCTTATGATTGGCTGATCACATGACTGATTAGCTTTTAATTTTCAGTTTCAATTTTATTACCGGAAT
CTGTCTCGCCAGCAAGCCCAGCAGCAAGCTTGGCTTCAGAAAAGAAGGTAACCAGATTATATGGTTTTTGATGGCTAGGG
GCTATTCTACTGTTTTATC--CAGCTCAGTTGTTATGCTAC-TTTTTTTAGAGTTAATTGAGGAACCTTTTTGG-TGTCT
GTTGATATCTTGTTTATTTGACCTCCCATACCAGATCTTTTATTTATTTTAATTC----TATGGT-ATTCTATCGG----
----TTTCATGAAATAAATG--ATAGGTTTGG-AAAATATTGAGATAGTCGCCAACTTGTTTCTTTCTACAATTTGTAAT
ATTTTTGAGT----TCAGTAAAAGGAGAT-AAATAGGAGGTTTTGAAGTACGGATTGGCTTTGCCGATGTAAGCTAATTG
TGTAAAWTTACCCATTGATGCAGACTCAATAATTAAATAATAGTTCAAGGGGAAATGATAGTGTTGAAATCTGTGAATAA
TCAGTC-AGAGTCCAATGAGGATATGTA--CCCTGATTTGAGTTTGTGTGATTGTGTATGCAAAATTTGAAGTATGGAGA
AGGCTTCATACTAAAG-TTCAGGCTTCACCTCTGTACTACATTACTTCTTCCCCCTTCTTGATATGTCATTATTTCTAAT
TGGTGTCTTAATTTTGCTTGTGTTGTGTATTCTACAGGGCAGAGAACATGGCACGTAAAGCTGCGGGAGAGGAACCATTA
CCTGAGGAGGA?????????????????????????????????????????????????????????????????????
????????????????????????????????????????????????????????????????????????????????
????????????????????????????????????????????????????????????????????????????????
????????????????????????????????????????????????????????????????????????????????
??????????????????????AGGAGAAGGAAAGAGTTGTCACTGAAGAATTTGAAGCTGCACGAAAAGAAGAGAAGGA
AATAGCTGACAAGTACAATTTGGTGAAGCTGAAGAGGTACTTATATTTCCATAGGTCCCATGTAGACAATACTTTAGCAG
TCCGTTTGGATGATAGAGA--GAAGTGGAGAGAAGAGAAACAAAACCCCTTTCTTTCCTGTTCTCTTATTTGGTAAGTTA
ATTTGGGAGAGAAGCGAAGGTTAATGGAGAGAAGTGGAGAGAAAGTAAGAGAGAAAAAAGCCAATTTT-GTTTCTCTCCA
AATTGGAGAGATACGGAGTGAAGAGAAGAGA-------CTGTAAATAGAACATTCTTTGAAAATACACA-----TTTTTC
TGAATA------CTTTGCAGTTATGAAGTATCATTATTGACTAGAGGAAAAAGGAGTAATTGTTGCTAAATACTTTCTTT
TCTTTTCTCTTATGAAACCGAGCCAAACAAGAGGAAATTATATTT-CCTTTCGTTTCTCTCCTGCCTATCCAAACAGGGT
-GAGATAACTCAACTTTCTCCTCTTCTTTTCTTTTAA-TGAGTG-----TCTCTTCTCTTCTCTCAATCCAAACGGACCC
TTAGTTTGAAATGTACTGGGAATAATTAG-TTTTTCATAGGGCACTTAATTTAGTGAGCCTCAACAAGGATAGGATTAGT
CCTCAGATTTATACTATAAACTCGTAGTCATCACTTGTTTTTTAAGTAATTAGG-TCCCCAGCTAGTATATTT--ACTAT
TATGACTGTAGAATTGAAGCTCTGGTT--TATGTGCTTATTCAGT--ATATGCAAGCAAAGTTGAAGAAACTGTCAAATC
TCTTTATATTTTCTCTTCCTGGCTCATTACAGTTTTGCTTTATTTCGTATAGGTACATTATGTGTCAATA-TGTGGTTAG
AGTTTATTTTGTGAATGCAGGTATGAATTGTTTATGGAAGC
>HY453_CGM_2012-052_Hydrangea_preslii_Ecuador
TGGAACTTCACCGTAGTAACAGTTTTACTGGAGAGAAGTACGAGCATTCCCTGTTTTGTGATAATCAATAAAGAGGAACT
ATTCACCGAATCTCATGTCTTTTTTATTTTGCTTTATAGGTTGAGAGAGAAAAATCTTTCATGGGTGGATATCTTTGAGG
AAATACCTGTATGTTTCTGATGCTTGCTAATCCTTCT----AGTAGCCTATGTTTTCATAAAAATTTAGTCTGCTCGTCA
AATTTTCTCCTCCACGGATGCATATGCTGTGACCATTGCAAAATACTTGTATGCTGACTACACTAATGCATGAACCATGT
CCCATTGTGTATGTCTCTGATTTGCAGCTTTGAATCAGTTACTGATTGCAATGAATGGAAGCTTTAAAATTAGTTTGTAG
GATATG-------------GAAGGATC-------TATTTTAATGATCTCGGAGTAAACCAACAACCATTTTCATTAGGGT
TATAGATTTT---------------------------------GTGGGTCGACAGAATTCCGAAGGGTA----TTATTCA
GTATGTGATGGCGGTGTG---TTCTTGTCTCCACTAAAATGCTGAATTTTCGAATCATATCTGTGATATGCATGTATATA
TTTTCTGATGAAGTGAGTTGCATTCTGTTTATTAAC-TAAGAGTTCATTTGGAAGCTACGTGGATCTCCATTTTTACACA
GATTCTTATACTGTCTTGTGTATTTAACAGATTAAGGTTTCAAATTCTGCTCTAATCAGTGCCTTCATGACAGAGCTGGA
AGCTGATACACCTGTCACCCAGGTACTTTTTTATTTGTTACTGGAGCCTTTTCATTGATTTATATCCTGTTACTTACTGT
AATCATAATTTTCTTGACTCCGCAAGTGTGACTATGACCGACTACAACTATCAACCAATCCATTTATGGAGCGGAATGTG
GAATTTTTGATTGAATGCATGGATGATTTGTCAATGGAGCAGCAAAAGGTTAGGCTTCTTTTGTCTCCTTCAATT-----
---AGGGTTCTATCCTTATGATTGGCTGATCACATGACTGATTAGCTTTTAATTTTCAGTTTCAATTTTATTACCGGAAT
CTGTCTCGTCAGCAAGCCCAGCAGCAAGCTTGGCTTCAGAAAAGAAGGTAACCAGATTTTATGGTTTTTGATGGCTATGG
GCTATTCTACTGTTTAATC--CAGCTCAGTTGTTATGCTAC-TTTTTTTAGAGTTAATTGAGGAACTTTTTTGG-TGTCT
GTTGATATCTTGTTTATTTGACCTCCCATACCAGATCTTTTATTTATTTTAATTC----TATGGT-ATTCTATCGG----
----TTTCATGAAATAAATG--ATAGGTTTGG-AAAATATTGAGATAGTCGCCAACTTGTATCTTTCTACAATTTGCAAT
ATTTTTGAGT----TCAGTAAAAGGAGAT-AAATAGGAGGTTTTGAAGTACGGATTGGCTTTGCCGATGTAAGCTAATTG
TGTAAATTTACCCATTGATGCAGACTCAATAATTAAATAATAGTTCAAGGGGAAATGATAGTGTTGAAATCTGTGAATAA
TCAGTC-AGGGTCTAATGAGGATATGTA--CCCTGATTTGAGTTTGTGTGATTGTGTATGCAAAATTTGAAGTATGGAGA
AGGCTTCATACTAAAG-TTCAGGCTTCACCTCTGTACTACATTACTTCTTCCCCCTTCTTGATATGTCATTATTTCTAAT
TGGTGTCTTAATTTTGCTTGTGTTGTGTATTCTACAGGGCAGAGAACATGGCACGTAAAGCTGCGGGAGAGGAACCATTA
CCTGAGGAGGA?????????????????????????????????????????????????????????????????????
????????????????????????????????????????????????????????????????????????????????
????????????????????????????????????????????????????????????????????????????????
????????????????????????????????????????????????????????????????????????????????
?????????????????????CAGGAGAAGGAAAGAGTTGTCACTGAAGAATTTGAAGCAGCACGAAAAGAAGAGAAGGA
AATAGCTGCCAAGTACAATTTGGTGAAGCTGAAGAGGTACTTATATTTCCATAGGTCCCATGTAGACAATACTTTAGCAG
TCCGTTTGGATGATAGGGA--GAAGTGGAGAGAAGAGAAACAAAACCCCTTACTTTCCTGTTCTCTTATTTGGTAAGTTA
ATTTGGGAGAGAAGCGAAGGTTAATGGAGAGAAGTGGAGAGAAAGTAAGAGAGAAAAAAGCCAATTTT-GTTTCTCTCCA
A-TTGGAGAGATACGGAGTGAAGAGAAGAGA-------CTGTAAATAGAACATTCTTTGAAAATACACATA---TTTNNN
NNNNNN------NNNNNNNNNNNNNNNNNNNNNNNNNNNNNNNNNNNNNNNNNNNNNNNNNNNNNNNNNNNNNNNNNNNN
NNNNNNNNNNNNNNNNNNNNNNNNNNNNNNNNNNNNNNNNNNNNN-NNNNNNNNNNNNNNNNNNNNNNNNNNNNNNNNNN
-NNNNNNNNNNNNNNNNNNNNNNNNNNNNNNNNNNNN-NNNNNN-----NNNNNNNNNNNNNNNNNNNNNNNNNNNNNNN
NNNNNNNNNNNNNNNNNNNNNNNNNNNNN-NNNNNNNNNNNNNNNNNNNNNNNNNNNNNNNNNNNNNNNNNNNNNNNNNN
NNNNNNNNNNNNNNNNNNNNNNNNNNNNNNNNNNNNNNNNNNNNNNNNNNNNNN-NNNNNNNNNNNNNNNNNN--NNNNN
NNNNNNNNNNNNNNNNNNNNTCTGGTT--TATGTGCTTATTCAGT--ATATGCAAGCAAAGTTGAAGAAACTGTCGAATC
TCTTTATATTTTCTTTTCCTGGCCCATTACAGTTTTGCTTTATTTCGTATAGGTACATCATGTGTCAGTA-TGTGGTT-G
AGTTTATTTTGTGAATGCAGGTATGAATTGTTTATGGAAGC
>HY454_CGM_2012-099_Hydrangea_sp4_Ecuador
TGGAACTTCACCGTAGTAACAGTTTTACCGGAGAGAAGTACGAGCATTCTCTGTTTTGTGATGATCAATAAAGAGGAACT
ATTCACTGAATCTCATGTCTTTTTTATTTTGCTTTATAGGTTGAGAGAGAAAAATCTTTCATGGGTGGATATCTTTGAGG
AAATACCTGTATGTTTCTGATGCTTGCTAATCCTTCT----AGTAGCCTATGTTTTCATAAAAATTTAGTCTGCTCGTCA
AATTTTCTCCTCCACGGATGCATATGCTGTGACCATTGCAAAATACTTGTATGCTGACTACACTACTGCATGAGCCATGT
CCCATTGTGTATGTCTCTGATTTGCAGCTTTGAATCAGTTACTGATTGCAATGAATGGAAGCTTTAAAATTAGTTTGTAG
GATATG-------------GAATGATC-------TATTTTAATGATCTCGGAGTAAACCAACAACCATTTTCATTAGGGT
TATAGATTTT---------------------------------GTGGGTCAACAGAATTCCGAAGGGTA----TTATTCA
GTATGTGATGGCGGTGTG---TTCTTGTCTCCACTAATATACTGAATTTTCGAATCATATCTGTGATATGCATGTATATA
TTTTCTGATGAAGTGAGTTGCATTCTGTTTAGTAAC-TAAGAGTTCATTTGGAAGCTACGTGGATCTCCATTTTTACACA
GATTCTTATACTGTCTTGTGTATTTAACAGATTAAGGTTTCAAATTCTGCTCTAATCAGTGCCTTCATGACAGAGCTGGA
AGCTGATACACCTGTCACCCAGGTACTTTTTTATTTGTTACTGGAGACTTTTCATTGATTTATATCCTGTTACTTATTGT
AATCATAATTTTCTTGACTCCGCAAGTGTGACTATGACCGACTACAACTATCAACCAATCCATTTATGGAGCGGAATGTG
GAATTTTTGATTGAATGCATGGATGATTTGTCAATGGAGCAGCAGAAGGTTAGGCTTCTTTTGTCTCCTTCAATT-----
---AGGGTTCTATCCTTATGATTGGCTGATCACATGACTGATTAGCTTTTAATTTTCAGTTTCAATTTTATTACCGGAAT
CTGTCTCGTCAGCAAGCCCAGCAGCAAGCTTGGCTTCAGAAAAGAAGGTAACCAGAGTATATGGTTTTTGATGGCTATGG
GCTATTCTACTGTTTAATC--CAGTTCAGTTGTTATGCTAC-TTTTTTTAGAGTTAATTGAGGATCTTTTTTGG-TGTCT
ATCGATATCTTGTTTATTTGACCTCCCATACCAGATCTTTTATTTATTTTAATTC----TATGGT-ATTCCATCGG----
----TTCCATGAAATAAATG--ATAGGTTTGG-AAAATATTGAGATAGTCGCCAACTTGTATCTTTCTACAATTTGCAAT
ACTTTTGAGT----TCAGTAAACGGAGAT-AAATAGGAGGTTTTGAAGTACGGATTGGCTTTGCCGATGTAAGCTAATAG
GGTAAATTTACTCATTGATGCAGACTCAATAATTAAATAATAGTTCAAGGGGAAATGATAGTGTTGAAATCTGTGAATAA
TCAGTC-AGGGTCTAATGAGGATATGTA--CCCTGATTTGAGTTTGTGTGATTGTGTATGCAAAATTTGAAGTATGGAGA
AGGCTTCATACCAAAG-TTCAGGCTTCACCTCTTTACTACATTACTTCTTCCCCCTTCTTGATATGTCATTATTTCTAAT
TGGTGTTTTAATTTTGCTTGTGCTGTGTATTCTACAGGGCAGAGAACATGGCACGTAAAGCTGCGGGAGAGGAACCATTA
CCTGAGGAGGA?????????????????????????????????????????????????????????????????????
????????????????????????????????????????????????????????????????????????????????
????????????????????????????????????????????????????????????????????????????????
????????????????????????????????????????????????????????????????????????????????
???????????????????????GGAGAAGGAAAGAGTTGTCACTGAAGAATTTGATGCAGCACGAAAAGAAGAGAAGGA
AATAGCTGCCAAGTACAATTTGGTGAAGCTGAAGAGGTACTTATGTTTCCATAGGTTTCATGTAGACAATACTTTAGCAG
TCCGTTTGGATGATAGAGA--GAAGTGGAGAGAAGAGAAACAGAACCCCTTGCTTTCCTGTTCTCTTATTTGATTAGTTA
ATTTGGGAGAGAAGCGAAGGTTAATGGAGAGAAGTGGAGAGAAAGTAAGAGAGAAAAAAGCCAATTAT-GTTTCTCTCCA
AATTGGAGAGATACGGAGTGAAGAGAAGAGA-------CTGTAAATAGAACATTCTTTGAAAATACACATA---TTTTTC
TGAATA------CTTTGCAGTTATGAAGTATCATTATTGACTAGAGGAAAAAGGAGTAATTGTTGCTAAATACTTTCTAT
TCTTTTCTCTTATGAAACCGAGCCAAACAAGAGGAAATTATATTT-CCTTTCGTTTCTCTCCTGCCTATCCAAACAGGGT
-GAGATAACTCTACTTTCTCCTCTTCTTTTCTTTTAA-TGAGTG-----TCTGTTCTCTTCTCTCAATCCAAACGGACCC
TTAGTTTGAAATGTACTGGGAATAATTAG-TTTTTCATAGGG---TTAATTTAGTGAGCCTCAACAAGGATAGGATTAGT
CCTCAGATTTATACTATAAACTCGAAGTCATCACTTGTTTTTTAAGCAATTAGG-GCCCCAGCTAGTATATTT--ACTAT
TATGACTGTAGAATTGAAGCTCTGGTT--TATGTGCTTATTCAGT--ATATGCAAGCAAAGTTGAAGAAACTGTCAAATC
TCTTTATATTTTCTTTTCCTGGCCCATTACAGTTTTGCTTTATTTCGTATAGGTACATCATGTGTCAATA-TGTGGTT-G
AGTTTATTTTGTGAATGCAGGTATGAATTGTTTATGGAAGC
>HY455_ED407-II_Hydrangea_panamensis_Panama
?GGAACTTCACCGTAGTAACAGTTTTACTGGAGAGAAGTACGAGCATTCCCTATTTTGTGATAATCAATAAAGAGGAACG
ATTCACTGAATCTCATGTCTTTTTTATTTTGCTTTATAGGTTGAGAGAGAAAAATCTTTCATGGGTGGATATCTTTGAGG
AAATACCTGTATGTTTCTGATGCTT----------------AGTAGCCTATGTTTTCATAAAAATTTAGTCTGCTCGTCA
AATTTTCTCCTCCACGGATGCATATGCTGTGACCATTGCAAAATACTTGTATGCTGACTACACTAATGCATGAACCATGT
CCCATTGTGCAAGTCTCTGATTTGCAGCTTTGAATCAGTTACTGATTGCAATGAATGGAAGCTTTAAAATTAGTTTGTAG
GATATGGAATGATTTATTGGAATGATC-------TRTTTTAATGATCTCAGAGTAAACCAACAACCATTTTCATTAGGGT
TATAGATTTT---------------------------------GTGGGTCGACAGAATGCCGAAGGGTA----TTACTCA
GTATGTGATGGCGGTGTG---TTCTTTTCTCCACTAATATGCTGAATTTTYGAATCATATCTGTGATATGCATGTATATA
TTTTCTGATGAAGTGAGTTGCATTCAGTTTATTAAC-TAAGAGTTCATTTGGAAGCTACGTGGATCTCCATTTTTACACA
GATTCTTATACTGCCTCGTGTATTTAACAGATTAAGGTTTCAAATTCTGCTCTAATCAGTGCCTTCATGACAGAGCTGGA
AGCTGATACACCTGTCACCCAGGTACTTTTTCAGTTGTTACTGGAGACTTTTCATTGATTTATATCCTGTTACTTATTGT
AATCATAATTTTCTTGACTCCGCAAGTGTGACTATGACCGACTACAACTATCAACCAATCCATTTATGGAGCGGAATGTG
GAATTTTTGATTGAATGCATGGATGATTTGTCAATGGAGCAGCAGAAGGTTAGGCTTCTTTTGTCTCCTTCAATT-----
---AGGGTTCTATCCTTATGATTGGCTGATCACACGACTGATTAGCTTTTAATTTTCAGTTTCAATTTTATTACCGGAAT
CTGTCTCGCCAGCAAGCCCAGCAGCAAGCTTGGCTTCAGAAAAGAAGGTAACCAGATTATATGGTTTTTGAT--------
---ATTCTACTGTTTTATC--CAGCTCAGTTGTTATGCTACTTTTTTTTAGAGTTAATTGAGGAACTTTTTTGG-TGTCT
GTTGATATCTTGTTTATTTGACCTCCCATACCAGATCTTTTATTTATTTTAGTTA----TATGGT-GTTCTATCGG----
----TTTCATGAAATAAATG--ATAGGTTTGG-AAAATATTGAGATAGTCGCCAACTTGTATCTTTCTACAATTTGCAAT
ATTTTTGAGT----TCAGTAAAAGGAGAT-AAATAGGAGGTTTTGAAGTACGGATTGGCTTTGCCGATGTAAGCTAATTG
TGTAAATTTACCCATTGATGCAGACTCAATAATTAAATAATAGTTCAAGGGGAAATGATAGTGTTGAAATCTGTGAATAA
TCAGTC-AGAATCTAATGAGGATATGTA--CCCTGATTTGAGTTTGTGTGATTGTGTATGCAAAATTTGAAGYATGGAGA
AGGCTTCATACTAAAG-TTCAGGCTTCACCTCTGTACTACATTACTTCTTCCCCCTTCTTGATATGTCATTATTTCTAAT
TGGTGTCTTAATTTTGCTTGTGTTGTGTATTCTACAGGGCAGAGAACATGGCACGTAAAGCTGCGGGGGAGGAACCATTA
CCTGAGGAGGATTCTATTGGTGAAAATTTTTTGTGTCACCGACACTTTCTCCCCTGGTTTTACAGGAAGCACAAATTGAA
CAGTTGAACTCACGGAAGCAAGAGATTGTGGAGACGTGTGAGCTGGAGCATATCAACCTTCCCACCATTTCAGACCCAAT
GGATACTGAATCCGGCCCTGCGTTTGATTTCAGTCAGCTGAGTAGATCTCATTTGCAGGACATGAGACCTTCAGGACGTG
AGAAACTTGAGGCAGAATTTAGGCAAAAAATTGACAGCCTAATATCAGAAATTGAAAGAACAGCCCCAAATTTGAAGGCC
CTGGACCAATACGAGGCTTTGCAGGAGAAGGAAAGAGTTGTCACTGAAGAATTTGAAGCAGCACGAAAAGAAGAGAAGGA
AATAGCTGACAAGTACAATTTGGTGAAGCTGAAGAGGTACTTATATTTCCATAGGTCCCATGTAGACAATACTTTAGCTG
TCTGTTTGGATGATAGAGA--RAAGTGGAGAGAAGAGAAACAAAACCCCTTACTTTCCTGTTCCCTTATTTGGTAAGTTA
ATTTGGGAGAGAAGCGAAGGTTAATGGAGAGAAGTGGAGAGAAAGTAAGAGAGAAAAAAGGCAATTTT-GTTTCTCTCCA
AATTGGAGAGATACGGAGTGAAGAGAAGAGA-------CTGTAAATAGAACATTCTTTGAAAATACACATA---TTTTTC
TGAATA------CTTTGCAGTTATGAAGTATCATTATTGACTAGAGGAAAGAGGAGTAATTGTTGCTAAATACTTTTTTT
TTT---CTCTTATGAAACCGAGCCAAACAAGAGGAAATTATATTT-CCTTTCGTTTCTCGCCTGCCTATCCAAACAGGGT
-GAGATAACTCTACTTTCTCCTCTTCTTTTCTTTTAA-TGAGCG-----TCTCTTCTCTTCTCTCAATCCAAATGGACCC
TTAGTTTGAAATGTACTGGGAATAATTAG-TTTTTCATAGGGCACTTAATTTAGTGAGCCTCAACAAGGATAGGATTAGT
CCTCAGATTTATACTATAATCTCGTAGTCATCACTTGTTTTTTAAGTAATTAGG-TCCCCAGCTAGTATATTT--ACTAT
TATGACTGTAGAATTGAAGCTCTGGTT--TATGTGCTTATTCAGT--ATATGCAAGCAAAGTTGAAGAAACTGTCAAATC
TCTTTATATATTCTTTTCCTGG??????????????????????????????????????????????????????????
?????????????????????????????????????????
>HY457_MSS_2012-024_Hydrangea_albostellata_Mexico
TGGAACTTCACCGTAGTAACAGTTTTACTGGAGAGAAGTGCGAGCATTCCCTGTTTTGTGATAATCAATAAAGAGGAACT
ATTCACTGAATCTCATGTCTTTTTTATTTTGCTTTATAGGTTGAGAGAGAAAAATCTTTCATGGGTGGATATCTTTGAGG
AAATACCTGTATGTTTCTGATGCTTGCTAATCCGTCT----AGTAGCCTATGTTTTCATAAAAATTTAGTCTGCTCGTCA
AATTTTCTCCTCCACGGATGCATATGCTGTGACCATTGCAAAATACTTGTATGCTGACTACACTAATGCATGAACCATGT
CCCATTGTGTATGTCTCTGATTTGCAGCTTTGAATCAGTTACTGATTGCAATGAATGGAAGCTTTAAAATTAGTTTGTAG
GATATG-------------GAATGATC-------TATTTTAATGATCTCGGAGTAAACCAACAACCATTTTCATTAGGGT
TATAGATTTT---------------------------------GTGGGTCGATAGAATTCCGAAGGGTA----TTATTCA
GTATGTGATGGCGGTGTG---TTCTTTTCTCCACTAATATGCTGAATTTTGGAATCATATCTGTGATATGCATGTATATA
TATTCTGATGAAGTGAGTTGCATTCTGTTTATTAAC-TAAGTGTTCATTTGGAAGCTACGTGGATCTCCATTTTTACACA
GATTCTTATACTGTCTTGTGTATTTAACAGATTAAGGTTTCGAATTCTGCTCTAATCAGTGCCTTCATGACAGAGCTGGA
AGCTGATACACCTGTCACCCAGGTACTTTTTTATTTGTTACTGGAGACTTTTCATTGATTTATATCCTGTTACTTAATGT
AATCATAATTTTCTTGACTCCGCAAGTGTGACTATGAYCGACTACAACTATCAACCAATCCATTTATGGAGCGGAATGTG
GAATTTTTGATTGAATGCATGGATGATTTGTCAATGGAGCAGCAGAAGGTTAGGCTTCTTTTGTCTCCTTCAATT-----
---AGGGTTCTATCCTTATGATTGGCTGATCACATGACTGATTAGCTTTTAATTTTCAGTTTCAATTTTATTACCGGAAT
CTGTCTCGCCAGCAAGCCCAGCAGCAAGCTTGGCTTCAGAAAAGAAGGTAACCAGATTATATGGTTTTTGATGGCTATGG
GCTATTCTACTGTTTTATC--CAGCTCAGTTGTTATGCTAC-TTTTTTTAGAGTTAATTGAGGAACCTTTTTGG-TGTCT
GTTGATATCTTGTTTATTTGACCTCCCATACCAGATCTTTTATTTATTTTAAT------------------ATCGG----
----TTTCATGAAATAAATG--ATAGGTTTGG-AAAATATTGAGATAGTCGCCAACTTGTTTCTTTCTACAATTTGTAAT
ATTTTTGAGT----TCAGTAAAAGGAGAT-AAATAGGAGGTTTTGAAGTACGGATTGGCTTTGCCGATGTAAGCTAATTG
TGTAAATTTACCCATTGATGCAGACTCAATAATTAAATAATAGTTCAAGGGGAAATGATAGTGTTGAAATCTGTGAATAA
TCAGTC-AGAGTCCAATGAGGATATGTA--CCCTGATTTGAGTTTGTGTGATTGTGTATGCAAAATTTGAAGTATGGAGA
AGGCTTCATACTAAAG-TTCAGGCTTCACCTCTGTACTACATTACTTCTTCCCCCTTCTTGATATGTCATTATTTCTAAT
TGGTGTCTTAATTTTGCTTGTGTTGTGTATTCTACAGGGCAGAGAACATGGCACGTAAAGCTGCGGGAGAGGAACCATTA
CCTGAGGAGGA?????????????????????????????????????????????????????????????????????
????????????????????????????????????????????????????????????????????????????????
????????????????????????????????????????????????????????????????????????????????
????????????????????????????????????????????????????????????????????????????????
??????????????????TTGCAGGAGAAGGAAAGAGTTGTCACTGAAGAATTTGAAGCAGCACGAAAAGAAGAGAAGGA
AATAGCTGACAAGTACAATTTGGTGAAGCTGAAGAGGTACTTATATTTCCATAGGTCCCATGTAGACAATACTTTAGCAG
TCCGTTTGGATGATAGAGA--GAAGTGGAGAGAAGAGAAACAAAACCCCTTTCTTTCCTGTTCTCTTATTTGGTAAGTTA
ATTTGGGAGAGAAGCGAAGGTTAATGGAGAGAAGTGGAGAGAAAGTAAGAGAGAAAAAAGCCAATTTT-GTTTCTCTCCA
AATTGGAGAGATAYGGAGTGAAGAGAAGAGA-------CTGTAAATAGAACATTCTTTGAAAATACACATA---TTTTTC
TGAATA------CTTTGCAGTTATGAAGTGTCATTATTGACTAGAGGAAAAAGGAGTAATTGTTGCTAAATACTTTCTTT
TCTTTTCTCTTATGAAACCGAGCCAAACAAGAGGAAATTATATTT-CCTTTCATTTCTCTCCTGCCTATCCAAACAGGGT
-GAGATAACTCTACTTTCTCCTCTTCTTTTCTTTTAA-TGAGTG-----TCTCTTCTCTTCTCTCAATCCAAACGGACCC
TTAGTTTGAAATGTACTGGGAATAATTAG-TTTTTCATAGGGCACTTAATTTAGTGAGCCTCAACAAGGATAGGATTAGT
CCTCAGATTTATACTATAAACTCGTAGTCATCACTTGTTTTTTAAGTAATTAGG-TCCCCAGCTAGTATATTT--ACTAT
TATGACTGTAGAATTGAAGCTCTGGTT--TATGTGCTTATTCAGT--ATATGCAAGCAAAGTTGAAGAAACTGTCAAATC
TCTTTATATTTTCTTTTCCTGGCCCATTACAGTTTTGCTTTATTTCGTATAGGTACATTATGTGTCAATA-TGTGGTT-G
AGTTTATTTTGTGAATGCAGGTATGAATTGTTTATGGAAGC
